# Supplementary material for: An integrated comparative genomics, subtractive proteomics and immunoinformatics framework for the rational design of a Pan-Salmonella multi-epitope vaccine
Source: PLoS One. 2024 Jul 3;19(7):e0292413. doi: 10.1371/journal.pone.0292413 (PMC11221655; doi:10.1371/journal.pone.0292413)
Supplement: S2 Table — (XLSX) [file pone.0292413.s003.xlsx]

## Sheet: Sheet1
EDGAR 3.0 JLU Giessen
ALL_Salmonella_enterica_strain_FDAARGOS_94_NZ_CP014051	ALL_Salmonella_bongori_N268_08_NC_021870	ALL_Salmonella_enterica_subsp_enterica_serovar_Agona_str_SL483_NC_011149	ALL_Salmonella_enterica_subsp_enterica_serovar_Bareilly_str_CFSAN000189_NC_021844	ALL_Salmonella_enterica_subsp_enterica_serovar_Choleraesuis_str_SC_B67_NC_006905	ALL_Salmonella_enterica_subsp_enterica_serovar_Cubana_str_CFSAN002050_NC_021818	ALL_Salmonella_enterica_subsp_enterica_serovar_Dublin_str_CT_02021853_NC_011205	ALL_Salmonella_enterica_subsp_enterica_serovar_Heidelberg_str_41578_NC_021810	ALL_Salmonella_enterica_subsp_enterica_serovar_Heidelberg_str_B182_NC_017623	ALL_Salmonella_enterica_subsp_enterica_serovar_Heidelberg_str_CFSAN002069_NC_021812	ALL_Salmonella_enterica_subsp_enterica_serovar_Heidelberg_str_SL476_NC_011083	ALL_Salmonella_enterica_subsp_enterica_serovar_Javiana_str_CFSAN001992_NC_020307	ALL_Salmonella_enterica_subsp_enterica_serovar_Newport_str_SL254_NC_011080	ALL_Salmonella_enterica_subsp_enterica_serovar_Paratyphi_C_str_RKS4594_NC_012125	ALL_Salmonella_enterica_subsp_enterica_serovar_Schwarzengrund_str_CVM19633_NC_011094	ALL_Salmonella_enterica_subsp_enterica_serovar_Typhi_str_CT18_NC_003198	ALL_Salmonella_enterica_subsp_enterica_serovar_Typhimurium_str_14028S_NC_016856	ALL_Salmonella_enterica_subsp_enterica_serovar_Typhimurium_str_DT104_NC_022569	ALL_Salmonella_enterica_subsp_enterica_serovar_Typhimurium_str_ST4_74_NC_016857	ALL_Salmonella_enterica_subsp_enterica_serovar_Typhimurium_str_T000240_NC_016860	ALL_Salmonella_enterica_subsp_enterica_serovar_Typhimurium_str_U288_NC_021151	ALL_Salmonella_enterica_subsp_enterica_serovar_Typhimurium_str_UK_1_NC_016863	Salmonella_enterica_subsp_arizonae_serovar_62_z4z23__strain_RSK2980_NC_010067	Salmonella_enterica_subsp_enterica_serovar_Enteritidis_str_P125109_NC_011294	Salmonella_enterica_subsp_enterica_serovar_Gallinarum_pullorum_str_CDC1983_67_NC_022221	Salmonella_enterica_subsp_enterica_serovar_Newport_str_USMARC_S3124_1_NC_021902	Salmonella_enterica_subsp_enterica_serovar_Paratyphi_A_str_AKU_12601_NC_011147	Salmonella_enterica_subsp_enterica_serovar_Paratyphi_B_str_SPB7_NC_010102	Salmonella_enterica_subsp_enterica_serovar_Pullorum_str_S06004_NC_021984	Salmonella_enterica_subsp_enterica_serovar_Typhi_str_Ty21a_NC_021176
AL463_RS00610, ,succinate dehydrogenase membrane anchor subunit	A464_RS03385, ,succinate dehydrogenase membrane anchor subunit	SEAG_RS03880, ,succinate dehydrogenase membrane anchor subunit	SEEB0189_RS15640, ,succinate dehydrogenase membrane anchor subunit	SCH_RS03970, ,succinate dehydrogenase membrane anchor subunit	CFSAN002050_RS08665, ,succinate dehydrogenase membrane anchor subunit	SED_RS04335, ,succinate dehydrogenase membrane anchor subunit	SEEH1578_RS12605, ,succinate dehydrogenase membrane anchor subunit	SU5_RS07545, ,succinate dehydrogenase membrane anchor subunit	CFSAN002069_RS06880, ,succinate dehydrogenase membrane anchor subunit	SEHA_RS04610, ,succinate dehydrogenase membrane anchor subunit	CFSAN001992_RS07760, ,succinate dehydrogenase membrane anchor subunit	SNSL254_RS04765, ,succinate dehydrogenase membrane anchor subunit	SPC_RS03625, ,succinate dehydrogenase membrane anchor subunit	SESA_RS04850, ,succinate dehydrogenase membrane anchor subunit	STY_RS03640, ,succinate dehydrogenase membrane anchor subunit	STM14_RS04280, ,succinate dehydrogenase membrane anchor subunit	DT104_RS03945, ,succinate dehydrogenase membrane anchor subunit	STM474_RS03705, ,succinate dehydrogenase membrane anchor subunit	STMDT12_RS03990, ,succinate dehydrogenase membrane anchor subunit	STU288_RS10920, ,succinate dehydrogenase membrane anchor subunit	STMUK_RS03710, ,succinate dehydrogenase membrane anchor subunit	SARI_RS10345, ,succinate dehydrogenase membrane anchor subunit	SEN_RS03520, ,succinate dehydrogenase membrane anchor subunit	SPUCDC_RS10775, ,succinate dehydrogenase membrane anchor subunit	SN31241_RS08455, ,succinate dehydrogenase membrane anchor subunit	SSPA_RS10075, ,succinate dehydrogenase membrane anchor subunit	SPAB_RS11385, ,succinate dehydrogenase membrane anchor subunit	I137_RS10720, ,succinate dehydrogenase membrane anchor subunit	TY21A_RS10955, ,succinate dehydrogenase membrane anchor subunit
AL463_RS00630, ,citrate synthase	A464_RS03370, ,citrate synthase	SEAG_RS03865, ,citrate synthase	SEEB0189_RS15650, ,citrate synthase	SCH_RS03955, ,citrate synthase	CFSAN002050_RS08650, ,citrate synthase	SED_RS04320, ,citrate synthase	SEEH1578_RS12590, ,citrate synthase	SU5_RS07530, ,citrate synthase	CFSAN002069_RS06865, ,citrate synthase	SEHA_RS04595, ,citrate synthase	CFSAN001992_RS07775, ,citrate synthase	SNSL254_RS04750, ,citrate synthase	SPC_RS03610, ,citrate synthase	SESA_RS04835, ,citrate synthase	STY_RS03625, ,citrate synthase	STM14_RS04265, ,citrate synthase	DT104_RS03930, ,citrate synthase	STM474_RS03690, ,citrate synthase	STMDT12_RS03975, ,citrate synthase	STU288_RS10935, ,citrate synthase	STMUK_RS03695, ,citrate synthase	SARI_RS10360, ,citrate synthase	SEN_RS03505, ,citrate synthase	SPUCDC_RS10790, ,citrate synthase	SN31241_RS08440, ,citrate synthase	SSPA_RS10090, ,citrate synthase	SPAB_RS11400, ,citrate synthase	I137_RS10735, ,citrate synthase	TY21A_RS10970, ,citrate synthase
AL463_RS00635, ,AbrB family transcriptional regulator	A464_RS03365, ,AbrB family transcriptional regulator	SEAG_RS03860, ,AbrB family transcriptional regulator	SEEB0189_RS15655, ,AbrB family transcriptional regulator	SCH_RS03950, ,AbrB family transcriptional regulator	CFSAN002050_RS08645, ,AbrB family transcriptional regulator	SED_RS04315, ,AbrB family transcriptional regulator	SEEH1578_RS12585, ,AbrB family transcriptional regulator	SU5_RS07525, ,AbrB family transcriptional regulator	CFSAN002069_RS06860, ,AbrB family transcriptional regulator	SEHA_RS04590, ,AbrB family transcriptional regulator	CFSAN001992_RS07780, ,AbrB family transcriptional regulator	SNSL254_RS04745, ,AbrB family transcriptional regulator	SPC_RS03605, ,AbrB family transcriptional regulator	SESA_RS04830, ,AbrB family transcriptional regulator	STY_RS03620, ,AbrB family transcriptional regulator	STM14_RS04260, ,AbrB family transcriptional regulator	DT104_RS03925, ,AbrB family transcriptional regulator	STM474_RS03685, ,AbrB family transcriptional regulator	STMDT12_RS03970, ,AbrB family transcriptional regulator	STU288_RS10940, ,AbrB family transcriptional regulator	STMUK_RS03690, ,AbrB family transcriptional regulator	SARI_RS10365, ,AbrB family transcriptional regulator	SEN_RS03500, ,AbrB family transcriptional regulator	SPUCDC_RS10795, ,AbrB family transcriptional regulator	SN31241_RS08435, ,AbrB family transcriptional regulator	SSPA_RS10095, ,AbrB family transcriptional regulator	SPAB_RS11405, ,AbrB family transcriptional regulator	I137_RS10740, ,AbrB family transcriptional regulator	TY21A_RS10975, ,AbrB family transcriptional regulator
AL463_RS00710, ,5-oxoprolinase subunit PxpA	A464_RS03290, ,5-oxoprolinase subunit PxpA	SEAG_RS03850, ,5-oxoprolinase subunit PxpA	SEEB0189_RS15665, ,5-oxoprolinase subunit PxpA	SCH_RS03940, ,5-oxoprolinase subunit PxpA	CFSAN002050_RS08635, ,5-oxoprolinase subunit PxpA	SED_RS04305, ,5-oxoprolinase subunit PxpA	SEEH1578_RS12510, ,5-oxoprolinase subunit PxpA	SU5_RS07450, ,5-oxoprolinase subunit PxpA	CFSAN002069_RS06785, ,5-oxoprolinase subunit PxpA	SEHA_RS04515, ,5-oxoprolinase subunit PxpA	CFSAN001992_RS07855, ,5-oxoprolinase subunit PxpA	SNSL254_RS04670, ,5-oxoprolinase subunit PxpA	SPC_RS03595, ,5-oxoprolinase subunit PxpA	SESA_RS04755, ,5-oxoprolinase subunit PxpA	STY_RS03545, ,5-oxoprolinase subunit PxpA	STM14_RS04185, ,5-oxoprolinase subunit PxpA	DT104_RS03850, ,5-oxoprolinase subunit PxpA	STM474_RS03610, ,5-oxoprolinase subunit PxpA	STMDT12_RS03890, ,5-oxoprolinase subunit PxpA	STU288_RS11015, ,5-oxoprolinase subunit PxpA	STMUK_RS03615, ,5-oxoprolinase subunit PxpA	SARI_RS10375, ,5-oxoprolinase subunit PxpA	SEN_RS03490, ,5-oxoprolinase subunit PxpA	SPUCDC_RS10805, ,5-oxoprolinase subunit PxpA	SN31241_RS08360, ,5-oxoprolinase subunit PxpA	SSPA_RS10170, ,5-oxoprolinase subunit PxpA	SPAB_RS11480, ,5-oxoprolinase subunit PxpA	I137_RS10750, ,5-oxoprolinase subunit PxpA	TY21A_RS11050, ,5-oxoprolinase subunit PxpA
AL463_RS00715, ,biotin-dependent carboxyltransferase family protein	A464_RS03285, ,biotin-dependent carboxyltransferase family protein	SEAG_RS03845, ,biotin-dependent carboxyltransferase family protein	SEEB0189_RS15670, ,biotin-dependent carboxyltransferase family protein	SCH_RS03935, ,biotin-dependent carboxyltransferase family protein	CFSAN002050_RS08630, ,biotin-dependent carboxyltransferase family protein	SED_RS04300, ,biotin-dependent carboxyltransferase family protein	SEEH1578_RS12505, ,biotin-dependent carboxyltransferase family protein	SU5_RS07445, ,biotin-dependent carboxyltransferase family protein	CFSAN002069_RS06780, ,biotin-dependent carboxyltransferase family protein	SEHA_RS04510, ,biotin-dependent carboxyltransferase family protein	CFSAN001992_RS07860, ,biotin-dependent carboxyltransferase family protein	SNSL254_RS04665, ,biotin-dependent carboxyltransferase family protein	SPC_RS03590, ,biotin-dependent carboxyltransferase family protein	SESA_RS04750, ,biotin-dependent carboxyltransferase family protein	STY_RS03540, ,biotin-dependent carboxyltransferase family protein	STM14_RS04180, ,biotin-dependent carboxyltransferase family protein	DT104_RS03845, ,biotin-dependent carboxyltransferase family protein	STM474_RS03605, ,biotin-dependent carboxyltransferase family protein	STMDT12_RS03885, ,biotin-dependent carboxyltransferase family protein	STU288_RS11020, ,biotin-dependent carboxyltransferase family protein	STMUK_RS03610, ,biotin-dependent carboxyltransferase family protein	SARI_RS10380, ,biotin-dependent carboxyltransferase family protein	SEN_RS03485, ,biotin-dependent carboxyltransferase family protein	SPUCDC_RS10810, ,biotin-dependent carboxyltransferase family protein	SN31241_RS08355, ,biotin-dependent carboxyltransferase family protein	SSPA_RS10175, ,biotin-dependent carboxyltransferase family protein	SPAB_RS11485, ,biotin-dependent carboxyltransferase family protein	I137_RS10755, ,biotin-dependent carboxyltransferase family protein	TY21A_RS11055, ,biotin-dependent carboxyltransferase family protein
AL463_RS00720, ,5-oxoprolinase subunit PxpB	A464_RS03280, ,5-oxoprolinase subunit PxpB	SEAG_RS03840, ,5-oxoprolinase subunit PxpB	SEEB0189_RS15675, ,5-oxoprolinase subunit PxpB	SCH_RS03930, ,5-oxoprolinase subunit PxpB	CFSAN002050_RS08625, ,5-oxoprolinase subunit PxpB	SED_RS04295, ,5-oxoprolinase subunit PxpB	SEEH1578_RS12500, ,5-oxoprolinase subunit PxpB	SU5_RS07440, ,5-oxoprolinase subunit PxpB	CFSAN002069_RS06775, ,5-oxoprolinase subunit PxpB	SEHA_RS04505, ,5-oxoprolinase subunit PxpB	CFSAN001992_RS07865, ,5-oxoprolinase subunit PxpB	SNSL254_RS04660, ,5-oxoprolinase subunit PxpB	SPC_RS03585, ,5-oxoprolinase subunit PxpB	SESA_RS04745, ,5-oxoprolinase subunit PxpB	STY_RS03535, ,5-oxoprolinase subunit PxpB	STM14_RS04175, ,5-oxoprolinase subunit PxpB	DT104_RS03840, ,5-oxoprolinase subunit PxpB	STM474_RS03600, ,5-oxoprolinase subunit PxpB	STMDT12_RS03880, ,5-oxoprolinase subunit PxpB	STU288_RS11025, ,5-oxoprolinase subunit PxpB	STMUK_RS03605, ,5-oxoprolinase subunit PxpB	SARI_RS10385, ,5-oxoprolinase subunit PxpB	SEN_RS03480, ,5-oxoprolinase subunit PxpB	SPUCDC_RS10815, ,5-oxoprolinase subunit PxpB	SN31241_RS08350, ,5-oxoprolinase subunit PxpB	SSPA_RS10180, ,5-oxoprolinase subunit PxpB	SPAB_RS11490, ,5-oxoprolinase subunit PxpB	I137_RS10760, ,5-oxoprolinase subunit PxpB	TY21A_RS11060, ,5-oxoprolinase subunit PxpB
AL463_RS00725, ,radiation resistance protein YbgI	A464_RS03275, ,type 2 GTP cyclohydrolase I	SEAG_RS03835, ,type 2 GTP cyclohydrolase I	SEEB0189_RS15680, ,radiation resistance protein YbgI	SCH_RS03925, ,type 2 GTP cyclohydrolase I	CFSAN002050_RS08620, ,type 2 GTP cyclohydrolase I	SED_RS04290, ,type 2 GTP cyclohydrolase I	SEEH1578_RS12495, ,radiation resistance protein YbgI	SU5_RS07435, ,type 2 GTP cyclohydrolase I	CFSAN002069_RS06770, ,radiation resistance protein YbgI	SEHA_RS04500, ,type 2 GTP cyclohydrolase I	CFSAN001992_RS07870, ,type 2 GTP cyclohydrolase I	SNSL254_RS04655, ,type 2 GTP cyclohydrolase I	SPC_RS03580, ,radiation resistance protein YbgI	SESA_RS04740, ,type 2 GTP cyclohydrolase I	STY_RS03530, ,radiation resistance protein YbgI	STM14_RS04170, ,radiation resistance protein YbgI	DT104_RS03835, ,radiation resistance protein YbgI	STM474_RS03595, ,radiation resistance protein YbgI	STMDT12_RS03875, ,radiation resistance protein YbgI	STU288_RS11030, ,radiation resistance protein YbgI	STMUK_RS03600, ,radiation resistance protein YbgI	SARI_RS10390, ,type 2 GTP cyclohydrolase I	SEN_RS03475, ,radiation resistance protein YbgI	SPUCDC_RS10820, ,type 2 GTP cyclohydrolase I	SN31241_RS08345, ,type 2 GTP cyclohydrolase I	SSPA_RS10185, ,radiation resistance protein YbgI	SPAB_RS11495, ,type 2 GTP cyclohydrolase I	I137_RS10765, ,radiation resistance protein YbgI	TY21A_RS11065, ,type 2 GTP cyclohydrolase I
AL463_RS00735, ,MFS transporter	A464_RS03270, ,MFS transporter	SEAG_RS03830, ,MFS transporter	SEEB0189_RS15685, ,MFS transporter	SCH_RS03920, ,MFS transporter	CFSAN002050_RS08615, ,MFS transporter	SED_RS04285, ,MFS transporter	SEEH1578_RS12490, ,MFS transporter	SU5_RS07430, ,MFS transporter	CFSAN002069_RS06765, ,MFS transporter	SEHA_RS04495, ,MFS transporter	CFSAN001992_RS07875, ,MFS transporter	SNSL254_RS04650, ,MFS transporter	SPC_RS03575, ,MFS transporter	SESA_RS04735, ,MFS transporter	STY_RS03525, ,MFS transporter	STM14_RS04165, ,MFS transporter	DT104_RS03830, ,MFS transporter	STM474_RS03590, ,MFS transporter	STMDT12_RS03870, ,MFS transporter	STU288_RS11035, ,MFS transporter	STMUK_RS03595, ,MFS transporter	SARI_RS10395, ,MFS transporter	SEN_RS03470, ,MFS transporter	SPUCDC_RS10825, ,MFS transporter	SN31241_RS08340, ,MFS transporter	SSPA_RS10190, ,MFS transporter	SPAB_RS11500, ,MFS transporter	I137_RS10770, ,MFS transporter	TY21A_RS11070, ,MFS transporter
AL463_RS00750, ,K(+)-transporting ATPase subunit F	A464_RS03240, ,K(+)-transporting ATPase subunit F	SEAG_RS03815, ,K(+)-transporting ATPase subunit F	SEEB0189_RS15700, ,K(+)-transporting ATPase subunit F	SCH_RS03905, ,K(+)-transporting ATPase subunit F	CFSAN002050_RS08600, ,K(+)-transporting ATPase subunit F	SED_RS04270, ,K(+)-transporting ATPase subunit F	SEEH1578_RS12475, ,K(+)-transporting ATPase subunit F	SU5_RS07415, ,K(+)-transporting ATPase subunit F	CFSAN002069_RS25780, ,K(+)-transporting ATPase subunit F	SEHA_RS04480, ,K(+)-transporting ATPase subunit F	CFSAN001992_RS07890, ,K(+)-transporting ATPase subunit F	SNSL254_RS04635, ,K(+)-transporting ATPase subunit F	SPC_RS03560, ,K(+)-transporting ATPase subunit F	SESA_RS04720, ,K(+)-transporting ATPase subunit F	STY_RS03510, ,K(+)-transporting ATPase subunit F	STM14_RS04150, ,K(+)-transporting ATPase subunit F	DT104_RS03815, ,K(+)-transporting ATPase subunit F	STM474_RS03575, ,K(+)-transporting ATPase subunit F	STMDT12_RS03855, ,K(+)-transporting ATPase subunit F	STU288_RS11050, ,K(+)-transporting ATPase subunit F	STMUK_RS03580, ,K(+)-transporting ATPase subunit F	SARI_RS10425, ,K(+)-transporting ATPase subunit F	SEN_RS03455, ,K(+)-transporting ATPase subunit F	SPUCDC_RS10840, ,K(+)-transporting ATPase subunit F	SN31241_RS08325, ,K(+)-transporting ATPase subunit F	SSPA_RS10205, ,K(+)-transporting ATPase subunit F	SPAB_RS11520, ,K(+)-transporting ATPase subunit F	I137_RS10785, ,K(+)-transporting ATPase subunit F	TY21A_RS11085, ,K(+)-transporting ATPase subunit F
AL463_RS00755, ,potassium-transporting ATPase subunit KdpA	A464_RS03235, ,potassium-transporting ATPase subunit KdpA	SEAG_RS03810, ,potassium-transporting ATPase subunit KdpA	SEEB0189_RS15705, ,potassium-transporting ATPase subunit KdpA	SCH_RS03900, ,potassium-transporting ATPase subunit KdpA	CFSAN002050_RS08595, ,potassium-transporting ATPase subunit KdpA	SED_RS04265, ,potassium-transporting ATPase subunit KdpA	SEEH1578_RS12470, ,potassium-transporting ATPase subunit KdpA	SU5_RS07410, ,potassium-transporting ATPase subunit KdpA	CFSAN002069_RS06745, ,potassium-transporting ATPase subunit KdpA	SEHA_RS04475, ,potassium-transporting ATPase subunit KdpA	CFSAN001992_RS07895, ,potassium-transporting ATPase subunit KdpA	SNSL254_RS04630, ,potassium-transporting ATPase subunit KdpA	SPC_RS03555, ,potassium-transporting ATPase subunit KdpA	SESA_RS04715, ,potassium-transporting ATPase subunit KdpA	STY_RS03505, ,potassium-transporting ATPase subunit KdpA	STM14_RS04145, ,potassium-transporting ATPase subunit KdpA	DT104_RS03810, ,potassium-transporting ATPase subunit KdpA	STM474_RS03570, ,potassium-transporting ATPase subunit KdpA	STMDT12_RS03850, ,potassium-transporting ATPase subunit KdpA	STU288_RS11055, ,potassium-transporting ATPase subunit KdpA	STMUK_RS03575, ,potassium-transporting ATPase subunit KdpA	SARI_RS10430, ,potassium-transporting ATPase subunit KdpA	SEN_RS03450, ,potassium-transporting ATPase subunit KdpA	SPUCDC_RS10845, ,potassium-transporting ATPase subunit KdpA	SN31241_RS08320, ,potassium-transporting ATPase subunit KdpA	SSPA_RS10210, ,potassium-transporting ATPase subunit KdpA	SPAB_RS11525, ,potassium-transporting ATPase subunit KdpA	I137_RS10790, ,potassium-transporting ATPase subunit KdpA	TY21A_RS11090, ,potassium-transporting ATPase subunit KdpA
AL463_RS00760, ,potassium-transporting ATPase subunit KdpB	A464_RS03230, ,potassium-transporting ATPase subunit KdpB	SEAG_RS03805, ,potassium-transporting ATPase subunit KdpB	SEEB0189_RS15710, ,potassium-transporting ATPase subunit KdpB	SCH_RS03895, ,potassium-transporting ATPase subunit KdpB	CFSAN002050_RS08590, ,potassium-transporting ATPase subunit KdpB	SED_RS04260, ,potassium-transporting ATPase subunit KdpB	SEEH1578_RS12465, ,potassium-transporting ATPase subunit KdpB	SU5_RS07405, ,potassium-transporting ATPase subunit KdpB	CFSAN002069_RS06740, ,potassium-transporting ATPase subunit KdpB	SEHA_RS04470, ,potassium-transporting ATPase subunit KdpB	CFSAN001992_RS07900, ,potassium-transporting ATPase subunit KdpB	SNSL254_RS04625, ,potassium-transporting ATPase subunit KdpB	SPC_RS03550, ,potassium-transporting ATPase subunit KdpB	SESA_RS04710, ,potassium-transporting ATPase subunit KdpB	STY_RS03500, ,potassium-transporting ATPase subunit KdpB	STM14_RS04140, ,potassium-transporting ATPase subunit KdpB	DT104_RS03805, ,potassium-transporting ATPase subunit KdpB	STM474_RS03565, ,potassium-transporting ATPase subunit KdpB	STMDT12_RS03845, ,potassium-transporting ATPase subunit KdpB	STU288_RS11060, ,potassium-transporting ATPase subunit KdpB	STMUK_RS03570, ,potassium-transporting ATPase subunit KdpB	SARI_RS10435, ,potassium-transporting ATPase subunit KdpB	SEN_RS03445, ,potassium-transporting ATPase subunit KdpB	SPUCDC_RS10850, ,potassium-transporting ATPase subunit KdpB	SN31241_RS08315, ,potassium-transporting ATPase subunit KdpB	SSPA_RS10215, ,potassium-transporting ATPase subunit KdpB	SPAB_RS11530, ,potassium-transporting ATPase subunit KdpB	I137_RS10795, ,potassium-transporting ATPase subunit KdpB	TY21A_RS11095, ,potassium-transporting ATPase subunit KdpB
AL463_RS00770, ,two-component system sensor histidine kinase KdbD	A464_RS03220, ,two-component system sensor histidine kinase KdbD	SEAG_RS03795, ,two-component system sensor histidine kinase KdbD	SEEB0189_RS15720, ,two-component system sensor histidine kinase KdbD	SCH_RS03885, ,two-component system sensor histidine kinase KdbD	CFSAN002050_RS08580, ,two-component system sensor histidine kinase KdbD	SED_RS04250, ,two-component system sensor histidine kinase KdbD	SEEH1578_RS12455, ,two-component system sensor histidine kinase KdbD	SU5_RS07395, ,two-component system sensor histidine kinase KdbD	CFSAN002069_RS06730, ,two-component system sensor histidine kinase KdbD	SEHA_RS04460, ,two-component system sensor histidine kinase KdbD	CFSAN001992_RS07910, ,two-component system sensor histidine kinase KdbD	SNSL254_RS04615, ,two-component system sensor histidine kinase KdbD	SPC_RS03540, ,two-component system sensor histidine kinase KdbD	SESA_RS04700, ,two-component system sensor histidine kinase KdbD	STY_RS03490, ,two-component system sensor histidine kinase KdbD	STM14_RS04130, ,two-component system sensor histidine kinase KdbD	DT104_RS03795, ,two-component system sensor histidine kinase KdbD	STM474_RS03555, ,two-component system sensor histidine kinase KdbD	STMDT12_RS03835, ,two-component system sensor histidine kinase KdbD	STU288_RS11070, ,two-component system sensor histidine kinase KdbD	STMUK_RS03560, ,two-component system sensor histidine kinase KdbD	SARI_RS10445, ,two-component system sensor histidine kinase KdbD	SEN_RS03435, ,two-component system sensor histidine kinase KdbD	SPUCDC_RS10860, ,two-component system sensor histidine kinase KdbD	SN31241_RS08305, ,two-component system sensor histidine kinase KdbD	SSPA_RS10225, ,two-component system sensor histidine kinase KdbD	SPAB_RS11540, ,two-component system sensor histidine kinase KdbD	I137_RS10805, ,two-component system sensor histidine kinase KdbD	TY21A_RS11105, ,two-component system sensor histidine kinase KdbD
AL463_RS00775, ,two-component system response regulator KdpE	A464_RS03215, ,two-component system response regulator KdpE	SEAG_RS03790, ,two-component system response regulator KdpE	SEEB0189_RS15725, ,two-component system response regulator KdpE	SCH_RS03880, ,two-component system response regulator KdpE	CFSAN002050_RS08575, ,two-component system response regulator KdpE	SED_RS04245, ,two-component system response regulator KdpE	SEEH1578_RS12450, ,two-component system response regulator KdpE	SU5_RS07390, ,two-component system response regulator KdpE	CFSAN002069_RS06725, ,two-component system response regulator KdpE	SEHA_RS04455, ,two-component system response regulator KdpE	CFSAN001992_RS07915, ,two-component system response regulator KdpE	SNSL254_RS04610, ,two-component system response regulator KdpE	SPC_RS03535, ,two-component system response regulator KdpE	SESA_RS04695, ,two-component system response regulator KdpE	STY_RS03485, ,two-component system response regulator KdpE	STM14_RS04125, ,two-component system response regulator KdpE	DT104_RS03790, ,two-component system response regulator KdpE	STM474_RS03550, ,two-component system response regulator KdpE	STMDT12_RS03830, ,two-component system response regulator KdpE	STU288_RS11075, ,two-component system response regulator KdpE	STMUK_RS03555, ,two-component system response regulator KdpE	SARI_RS10450, ,two-component system response regulator KdpE	SEN_RS03430, ,two-component system response regulator KdpE	SPUCDC_RS10865, ,two-component system response regulator KdpE	SN31241_RS08300, ,two-component system response regulator KdpE	SSPA_RS10230, ,two-component system response regulator KdpE	SPAB_RS11545, ,two-component system response regulator KdpE	I137_RS10810, ,two-component system response regulator KdpE	TY21A_RS11110, ,two-component system response regulator KdpE
AL463_RS00785, ,putrescine-ornithine antiporter	A464_RS03200, ,putrescine-ornithine antiporter	SEAG_RS03775, ,putrescine-ornithine antiporter	SEEB0189_RS15740, ,putrescine-ornithine antiporter	SCH_RS03865, ,putrescine-ornithine antiporter	CFSAN002050_RS08560, ,putrescine-ornithine antiporter	SED_RS04235, ,putrescine-ornithine antiporter	SEEH1578_RS12435, ,putrescine-ornithine antiporter	SU5_RS07375, ,putrescine-ornithine antiporter	CFSAN002069_RS06710, ,putrescine-ornithine antiporter	SEHA_RS04440, ,putrescine-ornithine antiporter	CFSAN001992_RS07930, ,putrescine-ornithine antiporter	SNSL254_RS04595, ,putrescine-ornithine antiporter	SPC_RS03520, ,putrescine-ornithine antiporter	SESA_RS04680, ,putrescine-ornithine antiporter	STY_RS03470, ,putrescine-ornithine antiporter	STM14_RS04110, ,putrescine-ornithine antiporter	DT104_RS03775, ,putrescine-ornithine antiporter	STM474_RS03535, ,putrescine-ornithine antiporter	STMDT12_RS03815, ,putrescine-ornithine antiporter	STU288_RS11090, ,putrescine-ornithine antiporter	STMUK_RS03540, ,putrescine-ornithine antiporter	SARI_RS10465, ,putrescine-ornithine antiporter	SEN_RS03415, ,putrescine-ornithine antiporter	SPUCDC_RS10880, ,putrescine-ornithine antiporter	SN31241_RS08285, ,putrescine-ornithine antiporter	SSPA_RS10245, ,putrescine-ornithine antiporter	SPAB_RS11560, ,putrescine-ornithine antiporter	I137_RS10825, ,putrescine-ornithine antiporter	TY21A_RS11125, ,putrescine-ornithine antiporter
AL463_RS00790, ,pyridoxamine 5-phosphate oxidase family protein	A464_RS03195, ,pyridoxamine 5-phosphate oxidase family protein	SEAG_RS03770, ,pyridoxamine 5-phosphate oxidase family protein	SEEB0189_RS15745, ,pyridoxamine 5-phosphate oxidase family protein	SCH_RS03860, ,pyridoxamine 5-phosphate oxidase family protein	CFSAN002050_RS08555, ,pyridoxamine 5-phosphate oxidase family protein	SED_RS04230, ,pyridoxamine 5-phosphate oxidase family protein	SEEH1578_RS12430, ,pyridoxamine 5-phosphate oxidase family protein	SU5_RS07370, ,pyridoxamine 5-phosphate oxidase family protein	CFSAN002069_RS06705, ,pyridoxamine 5-phosphate oxidase family protein	SEHA_RS04435, ,pyridoxamine 5-phosphate oxidase family protein	CFSAN001992_RS07935, ,pyridoxamine 5-phosphate oxidase family protein	SNSL254_RS04590, ,pyridoxamine 5-phosphate oxidase family protein	SPC_RS03515, ,pyridoxamine 5-phosphate oxidase family protein	SESA_RS04675, ,pyridoxamine 5-phosphate oxidase family protein	STY_RS03465, ,pyridoxamine 5-phosphate oxidase family protein	STM14_RS04105, ,pyridoxamine 5-phosphate oxidase family protein	DT104_RS03770, ,pyridoxamine 5-phosphate oxidase family protein	STM474_RS03530, ,pyridoxamine 5-phosphate oxidase family protein	STMDT12_RS03810, ,pyridoxamine 5-phosphate oxidase family protein	STU288_RS11095, ,pyridoxamine 5-phosphate oxidase family protein	STMUK_RS03535, ,pyridoxamine 5-phosphate oxidase family protein	SARI_RS10470, ,pyridoxamine 5-phosphate oxidase family protein	SEN_RS03410, ,pyridoxamine 5-phosphate oxidase family protein	SPUCDC_RS10885, ,pyridoxamine 5-phosphate oxidase family protein	SN31241_RS08280, ,pyridoxamine 5-phosphate oxidase family protein	SSPA_RS10250, ,pyridoxamine 5-phosphate oxidase family protein	SPAB_RS11565, ,pyridoxamine 5-phosphate oxidase family protein	I137_RS10830, ,pyridoxamine 5-phosphate oxidase family protein	TY21A_RS11130, ,pyridoxamine 5-phosphate oxidase family protein
AL463_RS00795, ,alpha-D-glucose phosphate-specific phosphoglucomutase	A464_RS03190, ,alpha-D-glucose phosphate-specific phosphoglucomutase	SEAG_RS03765, ,alpha-D-glucose phosphate-specific phosphoglucomutase	SEEB0189_RS15750, ,alpha-D-glucose phosphate-specific phosphoglucomutase	SCH_RS03855, ,alpha-D-glucose phosphate-specific phosphoglucomutase	CFSAN002050_RS08550, ,alpha-D-glucose phosphate-specific phosphoglucomutase	SED_RS04225, ,alpha-D-glucose phosphate-specific phosphoglucomutase	SEEH1578_RS12425, ,alpha-D-glucose phosphate-specific phosphoglucomutase	SU5_RS07365, ,alpha-D-glucose phosphate-specific phosphoglucomutase	CFSAN002069_RS06700, ,alpha-D-glucose phosphate-specific phosphoglucomutase	SEHA_RS04430, ,alpha-D-glucose phosphate-specific phosphoglucomutase	CFSAN001992_RS07940, ,alpha-D-glucose phosphate-specific phosphoglucomutase	SNSL254_RS04585, ,alpha-D-glucose phosphate-specific phosphoglucomutase	SPC_RS03510, ,alpha-D-glucose phosphate-specific phosphoglucomutase	SESA_RS04670, ,alpha-D-glucose phosphate-specific phosphoglucomutase	STY_RS03460, ,alpha-D-glucose phosphate-specific phosphoglucomutase	STM14_RS04100, ,alpha-D-glucose phosphate-specific phosphoglucomutase	DT104_RS03765, ,alpha-D-glucose phosphate-specific phosphoglucomutase	STM474_RS03525, ,alpha-D-glucose phosphate-specific phosphoglucomutase	STMDT12_RS03805, ,alpha-D-glucose phosphate-specific phosphoglucomutase	STU288_RS11100, ,alpha-D-glucose phosphate-specific phosphoglucomutase	STMUK_RS03530, ,alpha-D-glucose phosphate-specific phosphoglucomutase	SARI_RS10475, ,alpha-D-glucose phosphate-specific phosphoglucomutase	SEN_RS03405, ,alpha-D-glucose phosphate-specific phosphoglucomutase	SPUCDC_RS10890, ,alpha-D-glucose phosphate-specific phosphoglucomutase	SN31241_RS08275, ,alpha-D-glucose phosphate-specific phosphoglucomutase	SSPA_RS10255, ,alpha-D-glucose phosphate-specific phosphoglucomutase	SPAB_RS11570, ,alpha-D-glucose phosphate-specific phosphoglucomutase	I137_RS10835, ,alpha-D-glucose phosphate-specific phosphoglucomutase	TY21A_RS11135, ,alpha-D-glucose phosphate-specific phosphoglucomutase
AL463_RS00800, ,replication initiation negative regulator SeqA	A464_RS03185, ,replication initiation negative regulator SeqA	SEAG_RS03760, ,replication initiation negative regulator SeqA	SEEB0189_RS15755, ,replication initiation negative regulator SeqA	SCH_RS03850, ,replication initiation negative regulator SeqA	CFSAN002050_RS08545, ,replication initiation negative regulator SeqA	SED_RS04220, ,replication initiation negative regulator SeqA	SEEH1578_RS12420, ,replication initiation negative regulator SeqA	SU5_RS07360, ,replication initiation negative regulator SeqA	CFSAN002069_RS06695, ,replication initiation negative regulator SeqA	SEHA_RS04425, ,replication initiation negative regulator SeqA	CFSAN001992_RS24650, ,replication initiation negative regulator SeqA	SNSL254_RS04580, ,replication initiation negative regulator SeqA	SPC_RS03505, ,replication initiation negative regulator SeqA	SESA_RS04665, ,replication initiation negative regulator SeqA	STY_RS03455, ,replication initiation negative regulator SeqA	STM14_RS04095, ,replication initiation negative regulator SeqA	DT104_RS03760, ,replication initiation negative regulator SeqA	STM474_RS03520, ,replication initiation negative regulator SeqA	STMDT12_RS03800, ,replication initiation negative regulator SeqA	STU288_RS26815, ,replication initiation negative regulator SeqA	STMUK_RS03525, ,replication initiation negative regulator SeqA	SARI_RS24435, ,replication initiation negative regulator SeqA	SEN_RS03400, ,replication initiation negative regulator SeqA	SPUCDC_RS24340, ,replication initiation negative regulator SeqA	SN31241_RS08270, ,replication initiation negative regulator SeqA	SSPA_RS24655, ,replication initiation negative regulator SeqA	SPAB_RS25695, ,replication initiation negative regulator SeqA	I137_RS10840, ,replication initiation negative regulator SeqA	TY21A_RS26045, ,replication initiation negative regulator SeqA
AL463_RS00805, ,esterase	A464_RS03180, ,esterase	SEAG_RS03755, ,esterase	SEEB0189_RS15760, ,esterase	SCH_RS03845, ,esterase	CFSAN002050_RS08540, ,esterase	SED_RS04215, ,esterase	SEEH1578_RS12415, ,esterase	SU5_RS07355, ,esterase	CFSAN002069_RS06690, ,esterase	SEHA_RS04420, ,esterase	CFSAN001992_RS07950, ,esterase	SNSL254_RS04575, ,esterase	SPC_RS03500, ,esterase	SESA_RS04660, ,esterase	STY_RS03450, ,esterase	STM14_RS04090, ,esterase	DT104_RS03755, ,esterase	STM474_RS03515, ,esterase	STMDT12_RS03795, ,esterase	STU288_RS11110, ,esterase	STMUK_RS03520, ,esterase	SARI_RS10485, ,esterase	SEN_RS03395, ,esterase	SPUCDC_RS10900, ,esterase	SN31241_RS08265, ,esterase	SSPA_RS10265, ,esterase	SPAB_RS11580, ,esterase	I137_RS10845, ,esterase	TY21A_RS11145, ,esterase
AL463_RS00810, ,LexA regulated protein	A464_RS03175, ,LexA regulated protein	SEAG_RS03750, ,LexA regulated protein	SEEB0189_RS15765, ,LexA regulated protein	SCH_RS03840, ,LexA regulated protein	CFSAN002050_RS08535, ,LexA regulated protein	SED_RS04210, ,LexA regulated protein	SEEH1578_RS12410, ,LexA regulated protein	SU5_RS07350, ,LexA regulated protein	CFSAN002069_RS06685, ,LexA regulated protein	SEHA_RS04415, ,LexA regulated protein	CFSAN001992_RS07955, ,LexA regulated protein	SNSL254_RS04570, ,LexA regulated protein	SPC_RS03495, ,LexA regulated protein	SESA_RS04655, ,LexA regulated protein	STY_RS03445, ,LexA regulated protein	STM14_RS04085, ,LexA regulated protein	DT104_RS03750, ,LexA regulated protein	STM474_RS03510, ,LexA regulated protein	STMDT12_RS03790, ,LexA regulated protein	STU288_RS11115, ,LexA regulated protein	STMUK_RS03515, ,LexA regulated protein	SARI_RS10490, ,LexA regulated protein	SEN_RS03390, ,LexA regulated protein	SPUCDC_RS10905, ,LexA regulated protein	SN31241_RS08260, ,LexA regulated protein	SSPA_RS10270, ,LexA regulated protein	SPAB_RS11585, ,LexA regulated protein	I137_RS10850, ,LexA regulated protein	TY21A_RS11150, ,LexA regulated protein
AL463_RS00815, ,flavodoxin FldA	A464_RS03170, ,flavodoxin FldA	SEAG_RS03745, ,flavodoxin FldA	SEEB0189_RS15770, ,flavodoxin FldA	SCH_RS03835, ,flavodoxin FldA	CFSAN002050_RS08530, ,flavodoxin FldA	SED_RS04205, ,flavodoxin FldA	SEEH1578_RS12405, ,flavodoxin FldA	SU5_RS07345, ,flavodoxin FldA	CFSAN002069_RS06680, ,flavodoxin FldA	SEHA_RS04410, ,flavodoxin FldA	CFSAN001992_RS07960, ,flavodoxin FldA	SNSL254_RS04565, ,flavodoxin FldA	SPC_RS03490, ,flavodoxin FldA	SESA_RS04650, ,flavodoxin FldA	STY_RS03440, ,flavodoxin FldA	STM14_RS04080, ,flavodoxin FldA	DT104_RS03745, ,flavodoxin FldA	STM474_RS03505, ,flavodoxin FldA	STMDT12_RS03785, ,flavodoxin FldA	STU288_RS11120, ,flavodoxin FldA	STMUK_RS03510, ,flavodoxin FldA	SARI_RS10495, ,flavodoxin FldA	SEN_RS03385, ,flavodoxin FldA	SPUCDC_RS10910, ,flavodoxin FldA	SN31241_RS08255, ,flavodoxin FldA	SSPA_RS10275, ,flavodoxin FldA	SPAB_RS11590, ,flavodoxin FldA	I137_RS10855, ,flavodoxin FldA	TY21A_RS11155, ,flavodoxin FldA
AL463_RS00820, ,ferric iron uptake transcriptional regulator	A464_RS03165, ,ferric iron uptake transcriptional regulator	SEAG_RS03740, ,ferric iron uptake transcriptional regulator	SEEB0189_RS15775, ,ferric iron uptake transcriptional regulator	SCH_RS03830, ,ferric iron uptake transcriptional regulator	CFSAN002050_RS08525, ,ferric iron uptake transcriptional regulator	SED_RS04200, ,ferric iron uptake transcriptional regulator	SEEH1578_RS12400, ,ferric iron uptake transcriptional regulator	SU5_RS07340, ,ferric iron uptake transcriptional regulator	CFSAN002069_RS06675, ,ferric iron uptake transcriptional regulator	SEHA_RS04405, ,ferric iron uptake transcriptional regulator	CFSAN001992_RS07965, ,ferric iron uptake transcriptional regulator	SNSL254_RS04560, ,ferric iron uptake transcriptional regulator	SPC_RS03485, ,ferric iron uptake transcriptional regulator	SESA_RS04645, ,ferric iron uptake transcriptional regulator	STY_RS03435, ,ferric iron uptake transcriptional regulator	STM14_RS04075, ,ferric iron uptake transcriptional regulator	DT104_RS03740, ,ferric iron uptake transcriptional regulator	STM474_RS03500, ,ferric iron uptake transcriptional regulator	STMDT12_RS03780, ,ferric iron uptake transcriptional regulator	STU288_RS11125, ,ferric iron uptake transcriptional regulator	STMUK_RS03505, ,ferric iron uptake transcriptional regulator	SARI_RS10500, ,ferric iron uptake transcriptional regulator	SEN_RS03380, ,ferric iron uptake transcriptional regulator	SPUCDC_RS10915, ,ferric iron uptake transcriptional regulator	SN31241_RS08250, ,ferric iron uptake transcriptional regulator	SSPA_RS10280, ,ferric iron uptake transcriptional regulator	SPAB_RS11595, ,ferric iron uptake transcriptional regulator	I137_RS10860, ,ferric iron uptake transcriptional regulator	TY21A_RS11160, ,ferric iron uptake transcriptional regulator
AL463_RS00840, ,tricarballylate/proton symporter TcuC	A464_RS03145, ,tricarballylate/proton symporter TcuC	SEAG_RS03720, ,tricarballylate/proton symporter TcuC	SEEB0189_RS15795, ,tricarballylate/proton symporter TcuC	SCH_RS03810, ,tricarballylate/proton symporter TcuC	CFSAN002050_RS08505, ,tricarballylate/proton symporter TcuC	SED_RS04180, ,tricarballylate/proton symporter TcuC	SEEH1578_RS12380, ,tricarballylate/proton symporter TcuC	SU5_RS07320, ,tricarballylate/proton symporter TcuC	CFSAN002069_RS06655, ,tricarballylate/proton symporter TcuC	SEHA_RS04385, ,tricarballylate/proton symporter TcuC	CFSAN001992_RS07985, ,tricarballylate/proton symporter TcuC	SNSL254_RS04540, ,tricarballylate/proton symporter TcuC	SPC_RS03465, ,tricarballylate/proton symporter TcuC	SESA_RS04625, ,tricarballylate/proton symporter TcuC	STY_RS03415, ,tricarballylate/proton symporter TcuC	STM14_RS04055, ,tricarballylate/proton symporter TcuC	DT104_RS03720, ,tricarballylate/proton symporter TcuC	STM474_RS03480, ,tricarballylate/proton symporter TcuC	STMDT12_RS03760, ,tricarballylate/proton symporter TcuC	STU288_RS11145, ,tricarballylate/proton symporter TcuC	STMUK_RS03485, ,tricarballylate/proton symporter TcuC	SARI_RS10515, ,tricarballylate/proton symporter TcuC	SEN_RS03360, ,tricarballylate/proton symporter TcuC	SPUCDC_RS10935, ,tricarballylate/proton symporter TcuC	SN31241_RS08230, ,tricarballylate/proton symporter TcuC	SSPA_RS10300, ,tricarballylate/proton symporter TcuC	SPAB_RS11615, ,tricarballylate/proton symporter TcuC	I137_RS10880, ,tricarballylate/proton symporter TcuC	TY21A_RS11180, ,tricarballylate/proton symporter TcuC
AL463_RS00845, ,lipoprotein	A464_RS03140, ,hypothetical protein	SEAG_RS03715, ,lipoprotein	SEEB0189_RS15800, ,lipoprotein	SCH_RS03805, ,lipoprotein	CFSAN002050_RS08500, ,lipoprotein	SED_RS04175, ,hypothetical protein	SEEH1578_RS12375, ,lipoprotein	SU5_RS07315, ,lipoprotein	CFSAN002069_RS06650, ,lipoprotein	SEHA_RS04380, ,lipoprotein	CFSAN001992_RS07990, ,lipoprotein	SNSL254_RS04535, ,lipoprotein	SPC_RS03460, ,lipoprotein	SESA_RS04620, ,lipoprotein	STY_RS03410, ,lipoprotein	STM14_RS04050, ,lipoprotein	DT104_RS03715, ,lipoprotein	STM474_RS03475, ,lipoprotein	STMDT12_RS03755, ,lipoprotein	STU288_RS11150, ,lipoprotein	STMUK_RS03480, ,lipoprotein	SARI_RS10520, ,hypothetical protein	SEN_RS03355, ,hypothetical protein	SPUCDC_RS10940, ,hypothetical protein	SN31241_RS08225, ,lipoprotein	SSPA_RS10305, ,hypothetical protein	SPAB_RS11620, ,lipoprotein	I137_RS10885, ,hypothetical protein	TY21A_RS11185, ,lipoprotein
AL463_RS00860, ,glutamine--tRNA ligase	A464_RS03130, ,glutamine--tRNA ligase	SEAG_RS03705, ,glutamine--tRNA ligase	SEEB0189_RS15810, ,glutamine--tRNA ligase	SCH_RS03795, ,glutamine--tRNA ligase	CFSAN002050_RS08490, ,glutamine--tRNA ligase	SED_RS04165, ,glutamine--tRNA ligase	SEEH1578_RS12365, ,glutamine--tRNA ligase	SU5_RS07305, ,glutamine--tRNA ligase	CFSAN002069_RS06640, ,glutamine--tRNA ligase	SEHA_RS04370, ,glutamine--tRNA ligase	CFSAN001992_RS08000, ,glutamine--tRNA ligase	SNSL254_RS04525, ,glutamine--tRNA ligase	SPC_RS03450, ,glutamine--tRNA ligase	SESA_RS04610, ,glutamine--tRNA ligase	STY_RS03400, ,glutamine--tRNA ligase	STM14_RS04040, ,glutamine--tRNA ligase	DT104_RS03705, ,glutamine--tRNA ligase	STM474_RS03465, ,glutamine--tRNA ligase	STMDT12_RS03745, ,glutamine--tRNA ligase	STU288_RS11160, ,glutamine--tRNA ligase	STMUK_RS03470, ,glutamine--tRNA ligase	SARI_RS10530, ,glutamine--tRNA ligase	SEN_RS03345, ,glutamine--tRNA ligase	SPUCDC_RS10950, ,glutamine--tRNA ligase	SN31241_RS08215, ,glutamine--tRNA ligase	SSPA_RS10315, ,glutamine--tRNA ligase	SPAB_RS11630, ,glutamine--tRNA ligase	I137_RS10895, ,glutamine--tRNA ligase	TY21A_RS11195, ,glutamine--tRNA ligase
AL463_RS00870, ,glucosamine-6-phosphate deaminase	A464_RS03120, ,glucosamine-6-phosphate deaminase	SEAG_RS03695, ,glucosamine-6-phosphate deaminase	SEEB0189_RS15820, ,glucosamine-6-phosphate deaminase	SCH_RS03785, ,glucosamine-6-phosphate deaminase	CFSAN002050_RS08480, ,glucosamine-6-phosphate deaminase	SED_RS04155, ,glucosamine-6-phosphate deaminase	SEEH1578_RS12355, ,glucosamine-6-phosphate deaminase	SU5_RS07295, ,glucosamine-6-phosphate deaminase	CFSAN002069_RS06630, ,glucosamine-6-phosphate deaminase	SEHA_RS04360, ,glucosamine-6-phosphate deaminase	CFSAN001992_RS08010, ,glucosamine-6-phosphate deaminase	SNSL254_RS04515, ,glucosamine-6-phosphate deaminase	SPC_RS03440, ,glucosamine-6-phosphate deaminase	SESA_RS04600, ,glucosamine-6-phosphate deaminase	STY_RS03390, ,glucosamine-6-phosphate deaminase	STM14_RS04030, ,glucosamine-6-phosphate deaminase	DT104_RS03695, ,glucosamine-6-phosphate deaminase	STM474_RS03455, ,glucosamine-6-phosphate deaminase	STMDT12_RS03735, ,glucosamine-6-phosphate deaminase	STU288_RS11170, ,glucosamine-6-phosphate deaminase	STMUK_RS03460, ,glucosamine-6-phosphate deaminase	SARI_RS10540, ,glucosamine-6-phosphate deaminase	SEN_RS03335, ,glucosamine-6-phosphate deaminase	SPUCDC_RS10960, ,glucosamine-6-phosphate deaminase	SN31241_RS08205, ,glucosamine-6-phosphate deaminase	SSPA_RS10325, ,glucosamine-6-phosphate deaminase	SPAB_RS11640, ,glucosamine-6-phosphate deaminase	I137_RS10905, ,glucosamine-6-phosphate deaminase	TY21A_RS11205, ,glucosamine-6-phosphate deaminase
AL463_RS00875, ,N-acetylglucosamine-6-phosphate deacetylase	A464_RS03115, ,N-acetylglucosamine-6-phosphate deacetylase	SEAG_RS03690, ,N-acetylglucosamine-6-phosphate deacetylase	SEEB0189_RS15825, ,N-acetylglucosamine-6-phosphate deacetylase	SCH_RS03780, ,N-acetylglucosamine-6-phosphate deacetylase	CFSAN002050_RS08475, ,N-acetylglucosamine-6-phosphate deacetylase	SED_RS04150, ,N-acetylglucosamine-6-phosphate deacetylase	SEEH1578_RS12350, ,N-acetylglucosamine-6-phosphate deacetylase	SU5_RS07290, ,N-acetylglucosamine-6-phosphate deacetylase	CFSAN002069_RS06625, ,N-acetylglucosamine-6-phosphate deacetylase	SEHA_RS04355, ,N-acetylglucosamine-6-phosphate deacetylase	CFSAN001992_RS08015, ,N-acetylglucosamine-6-phosphate deacetylase	SNSL254_RS04510, ,N-acetylglucosamine-6-phosphate deacetylase	SPC_RS03435, ,N-acetylglucosamine-6-phosphate deacetylase	SESA_RS04595, ,N-acetylglucosamine-6-phosphate deacetylase	STY_RS03385, ,N-acetylglucosamine-6-phosphate deacetylase	STM14_RS04025, ,N-acetylglucosamine-6-phosphate deacetylase	DT104_RS03690, ,N-acetylglucosamine-6-phosphate deacetylase	STM474_RS03450, ,N-acetylglucosamine-6-phosphate deacetylase	STMDT12_RS03730, ,N-acetylglucosamine-6-phosphate deacetylase	STU288_RS11175, ,N-acetylglucosamine-6-phosphate deacetylase	STMUK_RS03455, ,N-acetylglucosamine-6-phosphate deacetylase	SARI_RS10545, ,N-acetylglucosamine-6-phosphate deacetylase	SEN_RS03330, ,N-acetylglucosamine-6-phosphate deacetylase	SPUCDC_RS10965, ,N-acetylglucosamine-6-phosphate deacetylase	SN31241_RS08200, ,N-acetylglucosamine-6-phosphate deacetylase	SSPA_RS10330, ,N-acetylglucosamine-6-phosphate deacetylase	SPAB_RS11645, ,N-acetylglucosamine-6-phosphate deacetylase	I137_RS10910, ,N-acetylglucosamine-6-phosphate deacetylase	TY21A_RS11210, ,N-acetylglucosamine-6-phosphate deacetylase
AL463_RS00880, ,DNA-binding transcriptional regulator NagC	A464_RS03110, ,ROK family transcriptional regulator	SEAG_RS03685, ,DNA-binding transcriptional regulator NagC	SEEB0189_RS15830, ,DNA-binding transcriptional regulator NagC	SCH_RS03775, ,DNA-binding transcriptional regulator NagC	CFSAN002050_RS08470, ,DNA-binding transcriptional regulator NagC	SED_RS04145, ,DNA-binding transcriptional regulator NagC	SEEH1578_RS12345, ,DNA-binding transcriptional regulator NagC	SU5_RS07285, ,DNA-binding transcriptional regulator NagC	CFSAN002069_RS06620, ,DNA-binding transcriptional regulator NagC	SEHA_RS04350, ,DNA-binding transcriptional regulator NagC	CFSAN001992_RS08020, ,ROK family transcriptional regulator	SNSL254_RS04505, ,DNA-binding transcriptional regulator NagC	SPC_RS03430, ,DNA-binding transcriptional regulator NagC	SESA_RS04590, ,DNA-binding transcriptional regulator NagC	STY_RS03380, ,DNA-binding transcriptional regulator NagC	STM14_RS04020, ,DNA-binding transcriptional regulator NagC	DT104_RS03685, ,DNA-binding transcriptional regulator NagC	STM474_RS03445, ,DNA-binding transcriptional regulator NagC	STMDT12_RS03725, ,DNA-binding transcriptional regulator NagC	STU288_RS11180, ,DNA-binding transcriptional regulator NagC	STMUK_RS03450, ,DNA-binding transcriptional regulator NagC	SARI_RS10550, ,ROK family transcriptional regulator	SEN_RS03325, ,DNA-binding transcriptional regulator NagC	SPUCDC_RS10970, ,DNA-binding transcriptional regulator NagC	SN31241_RS08195, ,DNA-binding transcriptional regulator NagC	SSPA_RS10335, ,DNA-binding transcriptional regulator NagC	SPAB_RS11650, ,DNA-binding transcriptional regulator NagC	I137_RS10915, ,DNA-binding transcriptional regulator NagC	TY21A_RS11215, ,DNA-binding transcriptional regulator NagC
AL463_RS00885, ,ribonucleotide monophosphatase NagD	A464_RS03105, ,ribonucleotide monophosphatase NagD	SEAG_RS03680, ,ribonucleotide monophosphatase NagD	SEEB0189_RS15835, ,ribonucleotide monophosphatase NagD	SCH_RS03770, ,ribonucleotide monophosphatase NagD	CFSAN002050_RS08465, ,ribonucleotide monophosphatase NagD	SED_RS04140, ,ribonucleotide monophosphatase NagD	SEEH1578_RS12340, ,ribonucleotide monophosphatase NagD	SU5_RS07280, ,ribonucleotide monophosphatase NagD	CFSAN002069_RS06615, ,ribonucleotide monophosphatase NagD	SEHA_RS04345, ,ribonucleotide monophosphatase NagD	CFSAN001992_RS08025, ,ribonucleotide monophosphatase NagD	SNSL254_RS04500, ,ribonucleotide monophosphatase NagD	SPC_RS03425, ,ribonucleotide monophosphatase NagD	SESA_RS04585, ,ribonucleotide monophosphatase NagD	STY_RS03375, ,ribonucleotide monophosphatase NagD	STM14_RS04015, ,ribonucleotide monophosphatase NagD	DT104_RS03680, ,ribonucleotide monophosphatase NagD	STM474_RS03440, ,ribonucleotide monophosphatase NagD	STMDT12_RS03720, ,ribonucleotide monophosphatase NagD	STU288_RS11185, ,ribonucleotide monophosphatase NagD	STMUK_RS03445, ,ribonucleotide monophosphatase NagD	SARI_RS10555, ,ribonucleotide monophosphatase NagD	SEN_RS03320, ,ribonucleotide monophosphatase NagD	SPUCDC_RS10975, ,ribonucleotide monophosphatase NagD	SN31241_RS08190, ,ribonucleotide monophosphatase NagD	SSPA_RS10340, ,ribonucleotide monophosphatase NagD	SPAB_RS11655, ,ribonucleotide monophosphatase NagD	I137_RS10920, ,ribonucleotide monophosphatase NagD	TY21A_RS11220, ,ribonucleotide monophosphatase NagD
AL463_RS00940, ,tRNA (N6-isopentenyl adenosine(37)-C2)-methylthiotransferase MiaB	A464_RS03055, ,tRNA (N6-isopentenyl adenosine(37)-C2)-methylthiotransferase MiaB	SEAG_RS03615, ,tRNA (N6-isopentenyl adenosine(37)-C2)-methylthiotransferase MiaB	SEEB0189_RS15885, ,tRNA (N6-isopentenyl adenosine(37)-C2)-methylthiotransferase MiaB	SCH_RS03720, ,tRNA (N6-isopentenyl adenosine(37)-C2)-methylthiotransferase MiaB	CFSAN002050_RS08410, ,tRNA (N6-isopentenyl adenosine(37)-C2)-methylthiotransferase MiaB	SED_RS04085, ,tRNA (N6-isopentenyl adenosine(37)-C2)-methylthiotransferase MiaB	SEEH1578_RS12285, ,tRNA (N6-isopentenyl adenosine(37)-C2)-methylthiotransferase MiaB	SU5_RS07225, ,tRNA (N6-isopentenyl adenosine(37)-C2)-methylthiotransferase MiaB	CFSAN002069_RS06560, ,tRNA (N6-isopentenyl adenosine(37)-C2)-methylthiotransferase MiaB	SEHA_RS04290, ,tRNA (N6-isopentenyl adenosine(37)-C2)-methylthiotransferase MiaB	CFSAN001992_RS08075, ,tRNA (N6-isopentenyl adenosine(37)-C2)-methylthiotransferase MiaB	SNSL254_RS04445, ,tRNA (N6-isopentenyl adenosine(37)-C2)-methylthiotransferase MiaB	SPC_RS03375, ,tRNA (N6-isopentenyl adenosine(37)-C2)-methylthiotransferase MiaB	SESA_RS04525, ,tRNA (N6-isopentenyl adenosine(37)-C2)-methylthiotransferase MiaB	STY_RS03330, ,tRNA (N6-isopentenyl adenosine(37)-C2)-methylthiotransferase MiaB	STM14_RS03960, ,tRNA (N6-isopentenyl adenosine(37)-C2)-methylthiotransferase MiaB	DT104_RS03625, ,tRNA (N6-isopentenyl adenosine(37)-C2)-methylthiotransferase MiaB	STM474_RS03385, ,tRNA (N6-isopentenyl adenosine(37)-C2)-methylthiotransferase MiaB	STMDT12_RS03665, ,tRNA (N6-isopentenyl adenosine(37)-C2)-methylthiotransferase MiaB	STU288_RS11240, ,tRNA (N6-isopentenyl adenosine(37)-C2)-methylthiotransferase MiaB	STMUK_RS03390, ,tRNA (N6-isopentenyl adenosine(37)-C2)-methylthiotransferase MiaB	SARI_RS10605, ,tRNA (N6-isopentenyl adenosine(37)-C2)-methylthiotransferase MiaB	SEN_RS03265, ,tRNA (N6-isopentenyl adenosine(37)-C2)-methylthiotransferase MiaB	SPUCDC_RS11025, ,tRNA (N6-isopentenyl adenosine(37)-C2)-methylthiotransferase MiaB	SN31241_RS08135, ,tRNA (N6-isopentenyl adenosine(37)-C2)-methylthiotransferase MiaB	SSPA_RS10390, ,tRNA (N6-isopentenyl adenosine(37)-C2)-methylthiotransferase MiaB	SPAB_RS11710, ,tRNA (N6-isopentenyl adenosine(37)-C2)-methylthiotransferase MiaB	I137_RS10970, ,tRNA (N6-isopentenyl adenosine(37)-C2)-methylthiotransferase MiaB	TY21A_RS11265, ,tRNA (N6-isopentenyl adenosine(37)-C2)-methylthiotransferase MiaB
AL463_RS00945, ,PhoH family protein	A464_RS03050, ,PhoH family protein	SEAG_RS03610, ,PhoH family protein	SEEB0189_RS15890, ,PhoH family protein	SCH_RS03715, ,PhoH family protein	CFSAN002050_RS08405, ,PhoH family protein	SED_RS04080, ,PhoH family protein	SEEH1578_RS12280, ,PhoH family protein	SU5_RS07220, ,PhoH family protein	CFSAN002069_RS06555, ,PhoH family protein	SEHA_RS04285, ,PhoH family protein	CFSAN001992_RS08080, ,PhoH family protein	SNSL254_RS04440, ,PhoH family protein	SPC_RS03370, ,PhoH family protein	SESA_RS04520, ,PhoH family protein	STY_RS03325, ,PhoH family protein	STM14_RS03955, ,PhoH family protein	DT104_RS03620, ,PhoH family protein	STM474_RS03380, ,PhoH family protein	STMDT12_RS03660, ,PhoH family protein	STU288_RS11245, ,PhoH family protein	STMUK_RS03385, ,PhoH family protein	SARI_RS10610, ,PhoH family protein	SEN_RS03260, ,PhoH family protein	SPUCDC_RS11030, ,PhoH family protein	SN31241_RS08130, ,PhoH family protein	SSPA_RS10395, ,PhoH family protein	SPAB_RS11715, ,PhoH family protein	I137_RS10975, ,PhoH family protein	TY21A_RS11270, ,PhoH family protein
AL463_RS00950, ,rRNA maturation RNase YbeY	A464_RS03045, ,rRNA maturation RNase YbeY	SEAG_RS03605, ,rRNA maturation RNase YbeY	SEEB0189_RS15895, ,rRNA maturation RNase YbeY	SCH_RS03710, ,rRNA maturation RNase YbeY	CFSAN002050_RS08400, ,rRNA maturation RNase YbeY	SED_RS04075, ,rRNA maturation RNase YbeY	SEEH1578_RS12275, ,rRNA maturation RNase YbeY	SU5_RS07215, ,rRNA maturation RNase YbeY	CFSAN002069_RS06550, ,rRNA maturation RNase YbeY	SEHA_RS04280, ,rRNA maturation RNase YbeY	CFSAN001992_RS08085, ,rRNA maturation RNase YbeY	SNSL254_RS04435, ,rRNA maturation RNase YbeY	SPC_RS03365, ,rRNA maturation RNase YbeY	SESA_RS04515, ,rRNA maturation RNase YbeY	STY_RS03320, ,rRNA maturation RNase YbeY	STM14_RS03950, ,rRNA maturation RNase YbeY	DT104_RS03615, ,rRNA maturation RNase YbeY	STM474_RS03375, ,rRNA maturation RNase YbeY	STMDT12_RS03655, ,rRNA maturation RNase YbeY	STU288_RS11250, ,rRNA maturation RNase YbeY	STMUK_RS03380, ,rRNA maturation RNase YbeY	SARI_RS10615, ,rRNA maturation RNase YbeY	SEN_RS03255, ,rRNA maturation RNase YbeY	SPUCDC_RS11035, ,rRNA maturation RNase YbeY	SN31241_RS08125, ,rRNA maturation RNase YbeY	SSPA_RS10400, ,rRNA maturation RNase YbeY	SPAB_RS11720, ,rRNA maturation RNase YbeY	I137_RS10980, ,rRNA maturation RNase YbeY	TY21A_RS11275, ,rRNA maturation RNase YbeY
AL463_RS00955, ,CNNM family magnesium/cobalt transport protein CorC	A464_RS03040, ,CNNM family magnesium/cobalt transport protein CorC	SEAG_RS03600, ,CNNM family magnesium/cobalt transport protein CorC	SEEB0189_RS15900, ,CNNM family magnesium/cobalt transport protein CorC	SCH_RS03705, ,CNNM family magnesium/cobalt transport protein CorC	CFSAN002050_RS08395, ,CNNM family magnesium/cobalt transport protein CorC	SED_RS04070, ,CNNM family magnesium/cobalt transport protein CorC	SEEH1578_RS12270, ,CNNM family magnesium/cobalt transport protein CorC	SU5_RS07210, ,CNNM family magnesium/cobalt transport protein CorC	CFSAN002069_RS06545, ,CNNM family magnesium/cobalt transport protein CorC	SEHA_RS04275, ,CNNM family magnesium/cobalt transport protein CorC	CFSAN001992_RS08090, ,CNNM family magnesium/cobalt transport protein CorC	SNSL254_RS04430, ,CNNM family magnesium/cobalt transport protein CorC	SPC_RS03360, ,CNNM family magnesium/cobalt transport protein CorC	SESA_RS04510, ,CNNM family magnesium/cobalt transport protein CorC	STY_RS03315, ,CNNM family magnesium/cobalt transport protein CorC	STM14_RS03945, ,CNNM family magnesium/cobalt transport protein CorC	DT104_RS03610, ,CNNM family magnesium/cobalt transport protein CorC	STM474_RS03370, ,CNNM family magnesium/cobalt transport protein CorC	STMDT12_RS03650, ,CNNM family magnesium/cobalt transport protein CorC	STU288_RS11255, ,CNNM family magnesium/cobalt transport protein CorC	STMUK_RS03375, ,CNNM family magnesium/cobalt transport protein CorC	SARI_RS10620, ,CNNM family magnesium/cobalt transport protein CorC	SEN_RS03250, ,CNNM family magnesium/cobalt transport protein CorC	SPUCDC_RS11040, ,CNNM family magnesium/cobalt transport protein CorC	SN31241_RS08120, ,CNNM family magnesium/cobalt transport protein CorC	SSPA_RS10405, ,CNNM family magnesium/cobalt transport protein CorC	SPAB_RS11725, ,CNNM family magnesium/cobalt transport protein CorC	I137_RS10985, ,CNNM family magnesium/cobalt transport protein CorC	TY21A_RS11280, ,CNNM family magnesium/cobalt transport protein CorC
AL463_RS00960, ,apolipoprotein N-acyltransferase	A464_RS03035, ,apolipoprotein N-acyltransferase	SEAG_RS03595, ,apolipoprotein N-acyltransferase	SEEB0189_RS15905, ,apolipoprotein N-acyltransferase	SCH_RS03700, ,apolipoprotein N-acyltransferase	CFSAN002050_RS08390, ,apolipoprotein N-acyltransferase	SED_RS04065, ,apolipoprotein N-acyltransferase	SEEH1578_RS12265, ,apolipoprotein N-acyltransferase	SU5_RS07205, ,apolipoprotein N-acyltransferase	CFSAN002069_RS06540, ,apolipoprotein N-acyltransferase	SEHA_RS04270, ,apolipoprotein N-acyltransferase	CFSAN001992_RS08095, ,apolipoprotein N-acyltransferase	SNSL254_RS04425, ,apolipoprotein N-acyltransferase	SPC_RS03355, ,apolipoprotein N-acyltransferase	SESA_RS04505, ,apolipoprotein N-acyltransferase	STY_RS03310, ,apolipoprotein N-acyltransferase	STM14_RS03940, ,apolipoprotein N-acyltransferase	DT104_RS03605, ,apolipoprotein N-acyltransferase	STM474_RS03365, ,apolipoprotein N-acyltransferase	STMDT12_RS03645, ,apolipoprotein N-acyltransferase	STU288_RS11260, ,apolipoprotein N-acyltransferase	STMUK_RS03370, ,apolipoprotein N-acyltransferase	SARI_RS10625, ,apolipoprotein N-acyltransferase	SEN_RS03245, ,apolipoprotein N-acyltransferase	SPUCDC_RS11045, ,apolipoprotein N-acyltransferase	SN31241_RS08115, ,apolipoprotein N-acyltransferase	SSPA_RS10410, ,apolipoprotein N-acyltransferase	SPAB_RS11730, ,apolipoprotein N-acyltransferase	I137_RS10990, ,apolipoprotein N-acyltransferase	TY21A_RS11285, ,apolipoprotein N-acyltransferase
AL463_RS00965, ,amino acid ABC transporter substrate-binding protein	A464_RS03030, ,amino acid ABC transporter substrate-binding protein	SEAG_RS03590, ,amino acid ABC transporter substrate-binding protein	SEEB0189_RS15910, ,amino acid ABC transporter substrate-binding protein	SCH_RS03695, ,amino acid ABC transporter substrate-binding protein	CFSAN002050_RS08385, ,amino acid ABC transporter substrate-binding protein	SED_RS04060, ,amino acid ABC transporter substrate-binding protein	SEEH1578_RS12260, ,amino acid ABC transporter substrate-binding protein	SU5_RS07200, ,amino acid ABC transporter substrate-binding protein	CFSAN002069_RS06535, ,amino acid ABC transporter substrate-binding protein	SEHA_RS04265, ,amino acid ABC transporter substrate-binding protein	CFSAN001992_RS08100, ,amino acid ABC transporter substrate-binding protein	SNSL254_RS04420, ,amino acid ABC transporter substrate-binding protein	SPC_RS03350, ,amino acid ABC transporter substrate-binding protein	SESA_RS04500, ,amino acid ABC transporter substrate-binding protein	STY_RS03305, ,amino acid ABC transporter substrate-binding protein	STM14_RS03935, ,amino acid ABC transporter substrate-binding protein	DT104_RS03600, ,amino acid ABC transporter substrate-binding protein	STM474_RS03360, ,amino acid ABC transporter substrate-binding protein	STMDT12_RS03640, ,amino acid ABC transporter substrate-binding protein	STU288_RS11265, ,amino acid ABC transporter substrate-binding protein	STMUK_RS03365, ,amino acid ABC transporter substrate-binding protein	SARI_RS10630, ,amino acid ABC transporter substrate-binding protein	SEN_RS03240, ,amino acid ABC transporter substrate-binding protein	SPUCDC_RS11050, ,amino acid ABC transporter substrate-binding protein	SN31241_RS08110, ,amino acid ABC transporter substrate-binding protein	SSPA_RS10415, ,amino acid ABC transporter substrate-binding protein	SPAB_RS11735, ,amino acid ABC transporter substrate-binding protein	I137_RS10995, ,amino acid ABC transporter substrate-binding protein	TY21A_RS11290, ,amino acid ABC transporter substrate-binding protein
AL463_RS00975, ,glutamate/aspartate ABC transporter permease GltK	A464_RS03020, ,glutamate/aspartate ABC transporter permease GltK	SEAG_RS03580, ,glutamate/aspartate ABC transporter permease GltK	SEEB0189_RS15920, ,glutamate/aspartate ABC transporter permease GltK	SCH_RS03685, ,glutamate/aspartate ABC transporter permease GltK	CFSAN002050_RS08375, ,glutamate/aspartate ABC transporter permease GltK	SED_RS04050, ,glutamate/aspartate ABC transporter permease GltK	SEEH1578_RS12250, ,glutamate/aspartate ABC transporter permease GltK	SU5_RS07190, ,glutamate/aspartate ABC transporter permease GltK	CFSAN002069_RS06525, ,glutamate/aspartate ABC transporter permease GltK	SEHA_RS04255, ,glutamate/aspartate ABC transporter permease GltK	CFSAN001992_RS08110, ,glutamate/aspartate ABC transporter permease GltK	SNSL254_RS04410, ,glutamate/aspartate ABC transporter permease GltK	SPC_RS03340, ,glutamate/aspartate ABC transporter permease GltK	SESA_RS04490, ,glutamate/aspartate ABC transporter permease GltK	STY_RS03295, ,glutamate/aspartate ABC transporter permease GltK	STM14_RS03925, ,glutamate/aspartate ABC transporter permease GltK	DT104_RS03590, ,glutamate/aspartate ABC transporter permease GltK	STM474_RS03350, ,glutamate/aspartate ABC transporter permease GltK	STMDT12_RS03630, ,glutamate/aspartate ABC transporter permease GltK	STU288_RS11275, ,glutamate/aspartate ABC transporter permease GltK	STMUK_RS03355, ,glutamate/aspartate ABC transporter permease GltK	SARI_RS10640, ,glutamate/aspartate ABC transporter permease GltK	SEN_RS03230, ,glutamate/aspartate ABC transporter permease GltK	SPUCDC_RS11060, ,glutamate/aspartate ABC transporter permease GltK	SN31241_RS08100, ,glutamate/aspartate ABC transporter permease GltK	SSPA_RS10425, ,glutamate/aspartate ABC transporter permease GltK	SPAB_RS11745, ,glutamate/aspartate ABC transporter permease GltK	I137_RS11005, ,glutamate/aspartate ABC transporter permease GltK	TY21A_RS11300, ,glutamate/aspartate ABC transporter permease GltK
AL463_RS00980, ,glutamate/aspartate ABC transporter ATP binding protein GltL	A464_RS03015, ,glutamate/aspartate ABC transporter ATP binding protein GltL	SEAG_RS03575, ,glutamate/aspartate ABC transporter ATP binding protein GltL	SEEB0189_RS15925, ,glutamate/aspartate ABC transporter ATP binding protein GltL	SCH_RS03680, ,glutamate/aspartate ABC transporter ATP binding protein GltL	CFSAN002050_RS08370, ,glutamate/aspartate ABC transporter ATP binding protein GltL	SED_RS04045, ,glutamate/aspartate ABC transporter ATP binding protein GltL	SEEH1578_RS12245, ,glutamate/aspartate ABC transporter ATP binding protein GltL	SU5_RS07185, ,glutamate/aspartate ABC transporter ATP binding protein GltL	CFSAN002069_RS06520, ,glutamate/aspartate ABC transporter ATP binding protein GltL	SEHA_RS04250, ,glutamate/aspartate ABC transporter ATP binding protein GltL	CFSAN001992_RS08115, ,glutamate/aspartate ABC transporter ATP binding protein GltL	SNSL254_RS04405, ,glutamate/aspartate ABC transporter ATP binding protein GltL	SPC_RS03335, ,glutamate/aspartate ABC transporter ATP binding protein GltL	SESA_RS04485, ,glutamate/aspartate ABC transporter ATP binding protein GltL	STY_RS03290, ,glutamate/aspartate ABC transporter ATP binding protein GltL	STM14_RS03920, ,glutamate/aspartate ABC transporter ATP binding protein GltL	DT104_RS03585, ,glutamate/aspartate ABC transporter ATP binding protein GltL	STM474_RS03345, ,glutamate/aspartate ABC transporter ATP binding protein GltL	STMDT12_RS03625, ,glutamate/aspartate ABC transporter ATP binding protein GltL	STU288_RS11280, ,glutamate/aspartate ABC transporter ATP binding protein GltL	STMUK_RS03350, ,glutamate/aspartate ABC transporter ATP binding protein GltL	SARI_RS10645, ,glutamate/aspartate ABC transporter ATP binding protein GltL	SEN_RS03225, ,glutamate/aspartate ABC transporter ATP binding protein GltL	SPUCDC_RS11065, ,glutamate/aspartate ABC transporter ATP binding protein GltL	SN31241_RS08095, ,glutamate/aspartate ABC transporter ATP binding protein GltL	SSPA_RS10430, ,glutamate/aspartate ABC transporter ATP binding protein GltL	SPAB_RS11750, ,glutamate/aspartate ABC transporter ATP binding protein GltL	I137_RS11010, ,glutamate/aspartate ABC transporter ATP binding protein GltL	TY21A_RS11305, ,glutamate/aspartate ABC transporter ATP binding protein GltL
AL463_RS00985, ,pyrimidine-specific ribonucleoside hydrolase RihA	A464_RS03010, ,pyrimidine-specific ribonucleoside hydrolase RihA	SEAG_RS03570, ,pyrimidine-specific ribonucleoside hydrolase RihA	SEEB0189_RS15930, ,pyrimidine-specific ribonucleoside hydrolase RihA	SCH_RS03675, ,pyrimidine-specific ribonucleoside hydrolase RihA	CFSAN002050_RS08365, ,pyrimidine-specific ribonucleoside hydrolase RihA	SED_RS04040, ,pyrimidine-specific ribonucleoside hydrolase RihA	SEEH1578_RS12240, ,pyrimidine-specific ribonucleoside hydrolase RihA	SU5_RS07180, ,pyrimidine-specific ribonucleoside hydrolase RihA	CFSAN002069_RS06515, ,pyrimidine-specific ribonucleoside hydrolase RihA	SEHA_RS04245, ,pyrimidine-specific ribonucleoside hydrolase RihA	CFSAN001992_RS08120, ,pyrimidine-specific ribonucleoside hydrolase RihA	SNSL254_RS04400, ,pyrimidine-specific ribonucleoside hydrolase RihA	SPC_RS03330, ,pyrimidine-specific ribonucleoside hydrolase RihA	SESA_RS04480, ,pyrimidine-specific ribonucleoside hydrolase RihA	STY_RS03285, ,pyrimidine-specific ribonucleoside hydrolase RihA	STM14_RS03915, ,pyrimidine-specific ribonucleoside hydrolase RihA	DT104_RS03580, ,pyrimidine-specific ribonucleoside hydrolase RihA	STM474_RS03340, ,pyrimidine-specific ribonucleoside hydrolase RihA	STMDT12_RS03620, ,pyrimidine-specific ribonucleoside hydrolase RihA	STU288_RS11285, ,pyrimidine-specific ribonucleoside hydrolase RihA	STMUK_RS03345, ,pyrimidine-specific ribonucleoside hydrolase RihA	SARI_RS10650, ,pyrimidine-specific ribonucleoside hydrolase RihA	SEN_RS03220, ,pyrimidine-specific ribonucleoside hydrolase RihA	SPUCDC_RS11070, ,pyrimidine-specific ribonucleoside hydrolase RihA	SN31241_RS08090, ,pyrimidine-specific ribonucleoside hydrolase RihA	SSPA_RS10435, ,pyrimidine-specific ribonucleoside hydrolase RihA	SPAB_RS11755, ,pyrimidine-specific ribonucleoside hydrolase RihA	I137_RS11015, ,pyrimidine-specific ribonucleoside hydrolase RihA	TY21A_RS11310, ,pyrimidine-specific ribonucleoside hydrolase RihA
AL463_RS01025, ,zinc ribbon-containing protein	A464_RS03005, ,zinc ribbon-containing protein	SEAG_RS03530, ,zinc ribbon-containing protein	SEEB0189_RS15970, ,zinc ribbon-containing protein	SCH_RS03630, ,zinc ribbon-containing protein	CFSAN002050_RS08325, ,zinc ribbon-containing protein	SED_RS04000, ,zinc ribbon-containing protein	SEEH1578_RS12200, ,zinc ribbon-containing protein	SU5_RS07140, ,zinc ribbon-containing protein	CFSAN002069_RS06475, ,zinc ribbon-containing protein	SEHA_RS04205, ,zinc ribbon-containing protein	CFSAN001992_RS08125, ,zinc ribbon-containing protein	SNSL254_RS04360, ,zinc ribbon-containing protein	SPC_RS03285, ,zinc ribbon-containing protein	SESA_RS04475, ,zinc ribbon-containing protein	STY_RS03275, ,zinc ribbon-containing protein	STM14_RS03875, ,zinc ribbon-containing protein	DT104_RS03540, ,zinc ribbon-containing protein	STM474_RS03300, ,zinc ribbon-containing protein	STMDT12_RS03580, ,zinc ribbon-containing protein	STU288_RS11325, ,zinc ribbon-containing protein	STMUK_RS03305, ,zinc ribbon-containing protein	SARI_RS10655, ,zinc ribbon-containing protein	SEN_RS03180, ,zinc ribbon-containing protein	SPUCDC_RS11110, ,zinc ribbon-containing protein	SN31241_RS08050, ,zinc ribbon-containing protein	SSPA_RS10445, ,zinc ribbon-containing protein	SPAB_RS11795, ,zinc ribbon-containing protein	I137_RS11055, ,zinc ribbon-containing protein	TY21A_RS11320, ,zinc ribbon-containing protein
AL463_RS01060, ,DNA polymerase III subunit delta	A464_RS02985, ,DNA polymerase III subunit delta	SEAG_RS03495, ,DNA polymerase III subunit delta	SEEB0189_RS16005, ,DNA polymerase III subunit delta	SCH_RS03595, ,DNA polymerase III subunit delta	CFSAN002050_RS08290, ,DNA polymerase III subunit delta	SED_RS03965, ,DNA polymerase III subunit delta	SEEH1578_RS12165, ,DNA polymerase III subunit delta	SU5_RS07105, ,DNA polymerase III subunit delta	CFSAN002069_RS06440, ,DNA polymerase III subunit delta	SEHA_RS04170, ,DNA polymerase III subunit delta	CFSAN001992_RS08160, ,DNA polymerase III subunit delta	SNSL254_RS04325, ,DNA polymerase III subunit delta	SPC_RS03250, ,DNA polymerase III subunit delta	SESA_RS04440, ,DNA polymerase III subunit delta	STY_RS03240, ,DNA polymerase III subunit delta	STM14_RS03840, ,DNA polymerase III subunit delta	DT104_RS03505, ,DNA polymerase III subunit delta	STM474_RS03265, ,DNA polymerase III subunit delta	STMDT12_RS03545, ,DNA polymerase III subunit delta	STU288_RS11360, ,DNA polymerase III subunit delta	STMUK_RS03270, ,DNA polymerase III subunit delta	SARI_RS10670, ,DNA polymerase III subunit delta	SEN_RS03145, ,DNA polymerase III subunit delta	SPUCDC_RS11145, ,DNA polymerase III subunit delta	SN31241_RS08015, ,DNA polymerase III subunit delta	SSPA_RS10480, ,DNA polymerase III subunit delta	SPAB_RS11830, ,DNA polymerase III subunit delta	I137_RS11090, ,DNA polymerase III subunit delta	TY21A_RS11355, ,DNA polymerase III subunit delta
AL463_RS01065, ,nicotinate-nucleotide adenylyltransferase	A464_RS02980, ,nicotinate-nucleotide adenylyltransferase	SEAG_RS03490, ,nicotinate-nucleotide adenylyltransferase	SEEB0189_RS16010, ,nicotinate-nucleotide adenylyltransferase	SCH_RS03590, ,nicotinate-nucleotide adenylyltransferase	CFSAN002050_RS08285, ,nicotinate-nucleotide adenylyltransferase	SED_RS03960, ,nicotinate-nucleotide adenylyltransferase	SEEH1578_RS12160, ,nicotinate-nucleotide adenylyltransferase	SU5_RS07100, ,nicotinate-nucleotide adenylyltransferase	CFSAN002069_RS06435, ,nicotinate-nucleotide adenylyltransferase	SEHA_RS04165, ,nicotinate-nucleotide adenylyltransferase	CFSAN001992_RS08165, ,nicotinate-nucleotide adenylyltransferase	SNSL254_RS04320, ,nicotinate-nucleotide adenylyltransferase	SPC_RS03245, ,nicotinate-nucleotide adenylyltransferase	SESA_RS04435, ,nicotinate-nucleotide adenylyltransferase	STY_RS03235, ,nicotinate-nucleotide adenylyltransferase	STM14_RS03835, ,nicotinate-nucleotide adenylyltransferase	DT104_RS03500, ,nicotinate-nucleotide adenylyltransferase	STM474_RS03260, ,nicotinate-nucleotide adenylyltransferase	STMDT12_RS03540, ,nicotinate-nucleotide adenylyltransferase	STU288_RS11365, ,nicotinate-nucleotide adenylyltransferase	STMUK_RS03265, ,nicotinate-nucleotide adenylyltransferase	SARI_RS10675, ,nicotinate-nucleotide adenylyltransferase	SEN_RS03140, ,nicotinate-nucleotide adenylyltransferase	SPUCDC_RS11150, ,nicotinate-nucleotide adenylyltransferase	SN31241_RS08010, ,nicotinate-nucleotide adenylyltransferase	SSPA_RS10485, ,nicotinate-nucleotide adenylyltransferase	SPAB_RS11835, ,nicotinate-nucleotide adenylyltransferase	I137_RS11095, ,nicotinate-nucleotide adenylyltransferase	TY21A_RS11360, ,nicotinate-nucleotide adenylyltransferase
AL463_RS01080, ,ribosome silencing factor	A464_RS02965, ,ribosome silencing factor	SEAG_RS03470, ,ribosome silencing factor	SEEB0189_RS16025, ,ribosome silencing factor	SCH_RS03570, ,ribosome silencing factor	CFSAN002050_RS08265, ,ribosome silencing factor	SED_RS03940, ,ribosome silencing factor	SEEH1578_RS12140, ,ribosome silencing factor	SU5_RS07080, ,ribosome silencing factor	CFSAN002069_RS06415, ,ribosome silencing factor	SEHA_RS04145, ,ribosome silencing factor	CFSAN001992_RS08185, ,ribosome silencing factor	SNSL254_RS04300, ,ribosome silencing factor	SPC_RS03225, ,ribosome silencing factor	SESA_RS04415, ,ribosome silencing factor	STY_RS03220, ,ribosome silencing factor	STM14_RS03815, ,ribosome silencing factor	DT104_RS03480, ,ribosome silencing factor	STM474_RS03240, ,ribosome silencing factor	STMDT12_RS03520, ,ribosome silencing factor	STU288_RS11385, ,ribosome silencing factor	STMUK_RS03245, ,ribosome silencing factor	SARI_RS10695, ,ribosome silencing factor	SEN_RS03120, ,ribosome silencing factor	SPUCDC_RS11170, ,ribosome silencing factor	SN31241_RS07990, ,ribosome silencing factor	SSPA_RS10505, ,ribosome silencing factor	SPAB_RS11855, ,ribosome silencing factor	I137_RS11115, ,ribosome silencing factor	TY21A_RS11380, ,ribosome silencing factor
AL463_RS01085, ,23S rRNA (pseudouridine(1915)-N(3))-methyltransferase RlmH	A464_RS02960, ,23S rRNA (pseudouridine(1915)-N(3))-methyltransferase RlmH	SEAG_RS03465, ,23S rRNA (pseudouridine(1915)-N(3))-methyltransferase RlmH	SEEB0189_RS16030, ,23S rRNA (pseudouridine(1915)-N(3))-methyltransferase RlmH	SCH_RS03565, ,23S rRNA (pseudouridine(1915)-N(3))-methyltransferase RlmH	CFSAN002050_RS08260, ,23S rRNA (pseudouridine(1915)-N(3))-methyltransferase RlmH	SED_RS03935, ,23S rRNA (pseudouridine(1915)-N(3))-methyltransferase RlmH	SEEH1578_RS12135, ,23S rRNA (pseudouridine(1915)-N(3))-methyltransferase RlmH	SU5_RS07075, ,23S rRNA (pseudouridine(1915)-N(3))-methyltransferase RlmH	CFSAN002069_RS06410, ,23S rRNA (pseudouridine(1915)-N(3))-methyltransferase RlmH	SEHA_RS04140, ,23S rRNA (pseudouridine(1915)-N(3))-methyltransferase RlmH	CFSAN001992_RS08190, ,23S rRNA (pseudouridine(1915)-N(3))-methyltransferase RlmH	SNSL254_RS04295, ,23S rRNA (pseudouridine(1915)-N(3))-methyltransferase RlmH	SPC_RS03220, ,23S rRNA (pseudouridine(1915)-N(3))-methyltransferase RlmH	SESA_RS04410, ,23S rRNA (pseudouridine(1915)-N(3))-methyltransferase RlmH	STY_RS03215, ,23S rRNA (pseudouridine(1915)-N(3))-methyltransferase RlmH	STM14_RS03810, ,23S rRNA (pseudouridine(1915)-N(3))-methyltransferase RlmH	DT104_RS03475, ,23S rRNA (pseudouridine(1915)-N(3))-methyltransferase RlmH	STM474_RS03235, ,23S rRNA (pseudouridine(1915)-N(3))-methyltransferase RlmH	STMDT12_RS03515, ,23S rRNA (pseudouridine(1915)-N(3))-methyltransferase RlmH	STU288_RS11390, ,23S rRNA (pseudouridine(1915)-N(3))-methyltransferase RlmH	STMUK_RS03240, ,23S rRNA (pseudouridine(1915)-N(3))-methyltransferase RlmH	SARI_RS10700, ,23S rRNA (pseudouridine(1915)-N(3))-methyltransferase RlmH	SEN_RS03115, ,23S rRNA (pseudouridine(1915)-N(3))-methyltransferase RlmH	SPUCDC_RS11175, ,23S rRNA (pseudouridine(1915)-N(3))-methyltransferase RlmH	SN31241_RS07985, ,23S rRNA (pseudouridine(1915)-N(3))-methyltransferase RlmH	SSPA_RS10510, ,23S rRNA (pseudouridine(1915)-N(3))-methyltransferase RlmH	SPAB_RS11860, ,23S rRNA (pseudouridine(1915)-N(3))-methyltransferase RlmH	I137_RS11120, ,23S rRNA (pseudouridine(1915)-N(3))-methyltransferase RlmH	TY21A_RS11385, ,23S rRNA (pseudouridine(1915)-N(3))-methyltransferase RlmH
AL463_RS01090, ,peptidoglycan DD-transpeptidase MrdA	A464_RS02955, ,peptidoglycan DD-transpeptidase MrdA	SEAG_RS03460, ,peptidoglycan DD-transpeptidase MrdA	SEEB0189_RS16035, ,peptidoglycan DD-transpeptidase MrdA	SCH_RS03560, ,peptidoglycan DD-transpeptidase MrdA	CFSAN002050_RS08255, ,peptidoglycan DD-transpeptidase MrdA	SED_RS03930, ,peptidoglycan DD-transpeptidase MrdA	SEEH1578_RS12130, ,peptidoglycan DD-transpeptidase MrdA	SU5_RS07070, ,peptidoglycan DD-transpeptidase MrdA	CFSAN002069_RS06405, ,peptidoglycan DD-transpeptidase MrdA	SEHA_RS04135, ,peptidoglycan DD-transpeptidase MrdA	CFSAN001992_RS08195, ,peptidoglycan DD-transpeptidase MrdA	SNSL254_RS04290, ,peptidoglycan DD-transpeptidase MrdA	SPC_RS03215, ,peptidoglycan DD-transpeptidase MrdA	SESA_RS04405, ,peptidoglycan DD-transpeptidase MrdA	STY_RS03210, ,peptidoglycan DD-transpeptidase MrdA	STM14_RS03805, ,peptidoglycan DD-transpeptidase MrdA	DT104_RS03470, ,peptidoglycan DD-transpeptidase MrdA	STM474_RS03230, ,peptidoglycan DD-transpeptidase MrdA	STMDT12_RS03510, ,peptidoglycan DD-transpeptidase MrdA	STU288_RS11395, ,peptidoglycan DD-transpeptidase MrdA	STMUK_RS03235, ,peptidoglycan DD-transpeptidase MrdA	SARI_RS10705, ,peptidoglycan DD-transpeptidase MrdA	SEN_RS03110, ,peptidoglycan DD-transpeptidase MrdA	SPUCDC_RS11180, ,peptidoglycan DD-transpeptidase MrdA	SN31241_RS07980, ,peptidoglycan DD-transpeptidase MrdA	SSPA_RS10515, ,peptidoglycan DD-transpeptidase MrdA	SPAB_RS11865, ,peptidoglycan DD-transpeptidase MrdA	I137_RS11125, ,peptidoglycan DD-transpeptidase MrdA	TY21A_RS11390, ,peptidoglycan DD-transpeptidase MrdA
AL463_RS01105, ,D-alanyl-D-alanine carboxypeptidase DacA	A464_RS02940, ,D-alanyl-D-alanine carboxypeptidase DacA	SEAG_RS03445, ,D-alanyl-D-alanine carboxypeptidase DacA	SEEB0189_RS16050, ,D-alanyl-D-alanine carboxypeptidase DacA	SCH_RS03545, ,D-alanyl-D-alanine carboxypeptidase DacA	CFSAN002050_RS08240, ,D-alanyl-D-alanine carboxypeptidase DacA	SED_RS03915, ,D-alanyl-D-alanine carboxypeptidase DacA	SEEH1578_RS12115, ,D-alanyl-D-alanine carboxypeptidase DacA	SU5_RS07055, ,D-alanyl-D-alanine carboxypeptidase DacA	CFSAN002069_RS06390, ,D-alanyl-D-alanine carboxypeptidase DacA	SEHA_RS04120, ,D-alanyl-D-alanine carboxypeptidase DacA	CFSAN001992_RS08210, ,D-alanyl-D-alanine carboxypeptidase DacA	SNSL254_RS04275, ,D-alanyl-D-alanine carboxypeptidase DacA	SPC_RS03200, ,D-alanyl-D-alanine carboxypeptidase DacA	SESA_RS04390, ,D-alanyl-D-alanine carboxypeptidase DacA	STY_RS03195, ,D-alanyl-D-alanine carboxypeptidase DacA	STM14_RS03790, ,D-alanyl-D-alanine carboxypeptidase DacA	DT104_RS03455, ,D-alanyl-D-alanine carboxypeptidase DacA	STM474_RS03215, ,D-alanyl-D-alanine carboxypeptidase DacA	STMDT12_RS03495, ,D-alanyl-D-alanine carboxypeptidase DacA	STU288_RS11410, ,D-alanyl-D-alanine carboxypeptidase DacA	STMUK_RS03220, ,D-alanyl-D-alanine carboxypeptidase DacA	SARI_RS10720, ,D-alanyl-D-alanine carboxypeptidase DacA	SEN_RS03095, ,D-alanyl-D-alanine carboxypeptidase DacA	SPUCDC_RS11195, ,D-alanyl-D-alanine carboxypeptidase DacA	SN31241_RS07965, ,D-alanyl-D-alanine carboxypeptidase DacA	SSPA_RS10530, ,D-alanyl-D-alanine carboxypeptidase DacA	SPAB_RS11880, ,D-alanyl-D-alanine carboxypeptidase DacA	I137_RS11140, ,D-alanyl-D-alanine carboxypeptidase DacA	TY21A_RS11405, ,D-alanyl-D-alanine carboxypeptidase DacA
AL463_RS01110, ,YbeD family protein	A464_RS02935, ,YbeD family protein	SEAG_RS03440, ,YbeD family protein	SEEB0189_RS16055, ,YbeD family protein	SCH_RS03540, ,YbeD family protein	CFSAN002050_RS08235, ,YbeD family protein	SED_RS03910, ,YbeD family protein	SEEH1578_RS12110, ,YbeD family protein	SU5_RS07050, ,YbeD family protein	CFSAN002069_RS06385, ,YbeD family protein	SEHA_RS04115, ,YbeD family protein	CFSAN001992_RS08215, ,DUF493 family protein	SNSL254_RS04270, ,YbeD family protein	SPC_RS03195, ,YbeD family protein	SESA_RS04385, ,YbeD family protein	STY_RS03190, ,YbeD family protein	STM14_RS03785, ,YbeD family protein	DT104_RS03450, ,YbeD family protein	STM474_RS03210, ,YbeD family protein	STMDT12_RS03490, ,YbeD family protein	STU288_RS11415, ,YbeD family protein	STMUK_RS03215, ,YbeD family protein	SARI_RS10725, ,YbeD family protein	SEN_RS03090, ,YbeD family protein	SPUCDC_RS11200, ,YbeD family protein	SN31241_RS07960, ,YbeD family protein	SSPA_RS10535, ,YbeD family protein	SPAB_RS11885, ,YbeD family protein	I137_RS11145, ,YbeD family protein	TY21A_RS11410, ,YbeD family protein
AL463_RS01115, ,lipoyl(octanoyl) transferase LipB	A464_RS02930, ,lipoyl(octanoyl) transferase LipB	SEAG_RS03435, ,lipoyl(octanoyl) transferase LipB	SEEB0189_RS16060, ,lipoyl(octanoyl) transferase LipB	SCH_RS03535, ,lipoyl(octanoyl) transferase LipB	CFSAN002050_RS08230, ,lipoyl(octanoyl) transferase LipB	SED_RS03905, ,lipoyl(octanoyl) transferase LipB	SEEH1578_RS12105, ,lipoyl(octanoyl) transferase LipB	SU5_RS07045, ,lipoyl(octanoyl) transferase LipB	CFSAN002069_RS06380, ,lipoyl(octanoyl) transferase LipB	SEHA_RS04110, ,lipoyl(octanoyl) transferase LipB	CFSAN001992_RS08220, ,lipoyl(octanoyl) transferase LipB	SNSL254_RS04265, ,lipoyl(octanoyl) transferase LipB	SPC_RS03190, ,lipoyl(octanoyl) transferase LipB	SESA_RS04380, ,lipoyl(octanoyl) transferase LipB	STY_RS03185, ,lipoyl(octanoyl) transferase LipB	STM14_RS03780, ,lipoyl(octanoyl) transferase LipB	DT104_RS03445, ,lipoyl(octanoyl) transferase LipB	STM474_RS03205, ,lipoyl(octanoyl) transferase LipB	STMDT12_RS03485, ,lipoyl(octanoyl) transferase LipB	STU288_RS11420, ,lipoyl(octanoyl) transferase LipB	STMUK_RS03210, ,lipoyl(octanoyl) transferase LipB	SARI_RS10730, ,lipoyl(octanoyl) transferase LipB	SEN_RS03085, ,lipoyl(octanoyl) transferase LipB	SPUCDC_RS11205, ,lipoyl(octanoyl) transferase LipB	SN31241_RS07955, ,lipoyl(octanoyl) transferase LipB	SSPA_RS10540, ,lipoyl(octanoyl) transferase LipB	SPAB_RS11890, ,lipoyl(octanoyl) transferase LipB	I137_RS11150, ,lipoyl(octanoyl) transferase LipB	TY21A_RS11415, ,lipoyl(octanoyl) transferase LipB
AL463_RS01120, ,DNA-binding transcriptional regulator	A464_RS02925, ,DNA-binding transcriptional regulator	SEAG_RS03430, ,DNA-binding transcriptional regulator	SEEB0189_RS16065, ,DNA-binding transcriptional regulator	SCH_RS03530, ,DNA-binding transcriptional regulator	CFSAN002050_RS08225, ,DNA-binding transcriptional regulator	SED_RS03900, ,DNA-binding transcriptional regulator	SEEH1578_RS12100, ,DNA-binding transcriptional regulator	SU5_RS07040, ,DNA-binding transcriptional regulator	CFSAN002069_RS06375, ,DNA-binding transcriptional regulator	SEHA_RS04105, ,DNA-binding transcriptional regulator	CFSAN001992_RS08225, ,DNA-binding transcriptional regulator	SNSL254_RS04260, ,DNA-binding transcriptional regulator	SPC_RS03185, ,DNA-binding transcriptional regulator	SESA_RS04375, ,DNA-binding transcriptional regulator	STY_RS03180, ,DNA-binding transcriptional regulator	STM14_RS03775, ,DNA-binding transcriptional regulator	DT104_RS03440, ,DNA-binding transcriptional regulator	STM474_RS03200, ,DNA-binding transcriptional regulator	STMDT12_RS03480, ,DNA-binding transcriptional regulator	STU288_RS11425, ,DNA-binding transcriptional regulator	STMUK_RS03205, ,DNA-binding transcriptional regulator	SARI_RS10735, ,DNA-binding transcriptional regulator	SEN_RS03080, ,DNA-binding transcriptional regulator	SPUCDC_RS11210, ,DNA-binding transcriptional regulator	SN31241_RS07950, ,DNA-binding transcriptional regulator	SSPA_RS10545, ,DNA-binding transcriptional regulator	SPAB_RS11895, ,DNA-binding transcriptional regulator	I137_RS11155, ,DNA-binding transcriptional regulator	TY21A_RS11420, ,DNA-binding transcriptional regulator
AL463_RS01130, ,twin-arginine translocase subunit TatE	A464_RS02915, ,twin-arginine translocase subunit TatE	SEAG_RS03420, ,twin-arginine translocase subunit TatE	SEEB0189_RS16075, ,twin-arginine translocase subunit TatE	SCH_RS03520, ,twin-arginine translocase subunit TatE	CFSAN002050_RS08215, ,twin-arginine translocase subunit TatE	SED_RS03890, ,twin-arginine translocase subunit TatE	SEEH1578_RS12090, ,twin-arginine translocase subunit TatE	SU5_RS07030, ,twin-arginine translocase subunit TatE	CFSAN002069_RS06365, ,twin-arginine translocase subunit TatE	SEHA_RS04095, ,twin-arginine translocase subunit TatE	CFSAN001992_RS08235, ,twin-arginine translocase subunit TatE	SNSL254_RS04250, ,twin-arginine translocase subunit TatE	SPC_RS03175, ,twin-arginine translocase subunit TatE	SESA_RS04365, ,twin-arginine translocase subunit TatE	STY_RS03170, ,twin-arginine translocase subunit TatE	STM14_RS03765, ,twin-arginine translocase subunit TatE	DT104_RS03430, ,twin-arginine translocase subunit TatE	STM474_RS03190, ,twin-arginine translocase subunit TatE	STMDT12_RS03470, ,twin-arginine translocase subunit TatE	STU288_RS11435, ,twin-arginine translocase subunit TatE	STMUK_RS03195, ,twin-arginine translocase subunit TatE	SARI_RS10745, ,twin-arginine translocase subunit TatE	SEN_RS03070, ,twin-arginine translocase subunit TatE	SPUCDC_RS11220, ,twin-arginine translocase subunit TatE	SN31241_RS07940, ,twin-arginine translocase subunit TatE	SSPA_RS10555, ,twin-arginine translocase subunit TatE	SPAB_RS11905, ,twin-arginine translocase subunit TatE	I137_RS11165, ,twin-arginine translocase subunit TatE	TY21A_RS11430, ,twin-arginine translocase subunit TatE
AL463_RS01140, ,fluoride efflux transporter CrcB	A464_RS02905, ,fluoride efflux transporter CrcB	SEAG_RS03410, ,fluoride efflux transporter CrcB	SEEB0189_RS16085, ,fluoride efflux transporter CrcB	SCH_RS03510, ,fluoride efflux transporter CrcB	CFSAN002050_RS08205, ,fluoride efflux transporter CrcB	SED_RS03880, ,fluoride efflux transporter CrcB	SEEH1578_RS12080, ,fluoride efflux transporter CrcB	SU5_RS07020, ,fluoride efflux transporter CrcB	CFSAN002069_RS06355, ,fluoride efflux transporter CrcB	SEHA_RS04085, ,fluoride efflux transporter CrcB	CFSAN001992_RS08245, ,fluoride efflux transporter CrcB	SNSL254_RS04240, ,fluoride efflux transporter CrcB	SPC_RS03165, ,fluoride efflux transporter CrcB	SESA_RS04355, ,fluoride efflux transporter CrcB	STY_RS03160, ,fluoride efflux transporter CrcB	STM14_RS03755, ,fluoride efflux transporter CrcB	DT104_RS03420, ,fluoride efflux transporter CrcB	STM474_RS03180, ,fluoride efflux transporter CrcB	STMDT12_RS03460, ,fluoride efflux transporter CrcB	STU288_RS11445, ,fluoride efflux transporter CrcB	STMUK_RS03185, ,fluoride efflux transporter CrcB	SARI_RS10755, ,fluoride efflux transporter CrcB	SEN_RS03060, ,fluoride efflux transporter CrcB	SPUCDC_RS11230, ,fluoride efflux transporter CrcB	SN31241_RS07930, ,fluoride efflux transporter CrcB	SSPA_RS10565, ,fluoride efflux transporter CrcB	SPAB_RS11915, ,fluoride efflux transporter CrcB	I137_RS11175, ,fluoride efflux transporter CrcB	TY21A_RS11440, ,fluoride efflux transporter CrcB
AL463_RS01145, ,transcription antiterminator/RNA stability regulator CspE	A464_RS02900, ,transcription antiterminator/RNA stability regulator CspE	SEAG_RS03405, ,transcription antiterminator/RNA stability regulator CspE	SEEB0189_RS16090, ,transcription antiterminator/RNA stability regulator CspE	SCH_RS03505, ,transcription antiterminator/RNA stability regulator CspE	CFSAN002050_RS08200, ,transcription antiterminator/RNA stability regulator CspE	SED_RS03875, ,transcription antiterminator/RNA stability regulator CspE	SEEH1578_RS12075, ,transcription antiterminator/RNA stability regulator CspE	SU5_RS07015, ,transcription antiterminator/RNA stability regulator CspE	CFSAN002069_RS06350, ,transcription antiterminator/RNA stability regulator CspE	SEHA_RS04080, ,transcription antiterminator/RNA stability regulator CspE	CFSAN001992_RS08250, ,transcription antiterminator/RNA stability regulator CspE	SNSL254_RS04235, ,transcription antiterminator/RNA stability regulator CspE	SPC_RS03160, ,transcription antiterminator/RNA stability regulator CspE	SESA_RS04350, ,transcription antiterminator/RNA stability regulator CspE	STY_RS03155, ,transcription antiterminator/RNA stability regulator CspE	STM14_RS03750, ,transcription antiterminator/RNA stability regulator CspE	DT104_RS03415, ,transcription antiterminator/RNA stability regulator CspE	STM474_RS03175, ,transcription antiterminator/RNA stability regulator CspE	STMDT12_RS03455, ,transcription antiterminator/RNA stability regulator CspE	STU288_RS11450, ,transcription antiterminator/RNA stability regulator CspE	STMUK_RS03180, ,transcription antiterminator/RNA stability regulator CspE	SARI_RS10760, ,transcription antiterminator/RNA stability regulator CspE	SEN_RS03055, ,transcription antiterminator/RNA stability regulator CspE	SPUCDC_RS11235, ,transcription antiterminator/RNA stability regulator CspE	SN31241_RS07925, ,transcription antiterminator/RNA stability regulator CspE	SSPA_RS10570, ,transcription antiterminator/RNA stability regulator CspE	SPAB_RS11925, ,transcription antiterminator/RNA stability regulator CspE	I137_RS11180, ,transcription antiterminator/RNA stability regulator CspE	TY21A_RS11445, ,transcription antiterminator/RNA stability regulator CspE
AL463_RS01160, ,anaerobic C4-dicarboxylate transporter DcuC	A464_RS02890, ,anaerobic C4-dicarboxylate transporter DcuC	SEAG_RS03395, ,anaerobic C4-dicarboxylate transporter DcuC	SEEB0189_RS16100, ,anaerobic C4-dicarboxylate transporter DcuC	SCH_RS03495, ,anaerobic C4-dicarboxylate transporter DcuC	CFSAN002050_RS08190, ,anaerobic C4-dicarboxylate transporter DcuC	SED_RS03865, ,anaerobic C4-dicarboxylate transporter DcuC	SEEH1578_RS12065, ,anaerobic C4-dicarboxylate transporter DcuC	SU5_RS07005, ,anaerobic C4-dicarboxylate transporter DcuC	CFSAN002069_RS06340, ,anaerobic C4-dicarboxylate transporter DcuC	SEHA_RS04070, ,anaerobic C4-dicarboxylate transporter DcuC	CFSAN001992_RS08260, ,anaerobic C4-dicarboxylate transporter DcuC	SNSL254_RS04225, ,anaerobic C4-dicarboxylate transporter DcuC	SPC_RS03150, ,anaerobic C4-dicarboxylate transporter DcuC	SESA_RS04340, ,anaerobic C4-dicarboxylate transporter DcuC	STY_RS03145, ,anaerobic C4-dicarboxylate transporter DcuC	STM14_RS03740, ,anaerobic C4-dicarboxylate transporter DcuC	DT104_RS03405, ,anaerobic C4-dicarboxylate transporter DcuC	STM474_RS03165, ,anaerobic C4-dicarboxylate transporter DcuC	STMDT12_RS03445, ,anaerobic C4-dicarboxylate transporter DcuC	STU288_RS11460, ,anaerobic C4-dicarboxylate transporter DcuC	STMUK_RS03170, ,anaerobic C4-dicarboxylate transporter DcuC	SARI_RS10770, ,anaerobic C4-dicarboxylate transporter DcuC	SEN_RS03045, ,anaerobic C4-dicarboxylate transporter DcuC	SPUCDC_RS11245, ,anaerobic C4-dicarboxylate transporter DcuC	SN31241_RS07915, ,anaerobic C4-dicarboxylate transporter DcuC	SSPA_RS10580, ,anaerobic C4-dicarboxylate transporter DcuC	SPAB_RS11935, ,anaerobic C4-dicarboxylate transporter DcuC	I137_RS11190, ,anaerobic C4-dicarboxylate transporter DcuC	TY21A_RS11455, ,anaerobic C4-dicarboxylate transporter DcuC
AL463_RS01165, ,two-component response regulator DpiA	A464_RS02885, ,two-component response regulator DpiA	SEAG_RS03390, ,two-component response regulator DpiA	SEEB0189_RS16105, ,two-component response regulator DpiA	SCH_RS03490, ,two-component response regulator DpiA	CFSAN002050_RS08185, ,two-component response regulator DpiA	SED_RS03860, ,two-component response regulator DpiA	SEEH1578_RS12060, ,two-component response regulator DpiA	SU5_RS07000, ,two-component response regulator DpiA	CFSAN002069_RS06335, ,two-component response regulator DpiA	SEHA_RS04065, ,two-component response regulator DpiA	CFSAN001992_RS08265, ,two-component response regulator DpiA	SNSL254_RS04220, ,two-component response regulator DpiA	SPC_RS03145, ,two-component response regulator DpiA	SESA_RS04335, ,two-component response regulator DpiA	STY_RS03140, ,two-component response regulator DpiA	STM14_RS03735, ,two-component response regulator DpiA	DT104_RS03400, ,two-component response regulator DpiA	STM474_RS03160, ,two-component response regulator DpiA	STMDT12_RS03440, ,two-component response regulator DpiA	STU288_RS11465, ,two-component response regulator DpiA	STMUK_RS03165, ,two-component response regulator DpiA	SARI_RS10775, ,two-component response regulator DpiA	SEN_RS03040, ,two-component response regulator DpiA	SPUCDC_RS11250, ,two-component response regulator DpiA	SN31241_RS07910, ,two-component response regulator DpiA	SSPA_RS10585, ,two-component response regulator DpiA	SPAB_RS11940, ,two-component response regulator DpiA	I137_RS11195, ,two-component response regulator DpiA	TY21A_RS11460, ,two-component response regulator DpiA
AL463_RS01185, ,citrate lyase acyl carrier protein	A464_RS02870, ,citrate lyase acyl carrier protein	SEAG_RS03375, ,citrate lyase acyl carrier protein	SEEB0189_RS16120, ,citrate lyase acyl carrier protein	SCH_RS03475, ,citrate lyase acyl carrier protein	CFSAN002050_RS08170, ,citrate lyase acyl carrier protein	SED_RS03845, ,citrate lyase acyl carrier protein	SEEH1578_RS12045, ,citrate lyase acyl carrier protein	SU5_RS06985, ,citrate lyase acyl carrier protein	CFSAN002069_RS06320, ,citrate lyase acyl carrier protein	SEHA_RS04050, ,citrate lyase acyl carrier protein	CFSAN001992_RS08280, ,citrate lyase acyl carrier protein	SNSL254_RS04205, ,citrate lyase acyl carrier protein	SPC_RS03130, ,citrate lyase acyl carrier protein	SESA_RS04320, ,citrate lyase acyl carrier protein	STY_RS03125, ,citrate lyase acyl carrier protein	STM14_RS03720, ,citrate lyase acyl carrier protein	DT104_RS03385, ,citrate lyase acyl carrier protein	STM474_RS03145, ,citrate lyase acyl carrier protein	STMDT12_RS03425, ,citrate lyase acyl carrier protein	STU288_RS11480, ,citrate lyase acyl carrier protein	STMUK_RS03150, ,citrate lyase acyl carrier protein	SARI_RS10790, ,citrate lyase acyl carrier protein	SEN_RS03025, ,citrate lyase acyl carrier protein	SPUCDC_RS11265, ,citrate lyase acyl carrier protein	SN31241_RS07895, ,citrate lyase acyl carrier protein	SSPA_RS10600, ,citrate lyase acyl carrier protein	SPAB_RS11955, ,citrate lyase acyl carrier protein	I137_RS11210, ,citrate lyase acyl carrier protein	TY21A_RS11475, ,citrate lyase acyl carrier protein
AL463_RS01190, ,citrate (pro-3S)-lyase subunit beta	A464_RS02865, ,citrate (pro-3S)-lyase subunit beta	SEAG_RS03370, ,citrate (pro-3S)-lyase subunit beta	SEEB0189_RS16125, ,citrate (pro-3S)-lyase subunit beta	SCH_RS03470, ,citrate (pro-3S)-lyase subunit beta	CFSAN002050_RS08165, ,citrate (pro-3S)-lyase subunit beta	SED_RS03840, ,citrate lyase subunit beta	SEEH1578_RS12040, ,citrate (pro-3S)-lyase subunit beta	SU5_RS06980, ,citrate (pro-3S)-lyase subunit beta	CFSAN002069_RS06315, ,citrate (pro-3S)-lyase subunit beta	SEHA_RS04045, ,citrate (pro-3S)-lyase subunit beta	CFSAN001992_RS08285, ,citrate (pro-3S)-lyase subunit beta	SNSL254_RS04200, ,citrate (pro-3S)-lyase subunit beta	SPC_RS03125, ,citrate lyase subunit beta	SESA_RS04315, ,citrate lyase subunit beta	STY_RS03120, ,HpcH/HpaI aldolase/citrate lyase family protein	STM14_RS03715, ,citrate (pro-3S)-lyase subunit beta	DT104_RS03380, ,citrate (pro-3S)-lyase subunit beta	STM474_RS03140, ,citrate (pro-3S)-lyase subunit beta	STMDT12_RS03420, ,citrate (pro-3S)-lyase subunit beta	STU288_RS11485, ,citrate (pro-3S)-lyase subunit beta	STMUK_RS03145, ,citrate (pro-3S)-lyase subunit beta	SARI_RS10795, ,citrate (pro-3S)-lyase subunit beta	SEN_RS03020, ,citrate (pro-3S)-lyase subunit beta	SPUCDC_RS11270, ,citrate (pro-3S)-lyase subunit beta	SN31241_RS07890, ,citrate (pro-3S)-lyase subunit beta	SSPA_RS10605, ,HpcH/HpaI aldolase/citrate lyase family protein	SPAB_RS11960, ,citrate (pro-3S)-lyase subunit beta	I137_RS11215, ,citrate (pro-3S)-lyase subunit beta	TY21A_RS11480, ,citrate (pro-3S)-lyase subunit beta
AL463_RS01205, ,triphosphoribosyl-dephospho-CoA synthase CitG	A464_RS02850, ,triphosphoribosyl-dephospho-CoA synthase CitG	SEAG_RS03355, ,triphosphoribosyl-dephospho-CoA synthase CitG	SEEB0189_RS16140, ,triphosphoribosyl-dephospho-CoA synthase CitG	SCH_RS03455, ,triphosphoribosyl-dephospho-CoA synthase CitG	CFSAN002050_RS08150, ,triphosphoribosyl-dephospho-CoA synthase CitG	SED_RS03825, ,triphosphoribosyl-dephospho-CoA synthase CitG	SEEH1578_RS12025, ,triphosphoribosyl-dephospho-CoA synthase CitG	SU5_RS06965, ,triphosphoribosyl-dephospho-CoA synthase CitG	CFSAN002069_RS06300, ,triphosphoribosyl-dephospho-CoA synthase CitG	SEHA_RS04030, ,triphosphoribosyl-dephospho-CoA synthase CitG	CFSAN001992_RS08300, ,triphosphoribosyl-dephospho-CoA synthase CitG	SNSL254_RS04185, ,triphosphoribosyl-dephospho-CoA synthase CitG	SPC_RS03110, ,triphosphoribosyl-dephospho-CoA synthase CitG	SESA_RS04300, ,triphosphoribosyl-dephospho-CoA synthase CitG	STY_RS03105, ,triphosphoribosyl-dephospho-CoA synthase CitG	STM14_RS03700, ,triphosphoribosyl-dephospho-CoA synthase CitG	DT104_RS03365, ,triphosphoribosyl-dephospho-CoA synthase CitG	STM474_RS03125, ,triphosphoribosyl-dephospho-CoA synthase CitG	STMDT12_RS03405, ,triphosphoribosyl-dephospho-CoA synthase CitG	STU288_RS11500, ,triphosphoribosyl-dephospho-CoA synthase CitG	STMUK_RS03130, ,triphosphoribosyl-dephospho-CoA synthase CitG	SARI_RS10810, ,triphosphoribosyl-dephospho-CoA synthase CitG	SEN_RS03005, ,triphosphoribosyl-dephospho-CoA synthase CitG	SPUCDC_RS11285, ,triphosphoribosyl-dephospho-CoA synthase CitG	SN31241_RS07875, ,triphosphoribosyl-dephospho-CoA synthase CitG	SSPA_RS10620, ,triphosphoribosyl-dephospho-CoA synthase CitG	SPAB_RS11975, ,triphosphoribosyl-dephospho-CoA synthase CitG	I137_RS11230, ,triphosphoribosyl-dephospho-CoA synthase CitG	TY21A_RS11495, ,triphosphoribosyl-dephospho-CoA synthase CitG
AL463_RS01225, ,nucleoside diphosphate kinase regulator	A464_RS02835, ,nucleoside diphosphate kinase regulator	SEAG_RS03340, ,nucleoside diphosphate kinase regulator	SEEB0189_RS16155, ,nucleoside diphosphate kinase regulator	SCH_RS03440, ,nucleoside diphosphate kinase regulator	CFSAN002050_RS08135, ,nucleoside diphosphate kinase regulator	SED_RS03810, ,nucleoside diphosphate kinase regulator	SEEH1578_RS12010, ,nucleoside diphosphate kinase regulator	SU5_RS06950, ,nucleoside diphosphate kinase regulator	CFSAN002069_RS06285, ,nucleoside diphosphate kinase regulator	SEHA_RS04015, ,nucleoside diphosphate kinase regulator	CFSAN001992_RS08315, ,nucleoside diphosphate kinase regulator	SNSL254_RS04170, ,nucleoside diphosphate kinase regulator	SPC_RS03095, ,nucleoside diphosphate kinase regulator	SESA_RS04285, ,nucleoside diphosphate kinase regulator	STY_RS03090, ,nucleoside diphosphate kinase regulator	STM14_RS03685, ,nucleoside diphosphate kinase regulator	DT104_RS03350, ,nucleoside diphosphate kinase regulator	STM474_RS03110, ,nucleoside diphosphate kinase regulator	STMDT12_RS03390, ,nucleoside diphosphate kinase regulator	STU288_RS11515, ,nucleoside diphosphate kinase regulator	STMUK_RS03115, ,nucleoside diphosphate kinase regulator	SARI_RS10825, ,nucleoside diphosphate kinase regulator	SEN_RS02990, ,nucleoside diphosphate kinase regulator	SPUCDC_RS11300, ,nucleoside diphosphate kinase regulator	SN31241_RS07860, ,nucleoside diphosphate kinase regulator	SSPA_RS10635, ,nucleoside diphosphate kinase regulator	SPAB_RS11990, ,nucleoside diphosphate kinase regulator	I137_RS11245, ,nucleoside diphosphate kinase regulator	TY21A_RS11510, ,nucleoside diphosphate kinase regulator
AL463_RS01235, ,universal stress protein UspG	A464_RS02825, ,universal stress protein UspG	SEAG_RS03330, ,universal stress protein UspG	SEEB0189_RS16165, ,universal stress protein UspG	SCH_RS03430, ,universal stress protein UspG	CFSAN002050_RS08125, ,universal stress protein UspG	SED_RS03800, ,universal stress protein UspG	SEEH1578_RS12000, ,universal stress protein UspG	SU5_RS06940, ,universal stress protein UspG	CFSAN002069_RS06275, ,universal stress protein UspG	SEHA_RS04005, ,universal stress protein UspG	CFSAN001992_RS08325, ,universal stress protein UspG	SNSL254_RS04160, ,universal stress protein UspG	SPC_RS03085, ,universal stress protein UspG	SESA_RS04275, ,universal stress protein UspG	STY_RS03080, ,universal stress protein UspG	STM14_RS03675, ,universal stress protein UspG	DT104_RS03340, ,universal stress protein UspG	STM474_RS03100, ,universal stress protein UspG	STMDT12_RS03380, ,universal stress protein UspG	STU288_RS11525, ,universal stress protein UspG	STMUK_RS03105, ,universal stress protein UspG	SARI_RS10835, ,universal stress protein UspG	SEN_RS02980, ,universal stress protein UspG	SPUCDC_RS11310, ,universal stress protein UspG	SN31241_RS07850, ,universal stress protein UspG	SSPA_RS10645, ,universal stress protein UspG	SPAB_RS12000, ,universal stress protein UspG	I137_RS11255, ,universal stress protein UspG	TY21A_RS11520, ,universal stress protein UspG
AL463_RS01240, ,dimethyl sulfoxide reductase anchor subunit	A464_RS02820, ,dimethyl sulfoxide reductase subunit C	SEAG_RS03325, ,hydrogenase	SEEB0189_RS16170, ,dimethyl sulfoxide reductase anchor subunit	SCH_RS03425, ,hydrogenase	CFSAN002050_RS08120, ,hydrogenase	SED_RS03795, ,hydrogenase	SEEH1578_RS11995, ,dimethyl sulfoxide reductase anchor subunit	SU5_RS06935, ,hydrogenase	CFSAN002069_RS06270, ,dimethyl sulfoxide reductase anchor subunit	SEHA_RS04000, ,hydrogenase	CFSAN001992_RS08330, ,hydrogenase	SNSL254_RS04155, ,hydrogenase	SPC_RS03080, ,dimethyl sulfoxide reductase anchor subunit	SESA_RS04270, ,hydrogenase	STY_RS03075, ,dimethyl sulfoxide reductase anchor subunit	STM14_RS03670, ,dimethyl sulfoxide reductase anchor subunit	DT104_RS03335, ,dimethyl sulfoxide reductase anchor subunit	STM474_RS03095, ,dimethyl sulfoxide reductase anchor subunit	STMDT12_RS03375, ,dimethyl sulfoxide reductase anchor subunit	STU288_RS11530, ,dimethyl sulfoxide reductase anchor subunit	STMUK_RS03100, ,dimethyl sulfoxide reductase anchor subunit	SARI_RS10840, ,hydrogenase	SEN_RS02975, ,dimethyl sulfoxide reductase anchor subunit	SPUCDC_RS11315, ,hydrogenase	SN31241_RS07845, ,hydrogenase	SSPA_RS10650, ,dimethyl sulfoxide reductase anchor subunit	SPAB_RS12005, ,hydrogenase	I137_RS11260, ,dimethyl sulfoxide reductase anchor subunit	TY21A_RS11525, ,hydrogenase
AL463_RS01245, ,4Fe-4S dicluster domain-containing protein	A464_RS02815, ,4Fe-4S dicluster domain-containing protein	SEAG_RS03320, ,4Fe-4S dicluster domain-containing protein	SEEB0189_RS16175, ,4Fe-4S dicluster domain-containing protein	SCH_RS03420, ,4Fe-4S dicluster domain-containing protein	CFSAN002050_RS08115, ,4Fe-4S dicluster domain-containing protein	SED_RS03790, ,4Fe-4S dicluster domain-containing protein	SEEH1578_RS11990, ,4Fe-4S dicluster domain-containing protein	SU5_RS06930, ,4Fe-4S dicluster domain-containing protein	CFSAN002069_RS06265, ,4Fe-4S dicluster domain-containing protein	SEHA_RS03995, ,4Fe-4S dicluster domain-containing protein	CFSAN001992_RS08335, ,4Fe-4S dicluster domain-containing protein	SNSL254_RS04150, ,4Fe-4S dicluster domain-containing protein	SPC_RS03075, ,4Fe-4S dicluster domain-containing protein	SESA_RS04265, ,4Fe-4S dicluster domain-containing protein	STY_RS03070, ,4Fe-4S dicluster domain-containing protein	STM14_RS03665, ,hypothetical protein	DT104_RS03330, ,4Fe-4S dicluster domain-containing protein	STM474_RS03090, ,4Fe-4S dicluster domain-containing protein	STMDT12_RS03370, ,4Fe-4S dicluster domain-containing protein	STU288_RS11535, ,4Fe-4S dicluster domain-containing protein	STMUK_RS03095, ,hypothetical protein	SARI_RS10845, ,4Fe-4S dicluster domain-containing protein	SEN_RS02970, ,4Fe-4S dicluster domain-containing protein	SPUCDC_RS11320, ,4Fe-4S dicluster domain-containing protein	SN31241_RS07840, ,4Fe-4S dicluster domain-containing protein	SSPA_RS10655, ,4Fe-4S dicluster domain-containing protein	SPAB_RS12010, ,4Fe-4S dicluster domain-containing protein	I137_RS11265, ,4Fe-4S dicluster domain-containing protein	TY21A_RS11530, ,4Fe-4S dicluster domain-containing protein
AL463_RS01250, ,molybdopterin-dependent oxidoreductase	A464_RS02810, ,molybdopterin-dependent oxidoreductase	SEAG_RS03315, ,molybdopterin-dependent oxidoreductase	SEEB0189_RS16180, ,molybdopterin-dependent oxidoreductase	SCH_RS03415, ,molybdopterin-dependent oxidoreductase	CFSAN002050_RS08110, ,molybdopterin-dependent oxidoreductase	SED_RS03785, ,molybdopterin-dependent oxidoreductase	SEEH1578_RS11985, ,molybdopterin-dependent oxidoreductase	SU5_RS06925, ,molybdopterin-dependent oxidoreductase	CFSAN002069_RS06260, ,molybdopterin-dependent oxidoreductase	SEHA_RS03990, ,molybdopterin-dependent oxidoreductase	CFSAN001992_RS08340, ,molybdopterin-dependent oxidoreductase	SNSL254_RS04145, ,molybdopterin-dependent oxidoreductase	SPC_RS03070, ,molybdopterin-dependent oxidoreductase	SESA_RS04260, ,molybdopterin-dependent oxidoreductase	STY_RS03065, ,molybdopterin-dependent oxidoreductase	STM14_RS03660, ,molybdopterin-dependent oxidoreductase	DT104_RS03325, ,molybdopterin-dependent oxidoreductase	STM474_RS03085, ,molybdopterin-dependent oxidoreductase	STMDT12_RS03365, ,molybdopterin-dependent oxidoreductase	STU288_RS11540, ,molybdopterin-dependent oxidoreductase	STMUK_RS03090, ,molybdopterin-dependent oxidoreductase	SARI_RS10850, ,molybdopterin-dependent oxidoreductase	SEN_RS02965, ,molybdopterin-dependent oxidoreductase	SPUCDC_RS11325, ,molybdopterin-dependent oxidoreductase	SN31241_RS07835, ,molybdopterin-dependent oxidoreductase	SSPA_RS10660, ,molybdopterin-dependent oxidoreductase	SPAB_RS12015, ,molybdopterin-dependent oxidoreductase	I137_RS11270, ,molybdopterin-dependent oxidoreductase	TY21A_RS11535, ,molybdopterin-dependent oxidoreductase
AL463_RS01255, ,molecular chaperone	A464_RS02805, ,dehydrogenase	SEAG_RS03310, ,molecular chaperone	SEEB0189_RS16185, ,molecular chaperone	SCH_RS03410, ,molecular chaperone	CFSAN002050_RS08105, ,molecular chaperone	SED_RS03775, ,molecular chaperone	SEEH1578_RS11980, ,molecular chaperone	SU5_RS06920, ,molecular chaperone	CFSAN002069_RS06255, ,molecular chaperone	SEHA_RS03985, ,molecular chaperone	CFSAN001992_RS08345, ,molecular chaperone	SNSL254_RS04140, ,molecular chaperone	SPC_RS03065, ,molecular chaperone	SESA_RS04255, ,molecular chaperone	STY_RS03060, ,molecular chaperone	STM14_RS03655, ,molecular chaperone	DT104_RS03320, ,molecular chaperone	STM474_RS03080, ,molecular chaperone	STMDT12_RS03360, ,molecular chaperone	STU288_RS11545, ,molecular chaperone	STMUK_RS03085, ,molecular chaperone	SARI_RS10855, ,molecular chaperone	SEN_RS02960, ,molecular chaperone	SPUCDC_RS11330, ,molecular chaperone	SN31241_RS07830, ,molecular chaperone	SSPA_RS10665, ,molecular chaperone	SPAB_RS12020, ,molecular chaperone	I137_RS11275, ,molecular chaperone	TY21A_RS11540, ,molecular chaperone
AL463_RS01260, ,alkyl hydroperoxide reductase subunit F	A464_RS02800, ,alkyl hydroperoxide reductase subunit F	SEAG_RS03305, ,alkyl hydroperoxide reductase subunit F	SEEB0189_RS16190, ,alkyl hydroperoxide reductase subunit F	SCH_RS03405, ,alkyl hydroperoxide reductase subunit F	CFSAN002050_RS08100, ,alkyl hydroperoxide reductase subunit F	SED_RS03770, ,alkyl hydroperoxide reductase subunit F	SEEH1578_RS11975, ,alkyl hydroperoxide reductase subunit F	SU5_RS06915, ,alkyl hydroperoxide reductase subunit F	CFSAN002069_RS06250, ,alkyl hydroperoxide reductase subunit F	SEHA_RS03980, ,alkyl hydroperoxide reductase subunit F	CFSAN001992_RS08350, ,alkyl hydroperoxide reductase subunit F	SNSL254_RS04135, ,alkyl hydroperoxide reductase subunit F	SPC_RS03060, ,alkyl hydroperoxide reductase subunit F	SESA_RS04250, ,alkyl hydroperoxide reductase subunit F	STY_RS03045, ,alkyl hydroperoxide reductase subunit F	STM14_RS03650, ,alkyl hydroperoxide reductase subunit F	DT104_RS03315, ,alkyl hydroperoxide reductase subunit F	STM474_RS03075, ,alkyl hydroperoxide reductase subunit F	STMDT12_RS03355, ,alkyl hydroperoxide reductase subunit F	STU288_RS11550, ,alkyl hydroperoxide reductase subunit F	STMUK_RS03080, ,alkyl hydroperoxide reductase subunit F	SARI_RS10860, ,alkyl hydroperoxide reductase subunit F	SEN_RS02955, ,alkyl hydroperoxide reductase subunit F	SPUCDC_RS11335, ,alkyl hydroperoxide reductase subunit F	SN31241_RS07825, ,alkyl hydroperoxide reductase subunit F	SSPA_RS10670, ,alkyl hydroperoxide reductase subunit F	SPAB_RS12025, ,alkyl hydroperoxide reductase subunit F	I137_RS11280, ,alkyl hydroperoxide reductase subunit F	TY21A_RS11550, ,alkyl hydroperoxide reductase subunit F
AL463_RS01290, ,ParB-like nuclease domain-containing protein	A464_RS02775, ,ParB-like nuclease domain-containing protein	SEAG_RS03280, ,ParB-like nuclease domain-containing protein	SEEB0189_RS16215, ,ParB-like nuclease domain-containing protein	SCH_RS03380, ,transcriptional regulator	CFSAN002050_RS08075, ,ParB-like nuclease domain-containing protein	SED_RS03745, ,transcriptional regulator	SEEH1578_RS11950, ,ParB-like nuclease domain-containing protein	SU5_RS06890, ,transcriptional regulator	CFSAN002069_RS06225, ,ParB-like nuclease domain-containing protein	SEHA_RS03955, ,transcriptional regulator	CFSAN001992_RS08375, ,ParB-like nuclease domain-containing protein	SNSL254_RS04110, ,transcriptional regulator	SPC_RS03035, ,ParB-like nuclease domain-containing protein	SESA_RS04225, ,ParB-like nuclease domain-containing protein	STY_RS03020, ,ParB-like nuclease domain-containing protein	STM14_RS03625, ,ParB-like nuclease domain-containing protein	DT104_RS03290, ,ParB-like nuclease domain-containing protein	STM474_RS03050, ,ParB-like nuclease domain-containing protein	STMDT12_RS03330, ,ParB-like nuclease domain-containing protein	STU288_RS11575, ,ParB-like nuclease domain-containing protein	STMUK_RS03055, ,ParB-like nuclease domain-containing protein	SARI_RS10885, ,ParB-like nuclease domain-containing protein	SEN_RS02930, ,ParB-like nuclease domain-containing protein	SPUCDC_RS11360, ,ParB-like nuclease domain-containing protein	SN31241_RS07800, ,transcriptional regulator	SSPA_RS10695, ,ParB-like nuclease domain-containing protein	SPAB_RS12050, ,transcriptional regulator	I137_RS11305, ,ParB-like nuclease domain-containing protein	TY21A_RS11575, ,ParB-like nuclease domain-containing protein
AL463_RS01295, ,pyridoxal phosphate-dependent aminotransferase	A464_RS02770, ,pyridoxal phosphate-dependent aminotransferase	SEAG_RS03275, ,pyridoxal phosphate-dependent aminotransferase	SEEB0189_RS16220, ,pyridoxal phosphate-dependent aminotransferase	SCH_RS03375, ,pyridoxal phosphate-dependent aminotransferase	CFSAN002050_RS08070, ,pyridoxal phosphate-dependent aminotransferase	SED_RS03740, ,pyridoxal phosphate-dependent aminotransferase	SEEH1578_RS11945, ,pyridoxal phosphate-dependent aminotransferase	SU5_RS06885, ,pyridoxal phosphate-dependent aminotransferase	CFSAN002069_RS06220, ,pyridoxal phosphate-dependent aminotransferase	SEHA_RS03950, ,pyridoxal phosphate-dependent aminotransferase	CFSAN001992_RS08380, ,pyridoxal phosphate-dependent aminotransferase	SNSL254_RS04105, ,pyridoxal phosphate-dependent aminotransferase	SPC_RS03030, ,pyridoxal phosphate-dependent aminotransferase	SESA_RS04220, ,pyridoxal phosphate-dependent aminotransferase	STY_RS03015, ,pyridoxal phosphate-dependent aminotransferase	STM14_RS03620, ,pyridoxal phosphate-dependent aminotransferase	DT104_RS03285, ,pyridoxal phosphate-dependent aminotransferase	STM474_RS03045, ,pyridoxal phosphate-dependent aminotransferase	STMDT12_RS03325, ,pyridoxal phosphate-dependent aminotransferase	STU288_RS11580, ,pyridoxal phosphate-dependent aminotransferase	STMUK_RS03050, ,pyridoxal phosphate-dependent aminotransferase	SARI_RS10890, ,pyridoxal phosphate-dependent aminotransferase	SEN_RS02925, ,pyridoxal phosphate-dependent aminotransferase	SPUCDC_RS11365, ,pyridoxal phosphate-dependent aminotransferase	SN31241_RS07795, ,pyridoxal phosphate-dependent aminotransferase	SSPA_RS10700, ,pyridoxal phosphate-dependent aminotransferase	SPAB_RS12055, ,pyridoxal phosphate-dependent aminotransferase	I137_RS11310, ,pyridoxal phosphate-dependent aminotransferase	TY21A_RS11580, ,pyridoxal phosphate-dependent aminotransferase
AL463_RS01305, ,YbdD/YjiX family protein	A464_RS02760, ,YbdD/YjiX family protein	SEAG_RS03265, ,YbdD/YjiX family protein	SEEB0189_RS16230, ,YbdD/YjiX family protein	SCH_RS03365, ,YbdD/YjiX family protein	CFSAN002050_RS08060, ,YbdD/YjiX family protein	SED_RS03730, ,YbdD/YjiX family protein	SEEH1578_RS11935, ,YbdD/YjiX family protein	SU5_RS06875, ,YbdD/YjiX family protein	CFSAN002069_RS06210, ,YbdD/YjiX family protein	SEHA_RS03940, ,YbdD/YjiX family protein	CFSAN001992_RS08390, ,YbdD/YjiX family protein	SNSL254_RS04095, ,YbdD/YjiX family protein	SPC_RS03020, ,YbdD/YjiX family protein	SESA_RS04210, ,YbdD/YjiX family protein	STY_RS03005, ,YbdD/YjiX family protein	STM14_RS03610, ,YbdD/YjiX family protein	DT104_RS03275, ,YbdD/YjiX family protein	STM474_RS03035, ,YbdD/YjiX family protein	STMDT12_RS03315, ,YbdD/YjiX family protein	STU288_RS11590, ,YbdD/YjiX family protein	STMUK_RS03040, ,YbdD/YjiX family protein	SARI_RS10900, ,YbdD/YjiX family protein	SEN_RS02915, ,YbdD/YjiX family protein	SPUCDC_RS11375, ,YbdD/YjiX family protein	SN31241_RS07785, ,YbdD/YjiX family protein	SSPA_RS10710, ,YbdD/YjiX family protein	SPAB_RS12065, ,YbdD/YjiX family protein	I137_RS11320, ,YbdD/YjiX family protein	TY21A_RS11590, ,YbdD/YjiX family protein
AL463_RS01310, ,carbon starvation protein CstA	A464_RS02755, ,carbon starvation protein CstA	SEAG_RS03260, ,carbon starvation protein CstA	SEEB0189_RS16235, ,carbon starvation protein CstA	SCH_RS03360, ,carbon starvation protein CstA	CFSAN002050_RS08055, ,carbon starvation protein CstA	SED_RS03725, ,carbon starvation protein CstA	SEEH1578_RS11930, ,carbon starvation protein CstA	SU5_RS06870, ,carbon starvation protein CstA	CFSAN002069_RS06205, ,carbon starvation protein CstA	SEHA_RS03935, ,carbon starvation protein CstA	CFSAN001992_RS08395, ,carbon starvation protein CstA	SNSL254_RS04090, ,carbon starvation protein CstA	SPC_RS03015, ,carbon starvation protein CstA	SESA_RS04205, ,carbon starvation protein CstA	STY_RS03000, ,carbon starvation protein CstA	STM14_RS03605, ,carbon starvation protein CstA	DT104_RS03270, ,carbon starvation protein CstA	STM474_RS03030, ,carbon starvation protein CstA	STMDT12_RS03310, ,carbon starvation protein CstA	STU288_RS11595, ,carbon starvation protein CstA	STMUK_RS03035, ,carbon starvation protein CstA	SARI_RS10905, ,carbon starvation protein CstA	SEN_RS02910, ,carbon starvation protein CstA	SPUCDC_RS11380, ,carbon starvation protein CstA	SN31241_RS07780, ,carbon starvation protein CstA	SSPA_RS10715, ,carbon starvation protein CstA	SPAB_RS12070, ,carbon starvation protein CstA	I137_RS11325, ,carbon starvation protein CstA	TY21A_RS11595, ,carbon starvation protein CstA
AL463_RS01315, ,proofreading thioesterase EntH	A464_RS02750, ,proofreading thioesterase EntH	SEAG_RS03255, ,proofreading thioesterase EntH	SEEB0189_RS16240, ,proofreading thioesterase EntH	SCH_RS03355, ,proofreading thioesterase EntH	CFSAN002050_RS08050, ,proofreading thioesterase EntH	SED_RS03720, ,proofreading thioesterase EntH	SEEH1578_RS11925, ,proofreading thioesterase EntH	SU5_RS06865, ,proofreading thioesterase EntH	CFSAN002069_RS06200, ,proofreading thioesterase EntH	SEHA_RS03930, ,proofreading thioesterase EntH	CFSAN001992_RS08400, ,proofreading thioesterase EntH	SNSL254_RS04085, ,proofreading thioesterase EntH	SPC_RS03010, ,proofreading thioesterase EntH	SESA_RS04200, ,proofreading thioesterase EntH	STY_RS02995, ,proofreading thioesterase EntH	STM14_RS03600, ,proofreading thioesterase EntH	DT104_RS03265, ,proofreading thioesterase EntH	STM474_RS03025, ,proofreading thioesterase EntH	STMDT12_RS03305, ,proofreading thioesterase EntH	STU288_RS11600, ,proofreading thioesterase EntH	STMUK_RS03030, ,proofreading thioesterase EntH	SARI_RS10910, ,proofreading thioesterase EntH	SEN_RS02905, ,proofreading thioesterase EntH	SPUCDC_RS11385, ,proofreading thioesterase EntH	SN31241_RS07775, ,proofreading thioesterase EntH	SSPA_RS10720, ,proofreading thioesterase EntH	SPAB_RS12075, ,proofreading thioesterase EntH	I137_RS11330, ,proofreading thioesterase EntH	TY21A_RS11600, ,proofreading thioesterase EntH
AL463_RS01320, ,2,3-dihydro-2,3-dihydroxybenzoate dehydrogenase	A464_RS02745, ,2,3-dihydro-2,3-dihydroxybenzoate dehydrogenase	SEAG_RS03250, ,2,3-dihydro-2,3-dihydroxybenzoate dehydrogenase	SEEB0189_RS16245, ,2,3-dihydro-2,3-dihydroxybenzoate dehydrogenase	SCH_RS03350, ,2,3-dihydro-2,3-dihydroxybenzoate dehydrogenase	CFSAN002050_RS08045, ,2,3-dihydro-2,3-dihydroxybenzoate dehydrogenase	SED_RS03715, ,2,3-dihydro-2,3-dihydroxybenzoate dehydrogenase	SEEH1578_RS11920, ,2,3-dihydro-2,3-dihydroxybenzoate dehydrogenase	SU5_RS06860, ,2,3-dihydro-2,3-dihydroxybenzoate dehydrogenase	CFSAN002069_RS06195, ,2,3-dihydro-2,3-dihydroxybenzoate dehydrogenase	SEHA_RS03925, ,2,3-dihydro-2,3-dihydroxybenzoate dehydrogenase	CFSAN001992_RS08405, ,2,3-dihydro-2,3-dihydroxybenzoate dehydrogenase	SNSL254_RS04080, ,2,3-dihydro-2,3-dihydroxybenzoate dehydrogenase	SPC_RS03005, ,2,3-dihydro-2,3-dihydroxybenzoate dehydrogenase	SESA_RS04195, ,2,3-dihydro-2,3-dihydroxybenzoate dehydrogenase	STY_RS02990, ,2,3-dihydro-2,3-dihydroxybenzoate dehydrogenase	STM14_RS03595, ,2,3-dihydro-2,3-dihydroxybenzoate dehydrogenase	DT104_RS03260, ,2,3-dihydro-2,3-dihydroxybenzoate dehydrogenase	STM474_RS03020, ,2,3-dihydro-2,3-dihydroxybenzoate dehydrogenase	STMDT12_RS03300, ,2,3-dihydro-2,3-dihydroxybenzoate dehydrogenase	STU288_RS11605, ,2,3-dihydro-2,3-dihydroxybenzoate dehydrogenase	STMUK_RS03025, ,2,3-dihydro-2,3-dihydroxybenzoate dehydrogenase	SARI_RS10915, ,2,3-dihydro-2,3-dihydroxybenzoate dehydrogenase	SEN_RS02900, ,2,3-dihydro-2,3-dihydroxybenzoate dehydrogenase	SPUCDC_RS11390, ,2,3-dihydro-2,3-dihydroxybenzoate dehydrogenase	SN31241_RS07770, ,2,3-dihydro-2,3-dihydroxybenzoate dehydrogenase	SSPA_RS10725, ,2,3-dihydro-2,3-dihydroxybenzoate dehydrogenase	SPAB_RS12080, ,2,3-dihydro-2,3-dihydroxybenzoate dehydrogenase	I137_RS11335, ,2,3-dihydro-2,3-dihydroxybenzoate dehydrogenase	TY21A_RS11605, ,2,3-dihydro-2,3-dihydroxybenzoate dehydrogenase
AL463_RS01325, ,isochorismatase	A464_RS02740, ,isochorismatase	SEAG_RS03245, ,isochorismatase	SEEB0189_RS16250, ,isochorismatase	SCH_RS03345, ,isochorismatase	CFSAN002050_RS08040, ,isochorismatase	SED_RS03710, ,isochorismatase	SEEH1578_RS11915, ,isochorismatase	SU5_RS06855, ,isochorismatase	CFSAN002069_RS06190, ,isochorismatase	SEHA_RS03920, ,isochorismatase	CFSAN001992_RS08410, ,isochorismatase	SNSL254_RS04075, ,isochorismatase	SPC_RS03000, ,isochorismatase	SESA_RS04190, ,isochorismatase	STY_RS02985, ,isochorismatase	STM14_RS03590, ,isochorismatase	DT104_RS03255, ,isochorismatase	STM474_RS03015, ,isochorismatase	STMDT12_RS03295, ,isochorismatase	STU288_RS11610, ,isochorismatase	STMUK_RS03020, ,isochorismatase	SARI_RS10920, ,isochorismatase	SEN_RS02895, ,isochorismatase	SPUCDC_RS11395, ,isochorismatase	SN31241_RS07765, ,isochorismatase	SSPA_RS10730, ,isochorismatase	SPAB_RS12085, ,isochorismatase	I137_RS11340, ,isochorismatase	TY21A_RS11610, ,isochorismatase
AL463_RS01330, ,(2,3-dihydroxybenzoyl)adenylate synthase	A464_RS02735, ,(2,3-dihydroxybenzoyl)adenylate synthase	SEAG_RS03240, ,(2,3-dihydroxybenzoyl)adenylate synthase	SEEB0189_RS16255, ,(2,3-dihydroxybenzoyl)adenylate synthase	SCH_RS03340, ,(2,3-dihydroxybenzoyl)adenylate synthase	CFSAN002050_RS08035, ,(2,3-dihydroxybenzoyl)adenylate synthase	SED_RS03705, ,(2,3-dihydroxybenzoyl)adenylate synthase	SEEH1578_RS11910, ,(2,3-dihydroxybenzoyl)adenylate synthase	SU5_RS06850, ,(2,3-dihydroxybenzoyl)adenylate synthase	CFSAN002069_RS06185, ,(2,3-dihydroxybenzoyl)adenylate synthase	SEHA_RS03915, ,(2,3-dihydroxybenzoyl)adenylate synthase	CFSAN001992_RS08415, ,(2,3-dihydroxybenzoyl)adenylate synthase	SNSL254_RS04070, ,(2,3-dihydroxybenzoyl)adenylate synthase	SPC_RS02995, ,(2,3-dihydroxybenzoyl)adenylate synthase	SESA_RS04185, ,(2,3-dihydroxybenzoyl)adenylate synthase	STY_RS02980, ,(2,3-dihydroxybenzoyl)adenylate synthase	STM14_RS03585, ,(2,3-dihydroxybenzoyl)adenylate synthase	DT104_RS03250, ,(2,3-dihydroxybenzoyl)adenylate synthase	STM474_RS03010, ,(2,3-dihydroxybenzoyl)adenylate synthase	STMDT12_RS03290, ,(2,3-dihydroxybenzoyl)adenylate synthase	STU288_RS11615, ,(2,3-dihydroxybenzoyl)adenylate synthase	STMUK_RS03015, ,(2,3-dihydroxybenzoyl)adenylate synthase	SARI_RS10925, ,(2,3-dihydroxybenzoyl)adenylate synthase	SEN_RS02890, ,(2,3-dihydroxybenzoyl)adenylate synthase	SPUCDC_RS11400, ,(2,3-dihydroxybenzoyl)adenylate synthase	SN31241_RS07760, ,(2,3-dihydroxybenzoyl)adenylate synthase	SSPA_RS10735, ,(2,3-dihydroxybenzoyl)adenylate synthase	SPAB_RS12090, ,(2,3-dihydroxybenzoyl)adenylate synthase	I137_RS11345, ,(2,3-dihydroxybenzoyl)adenylate synthase	TY21A_RS11615, ,(2,3-dihydroxybenzoyl)adenylate synthase
AL463_RS01340, ,Fe2+-enterobactin ABC transporter substrate-binding protein	A464_RS02725, ,Fe2+-enterobactin ABC transporter substrate-binding protein	SEAG_RS03230, ,Fe2+-enterobactin ABC transporter substrate-binding protein	SEEB0189_RS16265, ,Fe2+-enterobactin ABC transporter substrate-binding protein	SCH_RS03330, ,Fe2+-enterobactin ABC transporter substrate-binding protein	CFSAN002050_RS08025, ,Fe2+-enterobactin ABC transporter substrate-binding protein	SED_RS03695, ,Fe2+-enterobactin ABC transporter substrate-binding protein	SEEH1578_RS11900, ,Fe2+-enterobactin ABC transporter substrate-binding protein	SU5_RS06840, ,Fe2+-enterobactin ABC transporter substrate-binding protein	CFSAN002069_RS06175, ,Fe2+-enterobactin ABC transporter substrate-binding protein	SEHA_RS03905, ,Fe2+-enterobactin ABC transporter substrate-binding protein	CFSAN001992_RS08425, ,Fe2+-enterobactin ABC transporter substrate-binding protein	SNSL254_RS04060, ,Fe2+-enterobactin ABC transporter substrate-binding protein	SPC_RS02985, ,Fe2+-enterobactin ABC transporter substrate-binding protein	SESA_RS04175, ,Fe2+-enterobactin ABC transporter substrate-binding protein	STY_RS02970, ,Fe2+-enterobactin ABC transporter substrate-binding protein	STM14_RS03575, ,Fe2+-enterobactin ABC transporter substrate-binding protein	DT104_RS03240, ,Fe2+-enterobactin ABC transporter substrate-binding protein	STM474_RS03000, ,Fe2+-enterobactin ABC transporter substrate-binding protein	STMDT12_RS03280, ,Fe2+-enterobactin ABC transporter substrate-binding protein	STU288_RS11625, ,Fe2+-enterobactin ABC transporter substrate-binding protein	STMUK_RS03005, ,Fe2+-enterobactin ABC transporter substrate-binding protein	SARI_RS10935, ,Fe2+-enterobactin ABC transporter substrate-binding protein	SEN_RS02880, ,Fe2+-enterobactin ABC transporter substrate-binding protein	SPUCDC_RS11410, ,Fe2+-enterobactin ABC transporter substrate-binding protein	SN31241_RS07750, ,Fe2+-enterobactin ABC transporter substrate-binding protein	SSPA_RS10745, ,Fe2+-enterobactin ABC transporter substrate-binding protein	SPAB_RS12100, ,Fe2+-enterobactin ABC transporter substrate-binding protein	I137_RS11355, ,Fe2+-enterobactin ABC transporter substrate-binding protein	TY21A_RS11625, ,Fe2+-enterobactin ABC transporter substrate-binding protein
AL463_RS01345, ,enterobactin transporter EntS	A464_RS02720, ,enterobactin transporter EntS	SEAG_RS03225, ,enterobactin transporter EntS	SEEB0189_RS16270, ,enterobactin transporter EntS	SCH_RS03325, ,enterobactin transporter EntS	CFSAN002050_RS08020, ,enterobactin transporter EntS	SED_RS03690, ,enterobactin transporter EntS	SEEH1578_RS11895, ,enterobactin transporter EntS	SU5_RS06835, ,enterobactin transporter EntS	CFSAN002069_RS06170, ,enterobactin transporter EntS	SEHA_RS03900, ,enterobactin transporter EntS	CFSAN001992_RS08430, ,enterobactin transporter EntS	SNSL254_RS04055, ,enterobactin transporter EntS	SPC_RS02980, ,enterobactin transporter EntS	SESA_RS04170, ,enterobactin transporter EntS	STY_RS02965, ,enterobactin transporter EntS	STM14_RS03570, ,enterobactin transporter EntS	DT104_RS03235, ,enterobactin transporter EntS	STM474_RS02995, ,enterobactin transporter EntS	STMDT12_RS03275, ,enterobactin transporter EntS	STU288_RS11630, ,enterobactin transporter EntS	STMUK_RS03000, ,enterobactin transporter EntS	SARI_RS10940, ,enterobactin transporter EntS	SEN_RS02875, ,enterobactin transporter EntS	SPUCDC_RS11415, ,enterobactin transporter EntS	SN31241_RS07745, ,enterobactin transporter EntS	SSPA_RS10750, ,enterobactin transporter EntS	SPAB_RS12105, ,enterobactin transporter EntS	I137_RS11360, ,enterobactin transporter EntS	TY21A_RS11630, ,enterobactin transporter EntS
AL463_RS01350, ,Fe(3+)-siderophore ABC transporter permease	A464_RS02715, ,Fe(3+)-siderophore ABC transporter permease	SEAG_RS03220, ,Fe(3+)-siderophore ABC transporter permease	SEEB0189_RS16275, ,Fe(3+)-siderophore ABC transporter permease	SCH_RS03320, ,Fe(3+)-siderophore ABC transporter permease	CFSAN002050_RS08015, ,Fe(3+)-siderophore ABC transporter permease	SED_RS03685, ,Fe(3+)-siderophore ABC transporter permease	SEEH1578_RS11890, ,Fe(3+)-siderophore ABC transporter permease	SU5_RS06830, ,Fe(3+)-siderophore ABC transporter permease	CFSAN002069_RS06165, ,Fe(3+)-siderophore ABC transporter permease	SEHA_RS03895, ,Fe(3+)-siderophore ABC transporter permease	CFSAN001992_RS08435, ,Fe(3+)-siderophore ABC transporter permease	SNSL254_RS04050, ,Fe(3+)-siderophore ABC transporter permease	SPC_RS02975, ,Fe(3+)-siderophore ABC transporter permease	SESA_RS04165, ,Fe(3+)-siderophore ABC transporter permease	STY_RS02960, ,Fe(3+)-siderophore ABC transporter permease	STM14_RS03565, ,Fe(3+)-siderophore ABC transporter permease	DT104_RS03230, ,Fe(3+)-siderophore ABC transporter permease	STM474_RS02990, ,Fe(3+)-siderophore ABC transporter permease	STMDT12_RS03270, ,Fe(3+)-siderophore ABC transporter permease	STU288_RS11635, ,Fe(3+)-siderophore ABC transporter permease	STMUK_RS02995, ,Fe(3+)-siderophore ABC transporter permease	SARI_RS10945, ,Fe(3+)-siderophore ABC transporter permease	SEN_RS02870, ,Fe(3+)-siderophore ABC transporter permease	SPUCDC_RS11420, ,Fe(3+)-siderophore ABC transporter permease	SN31241_RS07740, ,Fe(3+)-siderophore ABC transporter permease	SSPA_RS10755, ,Fe(3+)-siderophore ABC transporter permease	SPAB_RS12110, ,Fe(3+)-siderophore ABC transporter permease	I137_RS11365, ,Fe(3+)-siderophore ABC transporter permease	TY21A_RS11635, ,Fe(3+)-siderophore ABC transporter permease
AL463_RS01360, ,iron-enterobactin ABC transporter ATP-binding protein	A464_RS02705, ,iron-enterobactin ABC transporter ATP-binding protein	SEAG_RS03210, ,iron-enterobactin ABC transporter ATP-binding protein	SEEB0189_RS16285, ,iron-enterobactin ABC transporter ATP-binding protein	SCH_RS03310, ,iron-enterobactin ABC transporter ATP-binding protein	CFSAN002050_RS08005, ,iron-enterobactin ABC transporter ATP-binding protein	SED_RS03675, ,iron-enterobactin ABC transporter ATP-binding protein	SEEH1578_RS11880, ,iron-enterobactin ABC transporter ATP-binding protein	SU5_RS06820, ,iron-enterobactin ABC transporter ATP-binding protein	CFSAN002069_RS06155, ,iron-enterobactin ABC transporter ATP-binding protein	SEHA_RS03885, ,iron-enterobactin ABC transporter ATP-binding protein	CFSAN001992_RS08445, ,iron-enterobactin ABC transporter ATP-binding protein	SNSL254_RS04040, ,iron-enterobactin ABC transporter ATP-binding protein	SPC_RS02965, ,iron-enterobactin ABC transporter ATP-binding protein	SESA_RS04155, ,iron-enterobactin ABC transporter ATP-binding protein	STY_RS02950, ,iron-enterobactin ABC transporter ATP-binding protein	STM14_RS03555, ,iron-enterobactin ABC transporter ATP-binding protein	DT104_RS03220, ,iron-enterobactin ABC transporter ATP-binding protein	STM474_RS02980, ,iron-enterobactin ABC transporter ATP-binding protein	STMDT12_RS03260, ,iron-enterobactin ABC transporter ATP-binding protein	STU288_RS11645, ,iron-enterobactin ABC transporter ATP-binding protein	STMUK_RS02985, ,iron-enterobactin ABC transporter ATP-binding protein	SARI_RS10955, ,iron-enterobactin ABC transporter ATP-binding protein	SEN_RS02860, ,iron-enterobactin ABC transporter ATP-binding protein	SPUCDC_RS11430, ,iron-enterobactin ABC transporter ATP-binding protein	SN31241_RS07730, ,iron-enterobactin ABC transporter ATP-binding protein	SSPA_RS10765, ,iron-enterobactin ABC transporter ATP-binding protein	SPAB_RS12120, ,iron-enterobactin ABC transporter ATP-binding protein	I137_RS11375, ,iron-enterobactin ABC transporter ATP-binding protein	TY21A_RS11645, ,iron-enterobactin ABC transporter ATP-binding protein
AL463_RS01375, ,MbtH family protein	A464_RS02690, ,MbtH family protein	SEAG_RS03195, ,MbtH family protein	SEEB0189_RS16300, ,MbtH family protein	SCH_RS03295, ,MbtH family protein	CFSAN002050_RS07990, ,MbtH family protein	SED_RS03660, ,MbtH family protein	SEEH1578_RS11865, ,MbtH family protein	SU5_RS06805, ,MbtH family protein	CFSAN002069_RS06140, ,MbtH family protein	SEHA_RS03870, ,MbtH family protein	CFSAN001992_RS08460, ,MbtH family protein	SNSL254_RS04025, ,MbtH family protein	SPC_RS02950, ,MbtH family protein	SESA_RS04140, ,MbtH family protein	STY_RS02935, ,MbtH family protein	STM14_RS03540, ,MbtH family protein	DT104_RS03205, ,MbtH family protein	STM474_RS02965, ,MbtH family protein	STMDT12_RS03245, ,MbtH family protein	STU288_RS11660, ,MbtH family protein	STMUK_RS02970, ,MbtH family protein	SARI_RS10970, ,MbtH family protein	SEN_RS02845, ,MbtH family protein	SPUCDC_RS11445, ,MbtH family protein	SN31241_RS07715, ,MbtH family protein	SSPA_RS10780, ,MbtH family protein	SPAB_RS12135, ,MbtH family protein	I137_RS11390, ,MbtH family protein	TY21A_RS11660, ,MbtH family protein
AL463_RS01380, ,enterochelin esterase	A464_RS02685, ,enterochelin esterase	SEAG_RS03190, ,enterochelin esterase	SEEB0189_RS16305, ,enterochelin esterase	SCH_RS03290, ,enterochelin esterase	CFSAN002050_RS07985, ,enterochelin esterase	SED_RS03655, ,enterochelin esterase	SEEH1578_RS11860, ,enterochelin esterase	SU5_RS06800, ,enterochelin esterase	CFSAN002069_RS06135, ,enterochelin esterase	SEHA_RS03865, ,enterochelin esterase	CFSAN001992_RS08465, ,enterochelin esterase	SNSL254_RS04020, ,enterochelin esterase	SPC_RS02945, ,enterochelin esterase	SESA_RS04135, ,enterochelin esterase	STY_RS02930, ,enterochelin esterase	STM14_RS03535, ,enterochelin esterase	DT104_RS03200, ,enterochelin esterase	STM474_RS02960, ,enterochelin esterase	STMDT12_RS03240, ,enterochelin esterase	STU288_RS11665, ,enterochelin esterase	STMUK_RS02965, ,enterochelin esterase	SARI_RS10975, ,enterochelin esterase	SEN_RS02840, ,enterochelin esterase	SPUCDC_RS11450, ,enterochelin esterase	SN31241_RS07710, ,enterochelin esterase	SSPA_RS10785, ,enterochelin esterase	SPAB_RS12140, ,enterochelin esterase	I137_RS11395, ,enterochelin esterase	TY21A_RS11665, ,enterochelin esterase
AL463_RS01385, ,TonB-dependent siderophore receptor	A464_RS02680, ,TonB-dependent siderophore receptor	SEAG_RS03185, ,TonB-dependent siderophore receptor	SEEB0189_RS16310, ,TonB-dependent siderophore receptor	SCH_RS03285, ,TonB-dependent siderophore receptor	CFSAN002050_RS07980, ,TonB-dependent siderophore receptor	SED_RS03650, ,TonB-dependent siderophore receptor	SEEH1578_RS11855, ,TonB-dependent siderophore receptor	SU5_RS06795, ,TonB-dependent siderophore receptor	CFSAN002069_RS06130, ,TonB-dependent siderophore receptor	SEHA_RS03860, ,TonB-dependent siderophore receptor	CFSAN001992_RS08470, ,TonB-dependent siderophore receptor	SNSL254_RS04015, ,TonB-dependent siderophore receptor	SPC_RS02940, ,TonB-dependent siderophore receptor	SESA_RS04130, ,TonB-dependent siderophore receptor	STY_RS02925, ,TonB-dependent siderophore receptor	STM14_RS03530, ,TonB-dependent siderophore receptor	DT104_RS03195, ,TonB-dependent siderophore receptor	STM474_RS02955, ,TonB-dependent siderophore receptor	STMDT12_RS03235, ,TonB-dependent siderophore receptor	STU288_RS11670, ,TonB-dependent siderophore receptor	STMUK_RS02960, ,TonB-dependent siderophore receptor	SARI_RS10980, ,TonB-dependent siderophore receptor	SEN_RS02835, ,TonB-dependent siderophore receptor	SPUCDC_RS11455, ,TonB-dependent siderophore receptor	SN31241_RS07705, ,TonB-dependent siderophore receptor	SSPA_RS10790, ,TonB-dependent siderophore receptor	SPAB_RS12145, ,TonB-dependent siderophore receptor	I137_RS11400, ,TonB-dependent siderophore receptor	TY21A_RS11670, ,TonB-dependent siderophore receptor
AL463_RS01390, ,enterobactin synthase subunit EntD	A464_RS02675, ,enterobactin synthase subunit EntD	SEAG_RS03180, ,enterobactin synthase subunit EntD	SEEB0189_RS16315, ,enterobactin synthase subunit EntD	SCH_RS03280, ,enterobactin synthase subunit EntD	CFSAN002050_RS07975, ,enterobactin synthase subunit EntD	SED_RS03645, ,enterobactin synthase subunit EntD	SEEH1578_RS11850, ,enterobactin synthase subunit EntD	SU5_RS06790, ,enterobactin synthase subunit EntD	CFSAN002069_RS06125, ,enterobactin synthase subunit EntD	SEHA_RS03855, ,enterobactin synthase subunit EntD	CFSAN001992_RS08475, ,enterobactin synthase subunit EntD	SNSL254_RS04010, ,enterobactin synthase subunit EntD	SPC_RS02935, ,enterobactin synthase subunit EntD	SESA_RS04125, ,enterobactin synthase subunit EntD	STY_RS02920, ,enterobactin synthase subunit EntD	STM14_RS03525, ,enterobactin synthase subunit EntD	DT104_RS03190, ,enterobactin synthase subunit EntD	STM474_RS02950, ,enterobactin synthase subunit EntD	STMDT12_RS03230, ,enterobactin synthase subunit EntD	STU288_RS11675, ,enterobactin synthase subunit EntD	STMUK_RS02955, ,enterobactin synthase subunit EntD	SARI_RS10985, ,enterobactin synthase subunit EntD	SEN_RS02830, ,enterobactin synthase subunit EntD	SPUCDC_RS11460, ,enterobactin synthase subunit EntD	SN31241_RS07700, ,enterobactin synthase subunit EntD	SSPA_RS10795, ,enterobactin synthase subunit EntD	SPAB_RS12150, ,enterobactin synthase subunit EntD	I137_RS11405, ,enterobactin synthase subunit EntD	TY21A_RS11675, ,enterobactin synthase subunit EntD
AL463_RS01395, ,glutamate--cysteine ligase	A464_RS02670, ,glutamate--cysteine ligase	SEAG_RS03175, ,glutamate--cysteine ligase	SEEB0189_RS16320, ,glutamate--cysteine ligase	SCH_RS03275, ,glutamate--cysteine ligase	CFSAN002050_RS07970, ,glutamate--cysteine ligase	SED_RS03640, ,glutamate--cysteine ligase	SEEH1578_RS11845, ,glutamate--cysteine ligase	SU5_RS06785, ,glutamate--cysteine ligase	CFSAN002069_RS06120, ,glutamate--cysteine ligase	SEHA_RS03850, ,glutamate--cysteine ligase	CFSAN001992_RS08480, ,glutamate--cysteine ligase	SNSL254_RS04005, ,glutamate--cysteine ligase	SPC_RS02930, ,glutamate--cysteine ligase	SESA_RS04120, ,glutamate--cysteine ligase	STY_RS02915, ,glutamate--cysteine ligase	STM14_RS03520, ,glutamate--cysteine ligase	DT104_RS03185, ,glutamate--cysteine ligase	STM474_RS02945, ,glutamate--cysteine ligase	STMDT12_RS03225, ,glutamate--cysteine ligase	STU288_RS11680, ,glutamate--cysteine ligase	STMUK_RS02950, ,glutamate--cysteine ligase	SARI_RS10990, ,glutamate--cysteine ligase	SEN_RS02825, ,glutamate--cysteine ligase	SPUCDC_RS11465, ,glutamate--cysteine ligase	SN31241_RS07695, ,glutamate--cysteine ligase	SSPA_RS10800, ,glutamate--cysteine ligase	SPAB_RS12155, ,glutamate--cysteine ligase	I137_RS11410, ,glutamate--cysteine ligase	TY21A_RS11680, ,glutamate--cysteine ligase
AL463_RS01400, ,DUF1158 family protein	A464_RS02665, ,DUF1158 domain-containing protein	SEAG_RS03170, ,DUF1158 family protein	SEEB0189_RS16325, ,DUF1158 family protein	SCH_RS03270, ,DUF1158 family protein	CFSAN002050_RS07965, ,DUF1158 family protein	SED_RS03635, ,DUF1158 family protein	SEEH1578_RS11840, ,DUF1158 family protein	SU5_RS06780, ,DUF1158 family protein	CFSAN002069_RS06115, ,DUF1158 family protein	SEHA_RS03845, ,DUF1158 family protein	CFSAN001992_RS08485, ,DUF1158 family protein	SNSL254_RS04000, ,DUF1158 family protein	SPC_RS02925, ,DUF1158 family protein	SESA_RS04115, ,DUF1158 family protein	STY_RS02910, ,DUF1158 family protein	STM14_RS03515, ,DUF1158 family protein	DT104_RS03180, ,DUF1158 family protein	STM474_RS02940, ,DUF1158 family protein	STMDT12_RS03220, ,DUF1158 family protein	STU288_RS11685, ,DUF1158 family protein	STMUK_RS02945, ,DUF1158 family protein	SARI_RS10995, ,DUF1158 domain-containing protein	SEN_RS02820, ,DUF1158 family protein	SPUCDC_RS11470, ,DUF1158 family protein	SN31241_RS07690, ,DUF1158 family protein	SSPA_RS10805, ,DUF1158 family protein	SPAB_RS12160, ,DUF1158 family protein	I137_RS11415, ,DUF1158 family protein	TY21A_RS11685, ,DUF1158 family protein
AL463_RS01405, ,RamA family antibiotic efflux transcriptional regulator	A464_RS02660, ,RamA family antibiotic efflux transcriptional regulator	SEAG_RS03165, ,RamA family antibiotic efflux transcriptional regulator	SEEB0189_RS16330, ,RamA family antibiotic efflux transcriptional regulator	SCH_RS03265, ,RamA family antibiotic efflux transcriptional regulator	CFSAN002050_RS07960, ,RamA family antibiotic efflux transcriptional regulator	SED_RS03630, ,RamA family antibiotic efflux transcriptional regulator	SEEH1578_RS11835, ,RamA family antibiotic efflux transcriptional regulator	SU5_RS06775, ,RamA family antibiotic efflux transcriptional regulator	CFSAN002069_RS06110, ,RamA family antibiotic efflux transcriptional regulator	SEHA_RS03840, ,RamA family antibiotic efflux transcriptional regulator	CFSAN001992_RS08490, ,RamA family antibiotic efflux transcriptional regulator	SNSL254_RS03995, ,RamA family antibiotic efflux transcriptional regulator	SPC_RS02920, ,RamA family antibiotic efflux transcriptional regulator	SESA_RS04110, ,RamA family antibiotic efflux transcriptional regulator	STY_RS02905, ,RamA family antibiotic efflux transcriptional regulator	STM14_RS03510, ,RamA family antibiotic efflux transcriptional regulator	DT104_RS03175, ,RamA family antibiotic efflux transcriptional regulator	STM474_RS02935, ,RamA family antibiotic efflux transcriptional regulator	STMDT12_RS03215, ,RamA family antibiotic efflux transcriptional regulator	STU288_RS11690, ,RamA family antibiotic efflux transcriptional regulator	STMUK_RS02940, ,RamA family antibiotic efflux transcriptional regulator	SARI_RS11000, ,RamA family antibiotic efflux transcriptional regulator	SEN_RS02815, ,RamA family antibiotic efflux transcriptional regulator	SPUCDC_RS11475, ,RamA family antibiotic efflux transcriptional regulator	SN31241_RS07685, ,RamA family antibiotic efflux transcriptional regulator	SSPA_RS10810, ,RamA family antibiotic efflux transcriptional regulator	SPAB_RS12165, ,RamA family antibiotic efflux transcriptional regulator	I137_RS11420, ,RamA family antibiotic efflux transcriptional regulator	TY21A_RS11690, ,RamA family antibiotic efflux transcriptional regulator
AL463_RS01470, ,mechanosensitive ion channel family protein	A464_RS02595, ,mechanosensitive ion channel family protein	SEAG_RS03140, ,mechanosensitive ion channel family protein	SEEB0189_RS16390, ,mechanosensitive ion channel family protein	SCH_RS03240, ,mechanosensitive ion channel family protein	CFSAN002050_RS07900, ,mechanosensitive ion channel family protein	SED_RS03605, ,mechanosensitive ion channel family protein	SEEH1578_RS11775, ,mechanosensitive ion channel family protein	SU5_RS06715, ,mechanosensitive ion channel family protein	CFSAN002069_RS06050, ,mechanosensitive ion channel family protein	SEHA_RS03780, ,mechanosensitive ion channel family protein	CFSAN001992_RS08515, ,mechanosensitive ion channel family protein	SNSL254_RS03935, ,mechanosensitive ion channel family protein	SPC_RS02895, ,mechanosensitive ion channel family protein	SESA_RS04095, ,mechanosensitive ion channel family protein	STY_RS02875, ,mechanosensitive ion channel family protein	STM14_RS03450, ,mechanosensitive ion channel family protein	DT104_RS03115, ,mechanosensitive ion channel family protein	STM474_RS02875, ,mechanosensitive ion channel family protein	STMDT12_RS03155, ,mechanosensitive ion channel family protein	STU288_RS11750, ,mechanosensitive ion channel family protein	STMUK_RS02880, ,mechanosensitive ion channel family protein	SARI_RS11060, ,mechanosensitive ion channel family protein	SEN_RS02790, ,mechanosensitive ion channel family protein	SPUCDC_RS11500, ,mechanosensitive ion channel family protein	SN31241_RS07625, ,mechanosensitive ion channel family protein	SSPA_RS10835, ,mechanosensitive ion channel family protein	SPAB_RS12190, ,mechanosensitive ion channel family protein	I137_RS11445, ,mechanosensitive ion channel family protein	TY21A_RS11715, ,mechanosensitive ion channel family protein
AL463_RS01475, ,phenylalanine transporter	A464_RS02590, ,phenylalanine transporter	SEAG_RS03135, ,phenylalanine transporter	SEEB0189_RS16395, ,phenylalanine transporter	SCH_RS03235, ,phenylalanine transporter	CFSAN002050_RS07895, ,phenylalanine transporter	SED_RS03600, ,phenylalanine transporter	SEEH1578_RS11770, ,phenylalanine transporter	SU5_RS06710, ,phenylalanine transporter	CFSAN002069_RS06045, ,phenylalanine transporter	SEHA_RS03775, ,phenylalanine transporter	CFSAN001992_RS08520, ,phenylalanine transporter	SNSL254_RS03930, ,phenylalanine transporter	SPC_RS02890, ,phenylalanine transporter	SESA_RS04090, ,phenylalanine transporter	STY_RS02870, ,phenylalanine transporter	STM14_RS03445, ,phenylalanine transporter	DT104_RS03110, ,phenylalanine transporter	STM474_RS02870, ,phenylalanine transporter	STMDT12_RS03150, ,phenylalanine transporter	STU288_RS11755, ,phenylalanine transporter	STMUK_RS02875, ,phenylalanine transporter	SARI_RS11065, ,phenylalanine transporter	SEN_RS02785, ,phenylalanine transporter	SPUCDC_RS11505, ,phenylalanine transporter	SN31241_RS07620, ,phenylalanine transporter	SSPA_RS10840, ,phenylalanine transporter	SPAB_RS12195, ,phenylalanine transporter	I137_RS11450, ,phenylalanine transporter	TY21A_RS11720, ,phenylalanine transporter
AL463_RS01485, ,YkgB family protein	A464_RS02580, ,DUF417 domain-containing protein	SEAG_RS03125, ,YkgB family protein	SEEB0189_RS16405, ,YkgB family protein	SCH_RS03225, ,YkgB family protein	CFSAN002050_RS07885, ,YkgB family protein	SED_RS03590, ,YkgB family protein	SEEH1578_RS11760, ,YkgB family protein	SU5_RS06700, ,YkgB family protein	CFSAN002069_RS06035, ,YkgB family protein	SEHA_RS03765, ,YkgB family protein	CFSAN001992_RS08530, ,DUF417 domain-containing protein	SNSL254_RS03920, ,YkgB family protein	SPC_RS02880, ,YkgB family protein	SESA_RS04080, ,YkgB family protein	STY_RS02860, ,YkgB family protein	STM14_RS03435, ,YkgB family protein	DT104_RS03100, ,YkgB family protein	STM474_RS02860, ,YkgB family protein	STMDT12_RS03140, ,YkgB family protein	STU288_RS11765, ,YkgB family protein	STMUK_RS02865, ,YkgB family protein	SARI_RS11075, ,YkgB family protein	SEN_RS02775, ,YkgB family protein	SPUCDC_RS11515, ,YkgB family protein	SN31241_RS07610, ,YkgB family protein	SSPA_RS10850, ,YkgB family protein	SPAB_RS12205, ,YkgB family protein	I137_RS11460, ,YkgB family protein	TY21A_RS11730, ,YkgB family protein
AL463_RS01490, ,DUF1471 domain-containing protein	A464_RS02575, ,DUF1471 domain-containing protein	SEAG_RS03120, ,DUF1471 domain-containing protein	SEEB0189_RS16410, ,DUF1471 domain-containing protein	SCH_RS03220, ,DUF1471 domain-containing protein	CFSAN002050_RS07880, ,DUF1471 domain-containing protein	SED_RS03585, ,DUF1471 domain-containing protein	SEEH1578_RS11755, ,DUF1471 domain-containing protein	SU5_RS06695, ,DUF1471 domain-containing protein	CFSAN002069_RS06030, ,DUF1471 domain-containing protein	SEHA_RS03760, ,DUF1471 domain-containing protein	CFSAN001992_RS08535, ,DUF1471 domain-containing protein	SNSL254_RS03915, ,DUF1471 domain-containing protein	SPC_RS02875, ,DUF1471 domain-containing protein	SESA_RS04075, ,DUF1471 domain-containing protein	STY_RS02855, ,DUF1471 domain-containing protein	STM14_RS03430, ,DUF1471 domain-containing protein	DT104_RS03095, ,DUF1471 domain-containing protein	STM474_RS02855, ,DUF1471 domain-containing protein	STMDT12_RS03135, ,DUF1471 domain-containing protein	STU288_RS11770, ,DUF1471 domain-containing protein	STMUK_RS02860, ,DUF1471 domain-containing protein	SARI_RS11080, ,DUF1471 domain-containing protein	SEN_RS02770, ,DUF1471 domain-containing protein	SPUCDC_RS11520, ,DUF1471 domain-containing protein	SN31241_RS07605, ,DUF1471 domain-containing protein	SSPA_RS10855, ,DUF1471 domain-containing protein	SPAB_RS12210, ,DUF1471 domain-containing protein	I137_RS11465, ,DUF1471 domain-containing protein	TY21A_RS11735, ,DUF1471 domain-containing protein
AL463_RS01500, ,pyridine nucleotide-disulfide oxidoreductase	A464_RS02570, ,pyridine nucleotide-disulfide oxidoreductase	SEAG_RS03115, ,pyridine nucleotide-disulfide oxidoreductase	SEEB0189_RS16415, ,pyridine nucleotide-disulfide oxidoreductase	SCH_RS03215, ,pyridine nucleotide-disulfide oxidoreductase	CFSAN002050_RS07875, ,pyridine nucleotide-disulfide oxidoreductase	SED_RS03580, ,pyridine nucleotide-disulfide oxidoreductase	SEEH1578_RS11750, ,pyridine nucleotide-disulfide oxidoreductase	SU5_RS06690, ,pyridine nucleotide-disulfide oxidoreductase	CFSAN002069_RS06025, ,pyridine nucleotide-disulfide oxidoreductase	SEHA_RS03755, ,pyridine nucleotide-disulfide oxidoreductase	CFSAN001992_RS08540, ,pyridine nucleotide-disulfide oxidoreductase	SNSL254_RS03910, ,pyridine nucleotide-disulfide oxidoreductase	SPC_RS02870, ,pyridine nucleotide-disulfide oxidoreductase	SESA_RS04070, ,pyridine nucleotide-disulfide oxidoreductase	STY_RS02850, ,pyridine nucleotide-disulfide oxidoreductase	STM14_RS03425, ,pyridine nucleotide-disulfide oxidoreductase	DT104_RS03090, ,pyridine nucleotide-disulfide oxidoreductase	STM474_RS02850, ,pyridine nucleotide-disulfide oxidoreductase	STMDT12_RS03130, ,pyridine nucleotide-disulfide oxidoreductase	STU288_RS11775, ,pyridine nucleotide-disulfide oxidoreductase	STMUK_RS02855, ,pyridine nucleotide-disulfide oxidoreductase	SARI_RS11085, ,pyridine nucleotide-disulfide oxidoreductase	SEN_RS02765, ,pyridine nucleotide-disulfide oxidoreductase	SPUCDC_RS11525, ,pyridine nucleotide-disulfide oxidoreductase	SN31241_RS07600, ,pyridine nucleotide-disulfide oxidoreductase	SSPA_RS10860, ,pyridine nucleotide-disulfide oxidoreductase	SPAB_RS12215, ,pyridine nucleotide-disulfide oxidoreductase	I137_RS11470, ,pyridine nucleotide-disulfide oxidoreductase	TY21A_RS11740, ,pyridine nucleotide-disulfide oxidoreductase
AL463_RS01610, ,bifunctional methylenetetrahydrofolate dehydrogenase/methenyltetrahydrofolate cyclohydrolase FolD	A464_RS02550, ,bifunctional methylenetetrahydrofolate dehydrogenase/methenyltetrahydrofolate cyclohydrolase FolD	SEAG_RS03010, ,bifunctional methylenetetrahydrofolate dehydrogenase/methenyltetrahydrofolate cyclohydrolase FolD	SEEB0189_RS16560, ,bifunctional methylenetetrahydrofolate dehydrogenase/methenyltetrahydrofolate cyclohydrolase FolD	SCH_RS03075, ,bifunctional methylenetetrahydrofolate dehydrogenase/methenyltetrahydrofolate cyclohydrolase FolD	CFSAN002050_RS07765, ,bifunctional methylenetetrahydrofolate dehydrogenase/methenyltetrahydrofolate cyclohydrolase FolD	SED_RS03190, ,bifunctional methylenetetrahydrofolate dehydrogenase/methenyltetrahydrofolate cyclohydrolase FolD	SEEH1578_RS11650, ,bifunctional methylenetetrahydrofolate dehydrogenase/methenyltetrahydrofolate cyclohydrolase FolD	SU5_RS06590, ,bifunctional methylenetetrahydrofolate dehydrogenase/methenyltetrahydrofolate cyclohydrolase FolD	CFSAN002069_RS05925, ,bifunctional methylenetetrahydrofolate dehydrogenase/methenyltetrahydrofolate cyclohydrolase FolD	SEHA_RS03645, ,bifunctional methylenetetrahydrofolate dehydrogenase/methenyltetrahydrofolate cyclohydrolase FolD	CFSAN001992_RS08645, ,bifunctional methylenetetrahydrofolate dehydrogenase/methenyltetrahydrofolate cyclohydrolase FolD	SNSL254_RS03815, ,bifunctional methylenetetrahydrofolate dehydrogenase/methenyltetrahydrofolate cyclohydrolase FolD	SPC_RS02740, ,bifunctional methylenetetrahydrofolate dehydrogenase/methenyltetrahydrofolate cyclohydrolase FolD	SESA_RS03325, ,bifunctional methylenetetrahydrofolate dehydrogenase/methenyltetrahydrofolate cyclohydrolase FolD	STY_RS02745, ,bifunctional methylenetetrahydrofolate dehydrogenase/methenyltetrahydrofolate cyclohydrolase FolD	STM14_RS03320, ,bifunctional methylenetetrahydrofolate dehydrogenase/methenyltetrahydrofolate cyclohydrolase FolD	DT104_RS02990, ,bifunctional methylenetetrahydrofolate dehydrogenase/methenyltetrahydrofolate cyclohydrolase FolD	STM474_RS02750, ,bifunctional methylenetetrahydrofolate dehydrogenase/methenyltetrahydrofolate cyclohydrolase FolD	STMDT12_RS03030, ,bifunctional methylenetetrahydrofolate dehydrogenase/methenyltetrahydrofolate cyclohydrolase FolD	STU288_RS11875, ,bifunctional methylenetetrahydrofolate dehydrogenase/methenyltetrahydrofolate cyclohydrolase FolD	STMUK_RS02755, ,bifunctional methylenetetrahydrofolate dehydrogenase/methenyltetrahydrofolate cyclohydrolase FolD	SARI_RS11270, ,bifunctional methylenetetrahydrofolate dehydrogenase/methenyltetrahydrofolate cyclohydrolase FolD	SEN_RS02665, ,bifunctional methylenetetrahydrofolate dehydrogenase/methenyltetrahydrofolate cyclohydrolase FolD	SPUCDC_RS11625, ,bifunctional methylenetetrahydrofolate dehydrogenase/methenyltetrahydrofolate cyclohydrolase FolD	SN31241_RS07505, ,bifunctional methylenetetrahydrofolate dehydrogenase/methenyltetrahydrofolate cyclohydrolase FolD	SSPA_RS10965, ,bifunctional methylenetetrahydrofolate dehydrogenase/methenyltetrahydrofolate cyclohydrolase FolD	SPAB_RS12315, ,bifunctional methylenetetrahydrofolate dehydrogenase/methenyltetrahydrofolate cyclohydrolase FolD	I137_RS11560, ,bifunctional methylenetetrahydrofolate dehydrogenase/methenyltetrahydrofolate cyclohydrolase FolD	TY21A_RS11845, ,bifunctional methylenetetrahydrofolate dehydrogenase/methenyltetrahydrofolate cyclohydrolase FolD
AL463_RS01615, ,ribosome-associated protein YbcJ	A464_RS02545, ,ribosome-associated protein YbcJ	SEAG_RS03005, ,ribosome-associated protein YbcJ	SEEB0189_RS16565, ,ribosome-associated protein YbcJ	SCH_RS03070, ,ribosome-associated protein YbcJ	CFSAN002050_RS07760, ,ribosome-associated protein YbcJ	SED_RS03185, ,ribosome-associated protein YbcJ	SEEH1578_RS11645, ,ribosome-associated protein YbcJ	SU5_RS06585, ,ribosome-associated protein YbcJ	CFSAN002069_RS05920, ,ribosome-associated protein YbcJ	SEHA_RS03640, ,ribosome-associated protein YbcJ	CFSAN001992_RS08650, ,ribosome-associated protein YbcJ	SNSL254_RS03810, ,ribosome-associated protein YbcJ	SPC_RS02735, ,ribosome-associated protein YbcJ	SESA_RS03320, ,ribosome-associated protein YbcJ	STY_RS02740, ,ribosome-associated protein YbcJ	STM14_RS03315, ,ribosome-associated protein YbcJ	DT104_RS02985, ,ribosome-associated protein YbcJ	STM474_RS02745, ,ribosome-associated protein YbcJ	STMDT12_RS03025, ,ribosome-associated protein YbcJ	STU288_RS11880, ,ribosome-associated protein YbcJ	STMUK_RS02750, ,ribosome-associated protein YbcJ	SARI_RS11275, ,ribosome-associated protein YbcJ	SEN_RS02660, ,ribosome-associated protein YbcJ	SPUCDC_RS11630, ,ribosome-associated protein YbcJ	SN31241_RS07500, ,ribosome-associated protein YbcJ	SSPA_RS10970, ,ribosome-associated protein YbcJ	SPAB_RS12320, ,ribosome-associated protein YbcJ	I137_RS11565, ,ribosome-associated protein YbcJ	TY21A_RS11850, ,ribosome-associated protein YbcJ
AL463_RS01635, ,cysteine--tRNA ligase	A464_RS02540, ,cysteine--tRNA ligase	SEAG_RS02985, ,cysteine--tRNA ligase	SEEB0189_RS16585, ,cysteine--tRNA ligase	SCH_RS03050, ,cysteine--tRNA ligase	CFSAN002050_RS07740, ,cysteine--tRNA ligase	SED_RS03165, ,cysteine--tRNA ligase	SEEH1578_RS11625, ,cysteine--tRNA ligase	SU5_RS06565, ,cysteine--tRNA ligase	CFSAN002069_RS05900, ,cysteine--tRNA ligase	SEHA_RS03620, ,cysteine--tRNA ligase	CFSAN001992_RS08670, ,cysteine--tRNA ligase	SNSL254_RS03790, ,cysteine--tRNA ligase	SPC_RS02715, ,cysteine--tRNA ligase	SESA_RS03300, ,cysteine--tRNA ligase	STY_RS02730, ,cysteine--tRNA ligase	STM14_RS03295, ,cysteine--tRNA ligase	DT104_RS02965, ,cysteine--tRNA ligase	STM474_RS02725, ,cysteine--tRNA ligase	STMDT12_RS03005, ,cysteine--tRNA ligase	STU288_RS11900, ,cysteine--tRNA ligase	STMUK_RS02730, ,cysteine--tRNA ligase	SARI_RS11280, ,cysteine--tRNA ligase	SEN_RS02640, ,cysteine--tRNA ligase	SPUCDC_RS11650, ,cysteine--tRNA ligase	SN31241_RS07480, ,cysteine--tRNA ligase	SSPA_RS10980, ,cysteine--tRNA ligase	SPAB_RS12340, ,cysteine--tRNA ligase	I137_RS11585, ,cysteine--tRNA ligase	TY21A_RS11860, ,cysteine--tRNA ligase
AL463_RS01640, ,peptidylprolyl isomerase B	A464_RS02535, ,peptidylprolyl isomerase B	SEAG_RS02980, ,peptidylprolyl isomerase B	SEEB0189_RS16590, ,peptidylprolyl isomerase B	SCH_RS03045, ,peptidylprolyl isomerase B	CFSAN002050_RS07735, ,peptidylprolyl isomerase B	SED_RS03160, ,peptidylprolyl isomerase B	SEEH1578_RS11620, ,peptidylprolyl isomerase B	SU5_RS06560, ,peptidylprolyl isomerase B	CFSAN002069_RS05895, ,peptidylprolyl isomerase B	SEHA_RS03615, ,peptidylprolyl isomerase B	CFSAN001992_RS08675, ,peptidylprolyl isomerase B	SNSL254_RS03785, ,peptidylprolyl isomerase B	SPC_RS02710, ,peptidylprolyl isomerase B	SESA_RS03295, ,peptidylprolyl isomerase B	STY_RS02725, ,peptidylprolyl isomerase B	STM14_RS03290, ,peptidylprolyl isomerase B	DT104_RS02960, ,peptidylprolyl isomerase B	STM474_RS02720, ,peptidylprolyl isomerase B	STMDT12_RS03000, ,peptidylprolyl isomerase B	STU288_RS11905, ,peptidylprolyl isomerase B	STMUK_RS02725, ,peptidylprolyl isomerase B	SARI_RS11285, ,peptidylprolyl isomerase B	SEN_RS02635, ,peptidylprolyl isomerase B	SPUCDC_RS11655, ,peptidylprolyl isomerase B	SN31241_RS07475, ,peptidylprolyl isomerase B	SSPA_RS10985, ,peptidylprolyl isomerase B	SPAB_RS12345, ,peptidylprolyl isomerase B	I137_RS11590, ,peptidylprolyl isomerase B	TY21A_RS11865, ,peptidylprolyl isomerase B
AL463_RS01645, ,UDP-2,3-diacylglucosamine diphosphatase	A464_RS02530, ,UDP-2,3-diacylglucosamine diphosphatase	SEAG_RS02975, ,UDP-2,3-diacylglucosamine diphosphatase	SEEB0189_RS16595, ,UDP-2,3-diacylglucosamine diphosphatase	SCH_RS03040, ,UDP-2,3-diacylglucosamine diphosphatase	CFSAN002050_RS07730, ,UDP-2,3-diacylglucosamine diphosphatase	SED_RS03155, ,UDP-2,3-diacylglucosamine diphosphatase	SEEH1578_RS11615, ,UDP-2,3-diacylglucosamine diphosphatase	SU5_RS06555, ,UDP-2,3-diacylglucosamine diphosphatase	CFSAN002069_RS05890, ,UDP-2,3-diacylglucosamine diphosphatase	SEHA_RS03610, ,UDP-2,3-diacylglucosamine diphosphatase	CFSAN001992_RS08680, ,UDP-2,3-diacylglucosamine diphosphatase	SNSL254_RS03780, ,UDP-2,3-diacylglucosamine diphosphatase	SPC_RS02705, ,UDP-2,3-diacylglucosamine diphosphatase	SESA_RS03290, ,UDP-2,3-diacylglucosamine diphosphatase	STY_RS02720, ,UDP-2,3-diacylglucosamine diphosphatase	STM14_RS03285, ,UDP-2,3-diacylglucosamine diphosphatase	DT104_RS02955, ,UDP-2,3-diacylglucosamine diphosphatase	STM474_RS02715, ,UDP-2,3-diacylglucosamine diphosphatase	STMDT12_RS02995, ,UDP-2,3-diacylglucosamine diphosphatase	STU288_RS11910, ,UDP-2,3-diacylglucosamine diphosphatase	STMUK_RS02720, ,UDP-2,3-diacylglucosamine diphosphatase	SARI_RS11290, ,UDP-2,3-diacylglucosamine diphosphatase	SEN_RS02630, ,UDP-2,3-diacylglucosamine diphosphatase	SPUCDC_RS11660, ,UDP-2,3-diacylglucosamine diphosphatase	SN31241_RS07470, ,UDP-2,3-diacylglucosamine diphosphatase	SSPA_RS10990, ,UDP-2,3-diacylglucosamine diphosphatase	SPAB_RS12350, ,UDP-2,3-diacylglucosamine diphosphatase	I137_RS11595, ,UDP-2,3-diacylglucosamine diphosphatase	TY21A_RS11870, ,UDP-2,3-diacylglucosamine diphosphatase
AL463_RS01655, ,5-(carboxyamino)imidazole ribonucleotide mutase	A464_RS02525, ,5-(carboxyamino)imidazole ribonucleotide mutase	SEAG_RS02970, ,5-(carboxyamino)imidazole ribonucleotide mutase	SEEB0189_RS16600, ,5-(carboxyamino)imidazole ribonucleotide mutase	SCH_RS03035, ,5-(carboxyamino)imidazole ribonucleotide mutase	CFSAN002050_RS07725, ,5-(carboxyamino)imidazole ribonucleotide mutase	SED_RS03150, ,5-(carboxyamino)imidazole ribonucleotide mutase	SEEH1578_RS11610, ,5-(carboxyamino)imidazole ribonucleotide mutase	SU5_RS06550, ,5-(carboxyamino)imidazole ribonucleotide mutase	CFSAN002069_RS05885, ,5-(carboxyamino)imidazole ribonucleotide mutase	SEHA_RS03605, ,5-(carboxyamino)imidazole ribonucleotide mutase	CFSAN001992_RS08685, ,5-(carboxyamino)imidazole ribonucleotide mutase	SNSL254_RS03775, ,5-(carboxyamino)imidazole ribonucleotide mutase	SPC_RS02700, ,5-(carboxyamino)imidazole ribonucleotide mutase	SESA_RS03285, ,5-(carboxyamino)imidazole ribonucleotide mutase	STY_RS02715, ,5-(carboxyamino)imidazole ribonucleotide mutase	STM14_RS03280, ,5-(carboxyamino)imidazole ribonucleotide mutase	DT104_RS02950, ,5-(carboxyamino)imidazole ribonucleotide mutase	STM474_RS02710, ,5-(carboxyamino)imidazole ribonucleotide mutase	STMDT12_RS02990, ,5-(carboxyamino)imidazole ribonucleotide mutase	STU288_RS11915, ,5-(carboxyamino)imidazole ribonucleotide mutase	STMUK_RS02715, ,5-(carboxyamino)imidazole ribonucleotide mutase	SARI_RS11295, ,5-(carboxyamino)imidazole ribonucleotide mutase	SEN_RS02625, ,5-(carboxyamino)imidazole ribonucleotide mutase	SPUCDC_RS11665, ,5-(carboxyamino)imidazole ribonucleotide mutase	SN31241_RS07465, ,5-(carboxyamino)imidazole ribonucleotide mutase	SSPA_RS10995, ,5-(carboxyamino)imidazole ribonucleotide mutase	SPAB_RS12355, ,5-(carboxyamino)imidazole ribonucleotide mutase	I137_RS11600, ,5-(carboxyamino)imidazole ribonucleotide mutase	TY21A_RS11875, ,5-(carboxyamino)imidazole ribonucleotide mutase
AL463_RS01660, ,5-(carboxyamino)imidazole ribonucleotide synthase	A464_RS02520, ,5-(carboxyamino)imidazole ribonucleotide synthase	SEAG_RS02965, ,5-(carboxyamino)imidazole ribonucleotide synthase	SEEB0189_RS16605, ,5-(carboxyamino)imidazole ribonucleotide synthase	SCH_RS03030, ,5-(carboxyamino)imidazole ribonucleotide synthase	CFSAN002050_RS07720, ,5-(carboxyamino)imidazole ribonucleotide synthase	SED_RS03145, ,5-(carboxyamino)imidazole ribonucleotide synthase	SEEH1578_RS11605, ,5-(carboxyamino)imidazole ribonucleotide synthase	SU5_RS06545, ,5-(carboxyamino)imidazole ribonucleotide synthase	CFSAN002069_RS05880, ,5-(carboxyamino)imidazole ribonucleotide synthase	SEHA_RS03600, ,5-(carboxyamino)imidazole ribonucleotide synthase	CFSAN001992_RS08690, ,5-(carboxyamino)imidazole ribonucleotide synthase	SNSL254_RS03770, ,5-(carboxyamino)imidazole ribonucleotide synthase	SPC_RS02695, ,5-(carboxyamino)imidazole ribonucleotide synthase	SESA_RS03280, ,5-(carboxyamino)imidazole ribonucleotide synthase	STY_RS02710, ,5-(carboxyamino)imidazole ribonucleotide synthase	STM14_RS03275, ,5-(carboxyamino)imidazole ribonucleotide synthase	DT104_RS02945, ,5-(carboxyamino)imidazole ribonucleotide synthase	STM474_RS02705, ,5-(carboxyamino)imidazole ribonucleotide synthase	STMDT12_RS02985, ,5-(carboxyamino)imidazole ribonucleotide synthase	STU288_RS11920, ,5-(carboxyamino)imidazole ribonucleotide synthase	STMUK_RS02710, ,5-(carboxyamino)imidazole ribonucleotide synthase	SARI_RS11300, ,5-(carboxyamino)imidazole ribonucleotide synthase	SEN_RS02620, ,5-(carboxyamino)imidazole ribonucleotide synthase	SPUCDC_RS11670, ,5-(carboxyamino)imidazole ribonucleotide synthase	SN31241_RS07460, ,5-(carboxyamino)imidazole ribonucleotide synthase	SSPA_RS11000, ,5-(carboxyamino)imidazole ribonucleotide synthase	SPAB_RS12360, ,5-(carboxyamino)imidazole ribonucleotide synthase	I137_RS11605, ,5-(carboxyamino)imidazole ribonucleotide synthase	TY21A_RS11880, ,5-(carboxyamino)imidazole ribonucleotide synthase
AL463_RS01755, ,tRNA 2-selenouridine(34) synthase MnmH	A464_RS02515, ,tRNA 2-selenouridine(34) synthase MnmH	SEAG_RS02870, ,tRNA 2-selenouridine(34) synthase MnmH	SEEB0189_RS16700, ,tRNA 2-selenouridine(34) synthase MnmH	SCH_RS02935, ,tRNA 2-selenouridine(34) synthase MnmH	CFSAN002050_RS07625, ,tRNA 2-selenouridine(34) synthase MnmH	SED_RS03050, ,tRNA 2-selenouridine(34) synthase MnmH	SEEH1578_RS11510, ,tRNA 2-selenouridine(34) synthase MnmH	SU5_RS06450, ,tRNA 2-selenouridine(34) synthase MnmH	CFSAN002069_RS05785, ,tRNA 2-selenouridine(34) synthase MnmH	SEHA_RS03505, ,tRNA 2-selenouridine(34) synthase MnmH	CFSAN001992_RS08695, ,tRNA 2-selenouridine(34) synthase MnmH	SNSL254_RS03675, ,tRNA 2-selenouridine(34) synthase MnmH	SPC_RS02600, ,tRNA 2-selenouridine(34) synthase MnmH	SESA_RS03275, ,tRNA 2-selenouridine(34) synthase MnmH	STY_RS02615, ,tRNA 2-selenouridine(34) synthase MnmH	STM14_RS03180, ,tRNA 2-selenouridine(34) synthase MnmH	DT104_RS02905, ,tRNA 2-selenouridine(34) synthase MnmH	STM474_RS02610, ,tRNA 2-selenouridine(34) synthase MnmH	STMDT12_RS02890, ,tRNA 2-selenouridine(34) synthase MnmH	STU288_RS12015, ,tRNA 2-selenouridine(34) synthase MnmH	STMUK_RS02615, ,tRNA 2-selenouridine(34) synthase MnmH	SARI_RS11305, ,tRNA 2-selenouridine(34) synthase MnmH	SEN_RS02525, ,tRNA 2-selenouridine(34) synthase MnmH	SPUCDC_RS11765, ,tRNA 2-selenouridine(34) synthase MnmH	SN31241_RS07365, ,tRNA 2-selenouridine(34) synthase MnmH	SSPA_RS11095, ,tRNA 2-selenouridine(34) synthase MnmH	SPAB_RS12455, ,tRNA 2-selenouridine(34) synthase MnmH	I137_RS11700, ,tRNA 2-selenouridine(34) synthase MnmH	TY21A_RS11975, ,tRNA 2-selenouridine(34) synthase MnmH
AL463_RS01780, ,ABC transporter permease	A464_RS02510, ,ABC transporter permease	SEAG_RS02845, ,ABC transporter permease	SEEB0189_RS16725, ,ABC transporter permease	SCH_RS02910, ,ABC transporter permease	CFSAN002050_RS07600, ,ABC transporter permease	SED_RS03025, ,ABC transporter permease	SEEH1578_RS11485, ,ABC transporter permease	SU5_RS06425, ,ABC transporter permease	CFSAN002069_RS05760, ,ABC transporter permease	SEHA_RS03480, ,ABC transporter permease	CFSAN001992_RS08720, ,ABC transporter permease	SNSL254_RS03650, ,ABC transporter permease	SPC_RS02575, ,ABC transporter permease	SESA_RS03250, ,ABC transporter permease	STY_RS02590, ,ABC transporter permease	STM14_RS03155, ,ABC transporter permease	DT104_RS02880, ,ABC transporter permease	STM474_RS02585, ,ABC transporter permease	STMDT12_RS02865, ,ABC transporter permease	STU288_RS12040, ,ABC transporter permease	STMUK_RS02590, ,ABC transporter permease	SARI_RS11325, ,ABC transporter permease	SEN_RS02500, ,ABC transporter permease	SPUCDC_RS11790, ,ABC transporter permease	SN31241_RS07340, ,ABC transporter permease	SSPA_RS11120, ,ABC transporter permease	SPAB_RS12480, ,ABC transporter permease	I137_RS11725, ,ABC transporter permease	TY21A_RS12000, ,ABC transporter permease
AL463_RS01785, ,ABC transporter ATP-binding protein	A464_RS02505, ,ABC transporter ATP-binding protein	SEAG_RS02840, ,ABC transporter ATP-binding protein	SEEB0189_RS16730, ,ABC transporter ATP-binding protein	SCH_RS02905, ,ABC transporter ATP-binding protein	CFSAN002050_RS07595, ,ABC transporter ATP-binding protein	SED_RS03020, ,ABC transporter ATP-binding protein	SEEH1578_RS11480, ,ABC transporter ATP-binding protein	SU5_RS06420, ,ABC transporter ATP-binding protein	CFSAN002069_RS05755, ,ABC transporter ATP-binding protein	SEHA_RS03475, ,ABC transporter ATP-binding protein	CFSAN001992_RS08725, ,ABC transporter ATP-binding protein	SNSL254_RS03645, ,ABC transporter ATP-binding protein	SPC_RS02570, ,ABC transporter ATP-binding protein	SESA_RS03245, ,ABC transporter ATP-binding protein	STY_RS02585, ,ABC transporter ATP-binding protein	STM14_RS03150, ,ABC transporter ATP-binding protein	DT104_RS02875, ,ABC transporter ATP-binding protein	STM474_RS02580, ,ABC transporter ATP-binding protein	STMDT12_RS02860, ,ABC transporter ATP-binding protein	STU288_RS12045, ,ABC transporter ATP-binding protein	STMUK_RS02585, ,ABC transporter ATP-binding protein	SARI_RS11330, ,ABC transporter ATP-binding protein	SEN_RS02495, ,ABC transporter ATP-binding protein	SPUCDC_RS11795, ,ABC transporter ATP-binding protein	SN31241_RS07335, ,ABC transporter ATP-binding protein	SSPA_RS11125, ,ABC transporter ATP-binding protein	SPAB_RS12485, ,ABC transporter ATP-binding protein	I137_RS11730, ,ABC transporter ATP-binding protein	TY21A_RS12005, ,ABC transporter ATP-binding protein
AL463_RS01790, ,multifunctional acyl-CoA thioesterase I/protease I/lysophospholipase L1	A464_RS02500, ,multifunctional acyl-CoA thioesterase I/protease I/lysophospholipase L1	SEAG_RS02835, ,multifunctional acyl-CoA thioesterase I/protease I/lysophospholipase L1	SEEB0189_RS16735, ,multifunctional acyl-CoA thioesterase I/protease I/lysophospholipase L1	SCH_RS02900, ,multifunctional acyl-CoA thioesterase I/protease I/lysophospholipase L1	CFSAN002050_RS07590, ,multifunctional acyl-CoA thioesterase I/protease I/lysophospholipase L1	SED_RS03015, ,multifunctional acyl-CoA thioesterase I/protease I/lysophospholipase L1	SEEH1578_RS11475, ,multifunctional acyl-CoA thioesterase I/protease I/lysophospholipase L1	SU5_RS06415, ,multifunctional acyl-CoA thioesterase I/protease I/lysophospholipase L1	CFSAN002069_RS05750, ,multifunctional acyl-CoA thioesterase I/protease I/lysophospholipase L1	SEHA_RS03470, ,multifunctional acyl-CoA thioesterase I/protease I/lysophospholipase L1	CFSAN001992_RS08730, ,multifunctional acyl-CoA thioesterase I/protease I/lysophospholipase L1	SNSL254_RS03640, ,multifunctional acyl-CoA thioesterase I/protease I/lysophospholipase L1	SPC_RS02565, ,multifunctional acyl-CoA thioesterase I/protease I/lysophospholipase L1	SESA_RS03240, ,multifunctional acyl-CoA thioesterase I/protease I/lysophospholipase L1	STY_RS02580, ,multifunctional acyl-CoA thioesterase I/protease I/lysophospholipase L1	STM14_RS03145, ,multifunctional acyl-CoA thioesterase I/protease I/lysophospholipase L1	DT104_RS02870, ,multifunctional acyl-CoA thioesterase I/protease I/lysophospholipase L1	STM474_RS02575, ,multifunctional acyl-CoA thioesterase I/protease I/lysophospholipase L1	STMDT12_RS02855, ,multifunctional acyl-CoA thioesterase I/protease I/lysophospholipase L1	STU288_RS12050, ,multifunctional acyl-CoA thioesterase I/protease I/lysophospholipase L1	STMUK_RS02580, ,multifunctional acyl-CoA thioesterase I/protease I/lysophospholipase L1	SARI_RS11335, ,multifunctional acyl-CoA thioesterase I/protease I/lysophospholipase L1	SEN_RS02490, ,multifunctional acyl-CoA thioesterase I/protease I/lysophospholipase L1	SPUCDC_RS11800, ,multifunctional acyl-CoA thioesterase I/protease I/lysophospholipase L1	SN31241_RS07330, ,multifunctional acyl-CoA thioesterase I/protease I/lysophospholipase L1	SSPA_RS11130, ,multifunctional acyl-CoA thioesterase I/protease I/lysophospholipase L1	SPAB_RS12490, ,multifunctional acyl-CoA thioesterase I/protease I/lysophospholipase L1	I137_RS11735, ,multifunctional acyl-CoA thioesterase I/protease I/lysophospholipase L1	TY21A_RS12010, ,multifunctional acyl-CoA thioesterase I/protease I/lysophospholipase L1
AL463_RS01795, ,SDR family oxidoreductase	A464_RS02495, ,SDR family oxidoreductase	SEAG_RS02830, ,SDR family oxidoreductase	SEEB0189_RS16740, ,SDR family oxidoreductase	SCH_RS02895, ,SDR family oxidoreductase	CFSAN002050_RS07585, ,SDR family oxidoreductase	SED_RS03010, ,SDR family oxidoreductase	SEEH1578_RS11470, ,SDR family oxidoreductase	SU5_RS06410, ,SDR family oxidoreductase	CFSAN002069_RS05745, ,SDR family oxidoreductase	SEHA_RS03465, ,SDR family oxidoreductase	CFSAN001992_RS08735, ,SDR family oxidoreductase	SNSL254_RS03635, ,SDR family oxidoreductase	SPC_RS02560, ,SDR family oxidoreductase	SESA_RS03235, ,SDR family oxidoreductase	STY_RS02575, ,SDR family oxidoreductase	STM14_RS03140, ,SDR family oxidoreductase	DT104_RS02865, ,SDR family oxidoreductase	STM474_RS02570, ,SDR family oxidoreductase	STMDT12_RS02850, ,SDR family oxidoreductase	STU288_RS12055, ,SDR family oxidoreductase	STMUK_RS02575, ,SDR family oxidoreductase	SARI_RS11340, ,SDR family oxidoreductase	SEN_RS02485, ,SDR family oxidoreductase	SPUCDC_RS11805, ,SDR family oxidoreductase	SN31241_RS07325, ,SDR family oxidoreductase	SSPA_RS11135, ,SDR family oxidoreductase	SPAB_RS12495, ,SDR family oxidoreductase	I137_RS11740, ,SDR family oxidoreductase	TY21A_RS12015, ,SDR family oxidoreductase
AL463_RS01805, ,iron export ABC transporter permease subunit FetB	A464_RS02485, ,iron export ABC transporter permease subunit FetB	SEAG_RS02820, ,iron export ABC transporter permease subunit FetB	SEEB0189_RS16750, ,iron export ABC transporter permease subunit FetB	SCH_RS02885, ,iron export ABC transporter permease subunit FetB	CFSAN002050_RS07575, ,iron export ABC transporter permease subunit FetB	SED_RS03000, ,iron export ABC transporter permease subunit FetB	SEEH1578_RS11460, ,iron export ABC transporter permease subunit FetB	SU5_RS06400, ,iron export ABC transporter permease subunit FetB	CFSAN002069_RS05735, ,iron export ABC transporter permease subunit FetB	SEHA_RS03455, ,iron export ABC transporter permease subunit FetB	CFSAN001992_RS08745, ,iron export ABC transporter permease subunit FetB	SNSL254_RS03625, ,iron export ABC transporter permease subunit FetB	SPC_RS02550, ,iron export ABC transporter permease subunit FetB	SESA_RS03225, ,iron export ABC transporter permease subunit FetB	STY_RS02565, ,iron export ABC transporter permease subunit FetB	STM14_RS03130, ,iron export ABC transporter permease subunit FetB	DT104_RS02855, ,iron export ABC transporter permease subunit FetB	STM474_RS02560, ,iron export ABC transporter permease subunit FetB	STMDT12_RS02840, ,iron export ABC transporter permease subunit FetB	STU288_RS12065, ,iron export ABC transporter permease subunit FetB	STMUK_RS02565, ,iron export ABC transporter permease subunit FetB	SARI_RS11350, ,iron export ABC transporter permease subunit FetB	SEN_RS02475, ,iron export ABC transporter permease subunit FetB	SPUCDC_RS11815, ,iron export ABC transporter permease subunit FetB	SN31241_RS07315, ,iron export ABC transporter permease subunit FetB	SSPA_RS11145, ,iron export ABC transporter permease subunit FetB	SPAB_RS12505, ,iron export ABC transporter permease subunit FetB	I137_RS11750, ,iron export ABC transporter permease subunit FetB	TY21A_RS12025, ,iron export ABC transporter permease subunit FetB
AL463_RS01810, ,iron ABC transporter ATP-binding protein FetA	A464_RS02480, ,iron ABC transporter ATP-binding protein FetA	SEAG_RS02815, ,iron ABC transporter ATP-binding protein FetA	SEEB0189_RS16755, ,iron ABC transporter ATP-binding protein FetA	SCH_RS02880, ,iron ABC transporter ATP-binding protein FetA	CFSAN002050_RS07570, ,iron ABC transporter ATP-binding protein FetA	SED_RS02995, ,iron ABC transporter ATP-binding protein FetA	SEEH1578_RS11455, ,iron ABC transporter ATP-binding protein FetA	SU5_RS06395, ,iron ABC transporter ATP-binding protein FetA	CFSAN002069_RS05730, ,iron ABC transporter ATP-binding protein FetA	SEHA_RS03450, ,iron ABC transporter ATP-binding protein FetA	CFSAN001992_RS08750, ,iron ABC transporter ATP-binding protein FetA	SNSL254_RS03620, ,iron ABC transporter ATP-binding protein FetA	SPC_RS02545, ,iron ABC transporter ATP-binding protein FetA	SESA_RS03220, ,iron ABC transporter ATP-binding protein FetA	STY_RS02560, ,iron ABC transporter ATP-binding protein FetA	STM14_RS03125, ,iron ABC transporter ATP-binding protein FetA	DT104_RS02850, ,iron ABC transporter ATP-binding protein FetA	STM474_RS02555, ,iron ABC transporter ATP-binding protein FetA	STMDT12_RS02835, ,iron ABC transporter ATP-binding protein FetA	STU288_RS12070, ,iron ABC transporter ATP-binding protein FetA	STMUK_RS02560, ,iron ABC transporter ATP-binding protein FetA	SARI_RS11355, ,iron ABC transporter ATP-binding protein FetA	SEN_RS02470, ,iron ABC transporter ATP-binding protein FetA	SPUCDC_RS11820, ,iron ABC transporter ATP-binding protein FetA	SN31241_RS07310, ,iron ABC transporter ATP-binding protein FetA	SSPA_RS11150, ,iron ABC transporter ATP-binding protein FetA	SPAB_RS12510, ,iron ABC transporter ATP-binding protein FetA	I137_RS11755, ,iron ABC transporter ATP-binding protein FetA	TY21A_RS12030, ,iron ABC transporter ATP-binding protein FetA
AL463_RS01820, ,NfeD family protein	A464_RS02470, ,NfeD family protein	SEAG_RS02805, ,NfeD family protein	SEEB0189_RS16765, ,NfeD family protein	SCH_RS02870, ,NfeD family protein	CFSAN002050_RS07560, ,NfeD family protein	SED_RS02985, ,NfeD family protein	SEEH1578_RS11445, ,NfeD family protein	SU5_RS06385, ,NfeD family protein	CFSAN002069_RS05720, ,NfeD family protein	SEHA_RS03440, ,NfeD family protein	CFSAN001992_RS08760, ,NfeD family protein	SNSL254_RS03610, ,NfeD family protein	SPC_RS02535, ,NfeD family protein	SESA_RS03210, ,NfeD family protein	STY_RS02550, ,NfeD family protein	STM14_RS03115, ,NfeD family protein	DT104_RS02840, ,NfeD family protein	STM474_RS02545, ,NfeD family protein	STMDT12_RS02825, ,NfeD family protein	STU288_RS12080, ,NfeD family protein	STMUK_RS02550, ,NfeD family protein	SARI_RS11365, ,NfeD family protein	SEN_RS02460, ,NfeD family protein	SPUCDC_RS11830, ,NfeD family protein	SN31241_RS07300, ,NfeD family protein	SSPA_RS11160, ,NfeD family protein	SPAB_RS12520, ,NfeD family protein	I137_RS11765, ,NfeD family protein	TY21A_RS12040, ,NfeD family protein
AL463_RS01825, ,Cu(I)-responsive transcriptional regulator	A464_RS02465, ,Cu(I)-responsive transcriptional regulator	SEAG_RS02800, ,HTH-type transcriptional regulator CueR	SEEB0189_RS16770, ,Cu(I)-responsive transcriptional regulator	SCH_RS02865, ,Cu(I)-responsive transcriptional regulator	CFSAN002050_RS07555, ,HTH-type transcriptional regulator CueR	SED_RS02980, ,Cu(I)-responsive transcriptional regulator	SEEH1578_RS11440, ,Cu(I)-responsive transcriptional regulator	SU5_RS06380, ,HTH-type transcriptional regulator CueR	CFSAN002069_RS05715, ,Cu(I)-responsive transcriptional regulator	SEHA_RS03435, ,HTH-type transcriptional regulator CueR	CFSAN001992_RS08765, ,HTH-type transcriptional regulator CueR	SNSL254_RS03605, ,HTH-type transcriptional regulator CueR	SPC_RS02530, ,Cu(I)-responsive transcriptional regulator	SESA_RS03205, ,HTH-type transcriptional regulator CueR	STY_RS02545, ,Cu(I)-responsive transcriptional regulator	STM14_RS03110, ,Cu(I)-responsive transcriptional regulator	DT104_RS02835, ,Cu(I)-responsive transcriptional regulator	STM474_RS02540, ,Cu(I)-responsive transcriptional regulator	STMDT12_RS02820, ,Cu(I)-responsive transcriptional regulator	STU288_RS12085, ,Cu(I)-responsive transcriptional regulator	STMUK_RS02545, ,Cu(I)-responsive transcriptional regulator	SARI_RS11370, ,Cu(I)-responsive transcriptional regulator	SEN_RS02455, ,Cu(I)-responsive transcriptional regulator	SPUCDC_RS11835, ,HTH-type transcriptional regulator CueR	SN31241_RS07295, ,HTH-type transcriptional regulator CueR	SSPA_RS11165, ,Cu(I)-responsive transcriptional regulator	SPAB_RS12525, ,HTH-type transcriptional regulator CueR	I137_RS11770, ,Cu(I)-responsive transcriptional regulator	TY21A_RS12045, ,HTH-type transcriptional regulator CueR
AL463_RS01830, ,copper-exporting P-type ATPase CopA	A464_RS02460, ,copper-exporting P-type ATPase CopA	SEAG_RS02795, ,copper-exporting P-type ATPase CopA	SEEB0189_RS16775, ,copper-exporting P-type ATPase CopA	SCH_RS02860, ,copper-exporting P-type ATPase CopA	CFSAN002050_RS07550, ,copper-exporting P-type ATPase CopA	SED_RS02975, ,copper-exporting P-type ATPase CopA	SEEH1578_RS11435, ,copper-exporting P-type ATPase CopA	SU5_RS06375, ,copper-exporting P-type ATPase CopA	CFSAN002069_RS05710, ,copper-exporting P-type ATPase CopA	SEHA_RS03430, ,copper-exporting P-type ATPase CopA	CFSAN001992_RS08770, ,copper-exporting P-type ATPase CopA	SNSL254_RS03600, ,copper-exporting P-type ATPase CopA	SPC_RS02525, ,copper-exporting P-type ATPase CopA	SESA_RS03200, ,copper-exporting P-type ATPase CopA	STY_RS02540, ,copper-exporting P-type ATPase CopA	STM14_RS03105, ,copper-exporting P-type ATPase CopA	DT104_RS02830, ,copper-exporting P-type ATPase CopA	STM474_RS02535, ,copper-exporting P-type ATPase CopA	STMDT12_RS02815, ,copper-exporting P-type ATPase CopA	STU288_RS12090, ,copper-exporting P-type ATPase CopA	STMUK_RS02540, ,copper-exporting P-type ATPase CopA	SARI_RS11375, ,copper-exporting P-type ATPase CopA	SEN_RS02450, ,copper-exporting P-type ATPase CopA	SPUCDC_RS11840, ,copper-exporting P-type ATPase CopA	SN31241_RS07290, ,copper-exporting P-type ATPase CopA	SSPA_RS11170, ,copper-exporting P-type ATPase CopA	SPAB_RS12530, ,copper-exporting P-type ATPase CopA	I137_RS11775, ,copper-exporting P-type ATPase CopA	TY21A_RS12050, ,copper-exporting P-type ATPase CopA
AL463_RS01840, ,hypothetical protein	A464_RS02455, ,hypothetical protein	SEAG_RS02785, ,hypothetical protein	SEEB0189_RS16785, ,hypothetical protein	SCH_RS02850, ,hypothetical protein	CFSAN002050_RS07540, ,hypothetical protein	SED_RS02965, ,hypothetical protein	SEEH1578_RS11425, ,hypothetical protein	SU5_RS06365, ,hypothetical protein	CFSAN002069_RS05700, ,hypothetical protein	SEHA_RS03420, ,hypothetical protein	CFSAN001992_RS08780, ,hypothetical protein	SNSL254_RS03590, ,hypothetical protein	SPC_RS02515, ,hypothetical protein	SESA_RS03190, ,hypothetical protein	STY_RS02530, ,hypothetical protein	STM14_RS03095, ,hypothetical protein	DT104_RS02820, ,hypothetical protein	STM474_RS02525, ,hypothetical protein	STMDT12_RS02805, ,hypothetical protein	STU288_RS12100, ,hypothetical protein	STMUK_RS02530, ,hypothetical protein	SARI_RS11380, ,hypothetical protein	SEN_RS02440, ,hypothetical protein	SPUCDC_RS11850, ,hypothetical protein	SN31241_RS07280, ,hypothetical protein	SSPA_RS11180, ,hypothetical protein	SPAB_RS12540, ,hypothetical protein	I137_RS11785, ,hypothetical protein	TY21A_RS12060, ,hypothetical protein
AL463_RS01845, ,Cys-tRNA(Pro)/Cys-tRNA(Cys) deacylase YbaK	A464_RS02450, ,Cys-tRNA(Pro)/Cys-tRNA(Cys) deacylase YbaK	SEAG_RS02780, ,Cys-tRNA(Pro)/Cys-tRNA(Cys) deacylase YbaK	SEEB0189_RS16790, ,Cys-tRNA(Pro)/Cys-tRNA(Cys) deacylase YbaK	SCH_RS02845, ,Cys-tRNA(Pro)/Cys-tRNA(Cys) deacylase YbaK	CFSAN002050_RS07535, ,Cys-tRNA(Pro)/Cys-tRNA(Cys) deacylase YbaK	SED_RS02960, ,Cys-tRNA(Pro)/Cys-tRNA(Cys) deacylase YbaK	SEEH1578_RS11420, ,Cys-tRNA(Pro)/Cys-tRNA(Cys) deacylase YbaK	SU5_RS06360, ,Cys-tRNA(Pro)/Cys-tRNA(Cys) deacylase YbaK	CFSAN002069_RS05695, ,Cys-tRNA(Pro)/Cys-tRNA(Cys) deacylase YbaK	SEHA_RS03415, ,Cys-tRNA(Pro)/Cys-tRNA(Cys) deacylase YbaK	CFSAN001992_RS08785, ,Cys-tRNA(Pro)/Cys-tRNA(Cys) deacylase YbaK	SNSL254_RS03585, ,Cys-tRNA(Pro)/Cys-tRNA(Cys) deacylase YbaK	SPC_RS02510, ,Cys-tRNA(Pro)/Cys-tRNA(Cys) deacylase YbaK	SESA_RS03185, ,Cys-tRNA(Pro)/Cys-tRNA(Cys) deacylase YbaK	STY_RS02525, ,Cys-tRNA(Pro)/Cys-tRNA(Cys) deacylase YbaK	STM14_RS03090, ,Cys-tRNA(Pro)/Cys-tRNA(Cys) deacylase YbaK	DT104_RS02815, ,Cys-tRNA(Pro)/Cys-tRNA(Cys) deacylase YbaK	STM474_RS02520, ,Cys-tRNA(Pro)/Cys-tRNA(Cys) deacylase YbaK	STMDT12_RS02800, ,Cys-tRNA(Pro)/Cys-tRNA(Cys) deacylase YbaK	STU288_RS12105, ,Cys-tRNA(Pro)/Cys-tRNA(Cys) deacylase YbaK	STMUK_RS02525, ,Cys-tRNA(Pro)/Cys-tRNA(Cys) deacylase YbaK	SARI_RS11385, ,Cys-tRNA(Pro)/Cys-tRNA(Cys) deacylase YbaK	SEN_RS02435, ,Cys-tRNA(Pro)/Cys-tRNA(Cys) deacylase YbaK	SPUCDC_RS11855, ,Cys-tRNA(Pro)/Cys-tRNA(Cys) deacylase YbaK	SN31241_RS07275, ,Cys-tRNA(Pro)/Cys-tRNA(Cys) deacylase YbaK	SSPA_RS11185, ,Cys-tRNA(Pro)/Cys-tRNA(Cys) deacylase YbaK	SPAB_RS12545, ,Cys-tRNA(Pro)/Cys-tRNA(Cys) deacylase YbaK	I137_RS11790, ,Cys-tRNA(Pro)/Cys-tRNA(Cys) deacylase YbaK	TY21A_RS12065, ,Cys-tRNA(Pro)/Cys-tRNA(Cys) deacylase YbaK
AL463_RS01855, ,MFS transporter	A464_RS02155, ,MFS transporter	SEAG_RS02770, ,MFS transporter	SEEB0189_RS16800, ,MFS transporter	SCH_RS02835, ,MFS transporter	CFSAN002050_RS07525, ,MFS transporter	SED_RS02950, ,MFS transporter	SEEH1578_RS11410, ,MFS transporter	SU5_RS06350, ,MFS transporter	CFSAN002069_RS05685, ,MFS transporter	SEHA_RS03405, ,MFS transporter	CFSAN001992_RS08795, ,MFS transporter	SNSL254_RS03575, ,MFS transporter	SPC_RS02500, ,MFS transporter	SESA_RS03175, ,MFS transporter	STY_RS02510, ,MFS transporter	STM14_RS03080, ,MFS transporter	DT104_RS02800, ,MFS transporter	STM474_RS02510, ,MFS transporter	STMDT12_RS02790, ,MFS transporter	STU288_RS12115, ,MFS transporter	STMUK_RS02515, ,MFS transporter	SARI_RS11395, ,MFS transporter	SEN_RS02425, ,MFS transporter	SPUCDC_RS11865, ,MFS transporter	SN31241_RS07265, ,MFS transporter	SSPA_RS11195, ,MFS transporter	SPAB_RS12555, ,MFS transporter	I137_RS11800, ,MFS transporter	TY21A_RS12075, ,MFS transporter
AL463_RS01860, ,Kef family K(+) transporter	A464_RS02145, ,Kef family K(+) transporter	SEAG_RS02765, ,Kef family K(+) transporter	SEEB0189_RS16805, ,Kef family K(+) transporter	SCH_RS02830, ,Kef family K(+) transporter	CFSAN002050_RS07520, ,Kef family K(+) transporter	SED_RS02945, ,Kef family K(+) transporter	SEEH1578_RS11405, ,Kef family K(+) transporter	SU5_RS06345, ,Kef family K(+) transporter	CFSAN002069_RS05680, ,Kef family K(+) transporter	SEHA_RS03400, ,Kef family K(+) transporter	CFSAN001992_RS08800, ,Kef family K(+) transporter	SNSL254_RS03570, ,Kef family K(+) transporter	SPC_RS02495, ,Kef family K(+) transporter	SESA_RS03170, ,Kef family K(+) transporter	STY_RS02505, ,Kef family K(+) transporter	STM14_RS03075, ,Kef family K(+) transporter	DT104_RS02795, ,Kef family K(+) transporter	STM474_RS02505, ,Kef family K(+) transporter	STMDT12_RS02785, ,Kef family K(+) transporter	STU288_RS12120, ,Kef family K(+) transporter	STMUK_RS02510, ,Kef family K(+) transporter	SARI_RS11400, ,Kef family K(+) transporter	SEN_RS02420, ,Kef family K(+) transporter	SPUCDC_RS11870, ,Kef family K(+) transporter	SN31241_RS07260, ,Kef family K(+) transporter	SSPA_RS11200, ,Kef family K(+) transporter	SPAB_RS12560, ,Kef family K(+) transporter	I137_RS11805, ,Kef family K(+) transporter	TY21A_RS12080, ,Kef family K(+) transporter
AL463_RS01865, ,inosine/guanosine kinase	A464_RS02140, ,inosine/guanosine kinase	SEAG_RS02760, ,inosine/guanosine kinase	SEEB0189_RS16810, ,inosine/guanosine kinase	SCH_RS02825, ,inosine/guanosine kinase	CFSAN002050_RS07515, ,inosine/guanosine kinase	SED_RS02940, ,inosine/guanosine kinase	SEEH1578_RS11400, ,inosine/guanosine kinase	SU5_RS06340, ,inosine/guanosine kinase	CFSAN002069_RS05675, ,inosine/guanosine kinase	SEHA_RS03395, ,inosine/guanosine kinase	CFSAN001992_RS08805, ,inosine/guanosine kinase	SNSL254_RS03565, ,inosine/guanosine kinase	SPC_RS02490, ,inosine/guanosine kinase	SESA_RS03165, ,inosine/guanosine kinase	STY_RS02500, ,inosine/guanosine kinase	STM14_RS03070, ,inosine/guanosine kinase	DT104_RS02790, ,inosine/guanosine kinase	STM474_RS02500, ,inosine/guanosine kinase	STMDT12_RS02780, ,inosine/guanosine kinase	STU288_RS12125, ,inosine/guanosine kinase	STMUK_RS02505, ,inosine/guanosine kinase	SARI_RS11405, ,inosine/guanosine kinase	SEN_RS02415, ,inosine/guanosine kinase	SPUCDC_RS11875, ,inosine/guanosine kinase	SN31241_RS07255, ,inosine/guanosine kinase	SSPA_RS11205, ,inosine/guanosine kinase	SPAB_RS12565, ,inosine/guanosine kinase	I137_RS11810, ,inosine/guanosine kinase	TY21A_RS12085, ,inosine/guanosine kinase
AL463_RS01875, ,ferrochelatase	A464_RS02130, ,ferrochelatase	SEAG_RS02750, ,ferrochelatase	SEEB0189_RS16820, ,ferrochelatase	SCH_RS02815, ,ferrochelatase	CFSAN002050_RS07505, ,ferrochelatase	SED_RS02930, ,ferrochelatase	SEEH1578_RS11390, ,ferrochelatase	SU5_RS06325, ,ferrochelatase	CFSAN002069_RS05665, ,ferrochelatase	SEHA_RS03385, ,ferrochelatase	CFSAN001992_RS08815, ,ferrochelatase	SNSL254_RS03555, ,ferrochelatase	SPC_RS02480, ,ferrochelatase	SESA_RS03155, ,ferrochelatase	STY_RS02490, ,ferrochelatase	STM14_RS03060, ,ferrochelatase	DT104_RS02780, ,ferrochelatase	STM474_RS02490, ,ferrochelatase	STMDT12_RS02770, ,ferrochelatase	STU288_RS12135, ,ferrochelatase	STMUK_RS02495, ,ferrochelatase	SARI_RS11415, ,ferrochelatase	SEN_RS02405, ,ferrochelatase	SPUCDC_RS11885, ,ferrochelatase	SN31241_RS07245, ,ferrochelatase	SSPA_RS11215, ,ferrochelatase	SPAB_RS12575, ,ferrochelatase	I137_RS11820, ,ferrochelatase	TY21A_RS12095, ,ferrochelatase
AL463_RS01885, ,adenylate kinase	A464_RS02125, ,adenylate kinase	SEAG_RS02745, ,adenylate kinase	SEEB0189_RS16825, ,adenylate kinase	SCH_RS02810, ,adenylate kinase	CFSAN002050_RS07500, ,adenylate kinase	SED_RS02925, ,adenylate kinase	SEEH1578_RS11385, ,adenylate kinase	SU5_RS06320, ,adenylate kinase	CFSAN002069_RS05660, ,adenylate kinase	SEHA_RS03380, ,adenylate kinase	CFSAN001992_RS08820, ,adenylate kinase	SNSL254_RS03550, ,adenylate kinase	SPC_RS02475, ,adenylate kinase	SESA_RS03150, ,adenylate kinase	STY_RS02485, ,adenylate kinase	STM14_RS03055, ,adenylate kinase	DT104_RS02775, ,adenylate kinase	STM474_RS02485, ,adenylate kinase	STMDT12_RS02765, ,adenylate kinase	STU288_RS12140, ,adenylate kinase	STMUK_RS02490, ,adenylate kinase	SARI_RS11420, ,adenylate kinase	SEN_RS02400, ,adenylate kinase	SPUCDC_RS11890, ,adenylate kinase	SN31241_RS07240, ,adenylate kinase	SSPA_RS11220, ,adenylate kinase	SPAB_RS12580, ,adenylate kinase	I137_RS11825, ,adenylate kinase	TY21A_RS12100, ,adenylate kinase
AL463_RS01895, ,molecular chaperone HtpG	A464_RS02120, ,molecular chaperone HtpG	SEAG_RS02740, ,molecular chaperone HtpG	SEEB0189_RS16830, ,molecular chaperone HtpG	SCH_RS02805, ,molecular chaperone HtpG	CFSAN002050_RS07495, ,molecular chaperone HtpG	SED_RS02920, ,molecular chaperone HtpG	SEEH1578_RS11380, ,molecular chaperone HtpG	SU5_RS06315, ,molecular chaperone HtpG	CFSAN002069_RS05655, ,molecular chaperone HtpG	SEHA_RS03375, ,molecular chaperone HtpG	CFSAN001992_RS08825, ,molecular chaperone HtpG	SNSL254_RS03545, ,molecular chaperone HtpG	SPC_RS02470, ,molecular chaperone HtpG	SESA_RS03145, ,molecular chaperone HtpG	STY_RS02480, ,molecular chaperone HtpG	STM14_RS03050, ,molecular chaperone HtpG	DT104_RS02770, ,molecular chaperone HtpG	STM474_RS02480, ,molecular chaperone HtpG	STMDT12_RS02760, ,molecular chaperone HtpG	STU288_RS12145, ,molecular chaperone HtpG	STMUK_RS02485, ,molecular chaperone HtpG	SARI_RS11425, ,molecular chaperone HtpG	SEN_RS02395, ,molecular chaperone HtpG	SPUCDC_RS11895, ,molecular chaperone HtpG	SN31241_RS07235, ,molecular chaperone HtpG	SSPA_RS11225, ,molecular chaperone HtpG	SPAB_RS12585, ,molecular chaperone HtpG	I137_RS11830, ,molecular chaperone HtpG	TY21A_RS12105, ,molecular chaperone HtpG
AL463_RS01900, ,recombination protein RecR	A464_RS02115, ,recombination protein RecR	SEAG_RS02735, ,recombination protein RecR	SEEB0189_RS16835, ,recombination protein RecR	SCH_RS02800, ,recombination protein RecR	CFSAN002050_RS07490, ,recombination protein RecR	SED_RS02915, ,recombination protein RecR	SEEH1578_RS11375, ,recombination protein RecR	SU5_RS06310, ,recombination protein RecR	CFSAN002069_RS05650, ,recombination protein RecR	SEHA_RS03370, ,recombination protein RecR	CFSAN001992_RS08830, ,recombination protein RecR	SNSL254_RS03540, ,recombination protein RecR	SPC_RS02465, ,recombination protein RecR	SESA_RS03140, ,recombination protein RecR	STY_RS02475, ,recombination protein RecR	STM14_RS03045, ,recombination protein RecR	DT104_RS02765, ,recombination protein RecR	STM474_RS02475, ,recombination protein RecR	STMDT12_RS02755, ,recombination protein RecR	STU288_RS12150, ,recombination protein RecR	STMUK_RS02480, ,recombination protein RecR	SARI_RS11430, ,recombination protein RecR	SEN_RS02390, ,recombination protein RecR	SPUCDC_RS11900, ,recombination protein RecR	SN31241_RS07230, ,recombination protein RecR	SSPA_RS11230, ,recombination protein RecR	SPAB_RS12590, ,recombination protein RecR	I137_RS11835, ,recombination protein RecR	TY21A_RS12110, ,recombination protein RecR
AL463_RS01905, ,YbaB/EbfC family nucleoid-associated protein	A464_RS02110, ,YbaB/EbfC family nucleoid-associated protein	SEAG_RS02730, ,YbaB/EbfC family nucleoid-associated protein	SEEB0189_RS16840, ,YbaB/EbfC family nucleoid-associated protein	SCH_RS02795, ,YbaB/EbfC family nucleoid-associated protein	CFSAN002050_RS07485, ,YbaB/EbfC family nucleoid-associated protein	SED_RS02910, ,YbaB/EbfC family nucleoid-associated protein	SEEH1578_RS11370, ,YbaB/EbfC family nucleoid-associated protein	SU5_RS06305, ,YbaB/EbfC family nucleoid-associated protein	CFSAN002069_RS05645, ,YbaB/EbfC family nucleoid-associated protein	SEHA_RS03365, ,YbaB/EbfC family nucleoid-associated protein	CFSAN001992_RS08835, ,YbaB/EbfC family nucleoid-associated protein	SNSL254_RS03535, ,YbaB/EbfC family nucleoid-associated protein	SPC_RS02460, ,YbaB/EbfC family nucleoid-associated protein	SESA_RS03135, ,YbaB/EbfC family nucleoid-associated protein	STY_RS02470, ,YbaB/EbfC family nucleoid-associated protein	STM14_RS03040, ,YbaB/EbfC family nucleoid-associated protein	DT104_RS02760, ,YbaB/EbfC family nucleoid-associated protein	STM474_RS02470, ,YbaB/EbfC family nucleoid-associated protein	STMDT12_RS02750, ,YbaB/EbfC family nucleoid-associated protein	STU288_RS12155, ,YbaB/EbfC family nucleoid-associated protein	STMUK_RS02475, ,YbaB/EbfC family nucleoid-associated protein	SARI_RS11435, ,YbaB/EbfC family nucleoid-associated protein	SEN_RS02385, ,YbaB/EbfC family nucleoid-associated protein	SPUCDC_RS11905, ,YbaB/EbfC family nucleoid-associated protein	SN31241_RS07225, ,YbaB/EbfC family nucleoid-associated protein	SSPA_RS11235, ,YbaB/EbfC family nucleoid-associated protein	SPAB_RS12595, ,YbaB/EbfC family nucleoid-associated protein	I137_RS11840, ,YbaB/EbfC family nucleoid-associated protein	TY21A_RS12115, ,YbaB/EbfC family nucleoid-associated protein
AL463_RS01915, ,adenine phosphoribosyltransferase	A464_RS02100, ,adenine phosphoribosyltransferase	SEAG_RS02720, ,adenine phosphoribosyltransferase	SEEB0189_RS16850, ,adenine phosphoribosyltransferase	SCH_RS02785, ,adenine phosphoribosyltransferase	CFSAN002050_RS07475, ,adenine phosphoribosyltransferase	SED_RS02900, ,adenine phosphoribosyltransferase	SEEH1578_RS11360, ,adenine phosphoribosyltransferase	SU5_RS06295, ,adenine phosphoribosyltransferase	CFSAN002069_RS05635, ,adenine phosphoribosyltransferase	SEHA_RS03355, ,adenine phosphoribosyltransferase	CFSAN001992_RS08845, ,adenine phosphoribosyltransferase	SNSL254_RS03525, ,adenine phosphoribosyltransferase	SPC_RS02450, ,adenine phosphoribosyltransferase	SESA_RS03125, ,adenine phosphoribosyltransferase	STY_RS02460, ,adenine phosphoribosyltransferase	STM14_RS03030, ,adenine phosphoribosyltransferase	DT104_RS02750, ,adenine phosphoribosyltransferase	STM474_RS02460, ,adenine phosphoribosyltransferase	STMDT12_RS02740, ,adenine phosphoribosyltransferase	STU288_RS12165, ,adenine phosphoribosyltransferase	STMUK_RS02465, ,adenine phosphoribosyltransferase	SARI_RS11445, ,adenine phosphoribosyltransferase	SEN_RS02375, ,adenine phosphoribosyltransferase	SPUCDC_RS11915, ,adenine phosphoribosyltransferase	SN31241_RS07215, ,adenine phosphoribosyltransferase	SSPA_RS11245, ,adenine phosphoribosyltransferase	SPAB_RS12605, ,adenine phosphoribosyltransferase	I137_RS11850, ,adenine phosphoribosyltransferase	TY21A_RS12125, ,adenine phosphoribosyltransferase
AL463_RS01925, ,DUF454 family protein	A464_RS02095, ,DUF454 family protein	SEAG_RS02715, ,DUF454 family protein	SEEB0189_RS16855, ,DUF454 family protein	SCH_RS02780, ,DUF454 family protein	CFSAN002050_RS07470, ,DUF454 family protein	SED_RS02895, ,DUF454 family protein	SEEH1578_RS11355, ,DUF454 family protein	SU5_RS06290, ,DUF454 family protein	CFSAN002069_RS05630, ,DUF454 family protein	SEHA_RS03350, ,DUF454 family protein	CFSAN001992_RS08850, ,DUF454 family protein	SNSL254_RS03520, ,DUF454 family protein	SPC_RS02445, ,DUF454 family protein	SESA_RS03120, ,DUF454 family protein	STY_RS02455, ,DUF454 family protein	STM14_RS03025, ,DUF454 family protein	DT104_RS02745, ,DUF454 family protein	STM474_RS02455, ,DUF454 family protein	STMDT12_RS02735, ,DUF454 family protein	STU288_RS12170, ,DUF454 family protein	STMUK_RS02460, ,DUF454 family protein	SARI_RS11450, ,DUF454 family protein	SEN_RS02370, ,DUF454 family protein	SPUCDC_RS11920, ,DUF454 family protein	SN31241_RS07210, ,DUF454 family protein	SSPA_RS11250, ,DUF454 family protein	SPAB_RS12610, ,DUF454 family protein	I137_RS11855, ,DUF454 family protein	TY21A_RS12130, ,DUF454 family protein
AL463_RS01945, ,mechanosensitive channel MscK	A464_RS02080, ,mechanosensitive channel MscK	SEAG_RS02690, ,mechanosensitive channel MscK	SEEB0189_RS16875, ,mechanosensitive channel MscK	SCH_RS02760, ,mechanosensitive channel MscK	CFSAN002050_RS07450, ,mechanosensitive channel MscK	SED_RS02875, ,mechanosensitive channel MscK	SEEH1578_RS11330, ,mechanosensitive channel MscK	SU5_RS06265, ,mechanosensitive channel MscK	CFSAN002069_RS05605, ,mechanosensitive channel MscK	SEHA_RS03325, ,mechanosensitive channel MscK	CFSAN001992_RS08870, ,mechanosensitive channel MscK	SNSL254_RS03500, ,mechanosensitive channel MscK	SPC_RS02425, ,mechanosensitive channel MscK	SESA_RS03100, ,mechanosensitive channel MscK	STY_RS02435, ,mechanosensitive channel MscK	STM14_RS03005, ,mechanosensitive channel MscK	DT104_RS02725, ,mechanosensitive channel MscK	STM474_RS02435, ,mechanosensitive channel MscK	STMDT12_RS02715, ,mechanosensitive channel MscK	STU288_RS12190, ,mechanosensitive channel MscK	STMUK_RS02440, ,mechanosensitive channel MscK	SARI_RS11475, ,mechanosensitive channel MscK	SEN_RS02350, ,mechanosensitive channel MscK	SPUCDC_RS11940, ,mechanosensitive channel MscK	SN31241_RS07190, ,mechanosensitive channel MscK	SSPA_RS11270, ,mechanosensitive channel MscK	SPAB_RS12630, ,mechanosensitive channel MscK	I137_RS11875, ,mechanosensitive channel MscK	TY21A_RS12150, ,mechanosensitive channel MscK
AL463_RS01955, ,multidrug efflux RND transporter periplasmic adaptor subunit AcrA	A464_RS02070, ,multidrug efflux RND transporter periplasmic adaptor subunit AcrA	SEAG_RS02680, ,multidrug efflux RND transporter periplasmic adaptor subunit AcrA	SEEB0189_RS16885, ,multidrug efflux RND transporter periplasmic adaptor subunit AcrA	SCH_RS02750, ,multidrug efflux RND transporter periplasmic adaptor subunit AcrA	CFSAN002050_RS07440, ,multidrug efflux RND transporter periplasmic adaptor subunit AcrA	SED_RS02865, ,multidrug efflux RND transporter periplasmic adaptor subunit AcrA	SEEH1578_RS11320, ,multidrug efflux RND transporter periplasmic adaptor subunit AcrA	SU5_RS06255, ,multidrug efflux RND transporter periplasmic adaptor subunit AcrA	CFSAN002069_RS05595, ,multidrug efflux RND transporter periplasmic adaptor subunit AcrA	SEHA_RS03315, ,multidrug efflux RND transporter periplasmic adaptor subunit AcrA	CFSAN001992_RS08880, ,multidrug efflux RND transporter periplasmic adaptor subunit AcrA	SNSL254_RS03490, ,multidrug efflux RND transporter periplasmic adaptor subunit AcrA	SPC_RS02415, ,multidrug efflux RND transporter periplasmic adaptor subunit AcrA	SESA_RS03090, ,multidrug efflux RND transporter periplasmic adaptor subunit AcrA	STY_RS02425, ,multidrug efflux RND transporter periplasmic adaptor subunit AcrA	STM14_RS02995, ,multidrug efflux RND transporter periplasmic adaptor subunit AcrA	DT104_RS02715, ,multidrug efflux RND transporter periplasmic adaptor subunit AcrA	STM474_RS02425, ,multidrug efflux RND transporter periplasmic adaptor subunit AcrA	STMDT12_RS02705, ,multidrug efflux RND transporter periplasmic adaptor subunit AcrA	STU288_RS12200, ,multidrug efflux RND transporter periplasmic adaptor subunit AcrA	STMUK_RS02430, ,multidrug efflux RND transporter periplasmic adaptor subunit AcrA	SARI_RS11485, ,multidrug efflux RND transporter periplasmic adaptor subunit AcrA	SEN_RS02340, ,multidrug efflux RND transporter periplasmic adaptor subunit AcrA	SPUCDC_RS11950, ,multidrug efflux RND transporter periplasmic adaptor subunit AcrA	SN31241_RS07180, ,multidrug efflux RND transporter periplasmic adaptor subunit AcrA	SSPA_RS11280, ,multidrug efflux RND transporter periplasmic adaptor subunit AcrA	SPAB_RS12640, ,multidrug efflux RND transporter periplasmic adaptor subunit AcrA	I137_RS11885, ,multidrug efflux RND transporter periplasmic adaptor subunit AcrA	TY21A_RS12160, ,multidrug efflux RND transporter periplasmic adaptor subunit AcrA
AL463_RS01965, ,Hha toxicity modulator TomB	A464_RS02060, ,Hha toxicity modulator TomB	SEAG_RS02670, ,Hha toxicity modulator TomB	SEEB0189_RS16895, ,Hha toxicity modulator TomB	SCH_RS02740, ,Hha toxicity modulator TomB	CFSAN002050_RS07430, ,Hha toxicity modulator TomB	SED_RS02855, ,Hha toxicity modulator TomB	SEEH1578_RS11310, ,Hha toxicity modulator TomB	SU5_RS06245, ,Hha toxicity modulator TomB	CFSAN002069_RS05585, ,Hha toxicity modulator TomB	SEHA_RS03305, ,Hha toxicity modulator TomB	CFSAN001992_RS08890, ,Hha toxicity modulator TomB	SNSL254_RS03480, ,Hha toxicity modulator TomB	SPC_RS02405, ,Hha toxicity modulator TomB	SESA_RS03080, ,Hha toxicity modulator TomB	STY_RS02415, ,Hha toxicity modulator TomB	STM14_RS02985, ,Hha toxicity modulator TomB	DT104_RS02705, ,Hha toxicity modulator TomB	STM474_RS02415, ,Hha toxicity modulator TomB	STMDT12_RS02695, ,Hha toxicity modulator TomB	STU288_RS12210, ,Hha toxicity modulator TomB	STMUK_RS02420, ,Hha toxicity modulator TomB	SARI_RS11495, ,Hha toxicity modulator TomB	SEN_RS02330, ,Hha toxicity modulator TomB	SPUCDC_RS11960, ,Hha toxicity modulator TomB	SN31241_RS07170, ,Hha toxicity modulator TomB	SSPA_RS11290, ,Hha toxicity modulator TomB	SPAB_RS12650, ,Hha toxicity modulator TomB	I137_RS11895, ,Hha toxicity modulator TomB	TY21A_RS12170, ,Hha toxicity modulator TomB
AL463_RS01970, ,hemolysin expression modulator Hha	A464_RS02055, ,hemolysin expression modulator Hha	SEAG_RS02665, ,hemolysin expression modulator Hha	SEEB0189_RS16900, ,hemolysin expression modulator Hha	SCH_RS02735, ,hemolysin expression modulator Hha	CFSAN002050_RS07425, ,hemolysin expression modulator Hha	SED_RS02850, ,hemolysin expression modulator Hha	SEEH1578_RS11305, ,hemolysin expression modulator Hha	SU5_RS06240, ,hemolysin expression modulator Hha	CFSAN002069_RS05580, ,hemolysin expression modulator Hha	SEHA_RS03300, ,hemolysin expression modulator Hha	CFSAN001992_RS08895, ,hemolysin expression modulator Hha	SNSL254_RS03475, ,hemolysin expression modulator Hha	SPC_RS02400, ,hemolysin expression modulator Hha	SESA_RS03075, ,hemolysin expression modulator Hha	STY_RS02410, ,hemolysin expression modulator Hha	STM14_RS02980, ,hemolysin expression modulator Hha	DT104_RS02700, ,hemolysin expression modulator Hha	STM474_RS02410, ,hemolysin expression modulator Hha	STMDT12_RS02690, ,hemolysin expression modulator Hha	STU288_RS12215, ,hemolysin expression modulator Hha	STMUK_RS02415, ,hemolysin expression modulator Hha	SARI_RS11500, ,hemolysin expression modulator Hha	SEN_RS02325, ,hemolysin expression modulator Hha	SPUCDC_RS11965, ,hemolysin expression modulator Hha	SN31241_RS07165, ,hemolysin expression modulator Hha	SSPA_RS11295, ,hemolysin expression modulator Hha	SPAB_RS12655, ,hemolysin expression modulator Hha	I137_RS11900, ,hemolysin expression modulator Hha	TY21A_RS12175, ,hemolysin expression modulator Hha
AL463_RS01975, ,maltose O-acetyltransferase	A464_RS02050, ,maltose O-acetyltransferase	SEAG_RS02660, ,maltose O-acetyltransferase	SEEB0189_RS16905, ,maltose O-acetyltransferase	SCH_RS02730, ,maltose O-acetyltransferase	CFSAN002050_RS07420, ,maltose O-acetyltransferase	SED_RS02845, ,maltose O-acetyltransferase	SEEH1578_RS11300, ,maltose O-acetyltransferase	SU5_RS06235, ,maltose O-acetyltransferase	CFSAN002069_RS05575, ,maltose O-acetyltransferase	SEHA_RS03295, ,maltose O-acetyltransferase	CFSAN001992_RS08900, ,maltose O-acetyltransferase	SNSL254_RS03470, ,maltose O-acetyltransferase	SPC_RS02395, ,maltose O-acetyltransferase	SESA_RS03070, ,maltose O-acetyltransferase	STY_RS02405, ,maltose O-acetyltransferase	STM14_RS02975, ,maltose O-acetyltransferase	DT104_RS02695, ,maltose O-acetyltransferase	STM474_RS02405, ,maltose O-acetyltransferase	STMDT12_RS02685, ,maltose O-acetyltransferase	STU288_RS12220, ,maltose O-acetyltransferase	STMUK_RS02410, ,maltose O-acetyltransferase	SARI_RS11505, ,maltose O-acetyltransferase	SEN_RS02320, ,maltose O-acetyltransferase	SPUCDC_RS11970, ,maltose O-acetyltransferase	SN31241_RS07160, ,maltose O-acetyltransferase	SSPA_RS11300, ,maltose O-acetyltransferase	SPAB_RS12660, ,maltose O-acetyltransferase	I137_RS11905, ,maltose O-acetyltransferase	TY21A_RS12180, ,maltose O-acetyltransferase
AL463_RS01985, ,50S ribosomal protein L36	A464_RS02040, ,50S ribosomal protein L36	SEAG_RS02650, ,50S ribosomal protein L36	SEEB0189_RS16915, ,50S ribosomal protein L36	SCH_RS02720, ,50S ribosomal protein L36	CFSAN002050_RS07410, ,50S ribosomal protein L36	SED_RS02835, ,50S ribosomal protein L36	SEEH1578_RS11290, ,50S ribosomal protein L36	SU5_RS06225, ,50S ribosomal protein L36	CFSAN002069_RS05565, ,50S ribosomal protein L36	SEHA_RS03285, ,50S ribosomal protein L36	CFSAN001992_RS08910, ,50S ribosomal protein L36	SNSL254_RS03460, ,50S ribosomal protein L36	SPC_RS02385, ,50S ribosomal protein L36	SESA_RS03060, ,50S ribosomal protein L36	STY_RS02395, ,50S ribosomal protein L36	STM14_RS02965, ,50S ribosomal protein L36	DT104_RS02685, ,50S ribosomal protein L36	STM474_RS02395, ,50S ribosomal protein L36	STMDT12_RS02675, ,50S ribosomal protein L36	STU288_RS12230, ,50S ribosomal protein L36	STMUK_RS02400, ,50S ribosomal protein L36	SARI_RS11515, ,50S ribosomal protein L36	SEN_RS02310, ,50S ribosomal protein L36	SPUCDC_RS11980, ,50S ribosomal protein L36	SN31241_RS07150, ,50S ribosomal protein L36	SSPA_RS11310, ,50S ribosomal protein L36	SPAB_RS12670, ,50S ribosomal protein L36	I137_RS11915, ,50S ribosomal protein L36	TY21A_RS12190, ,50S ribosomal protein L36
AL463_RS01990, ,type B 50S ribosomal protein L31	A464_RS02035, ,type B 50S ribosomal protein L31	SEAG_RS02645, ,type B 50S ribosomal protein L31	SEEB0189_RS16920, ,type B 50S ribosomal protein L31	SCH_RS02715, ,type B 50S ribosomal protein L31	CFSAN002050_RS07405, ,type B 50S ribosomal protein L31	SED_RS02830, ,type B 50S ribosomal protein L31	SEEH1578_RS11285, ,type B 50S ribosomal protein L31	SU5_RS06220, ,type B 50S ribosomal protein L31	CFSAN002069_RS05560, ,type B 50S ribosomal protein L31	SEHA_RS03280, ,type B 50S ribosomal protein L31	CFSAN001992_RS08915, ,type B 50S ribosomal protein L31	SNSL254_RS03455, ,type B 50S ribosomal protein L31	SPC_RS02380, ,type B 50S ribosomal protein L31	SESA_RS03055, ,type B 50S ribosomal protein L31	STY_RS02390, ,type B 50S ribosomal protein L31	STM14_RS02960, ,type B 50S ribosomal protein L31	DT104_RS02680, ,type B 50S ribosomal protein L31	STM474_RS02390, ,type B 50S ribosomal protein L31	STMDT12_RS02670, ,type B 50S ribosomal protein L31	STU288_RS12235, ,type B 50S ribosomal protein L31	STMUK_RS02395, ,type B 50S ribosomal protein L31	SARI_RS11520, ,type B 50S ribosomal protein L31	SEN_RS02305, ,type B 50S ribosomal protein L31	SPUCDC_RS11985, ,type B 50S ribosomal protein L31	SN31241_RS07145, ,type B 50S ribosomal protein L31	SSPA_RS11315, ,type B 50S ribosomal protein L31	SPAB_RS12675, ,type B 50S ribosomal protein L31	I137_RS11920, ,type B 50S ribosomal protein L31	TY21A_RS12195, ,type B 50S ribosomal protein L31
AL463_RS01995, ,EAL domain-containing protein	A464_RS02030, ,EAL domain-containing protein	SEAG_RS02640, ,EAL domain-containing protein	SEEB0189_RS16925, ,EAL domain-containing protein	SCH_RS02710, ,EAL domain-containing protein	CFSAN002050_RS07400, ,EAL domain-containing protein	SED_RS02825, ,EAL domain-containing protein	SEEH1578_RS11280, ,EAL domain-containing protein	SU5_RS06215, ,EAL domain-containing protein	CFSAN002069_RS05555, ,EAL domain-containing protein	SEHA_RS03275, ,EAL domain-containing protein	CFSAN001992_RS08920, ,EAL domain-containing protein	SNSL254_RS03450, ,EAL domain-containing protein	SPC_RS02375, ,EAL domain-containing protein	SESA_RS03050, ,EAL domain-containing protein	STY_RS02385, ,EAL domain-containing protein	STM14_RS02955, ,EAL domain-containing protein	DT104_RS02675, ,EAL domain-containing protein	STM474_RS02385, ,EAL domain-containing protein	STMDT12_RS02665, ,EAL domain-containing protein	STU288_RS12240, ,EAL domain-containing protein	STMUK_RS02390, ,EAL domain-containing protein	SARI_RS11525, ,EAL domain-containing protein	SEN_RS02300, ,EAL domain-containing protein	SPUCDC_RS11990, ,EAL domain-containing protein	SN31241_RS07140, ,EAL domain-containing protein	SSPA_RS11320, ,EAL domain-containing protein	SPAB_RS12680, ,EAL domain-containing protein	I137_RS11925, ,EAL domain-containing protein	TY21A_RS12200, ,EAL domain-containing protein
AL463_RS02005, ,MGMT family protein	A464_RS02025, ,MGMT family protein	SEAG_RS02635, ,MGMT family protein	SEEB0189_RS16935, ,MGMT family protein	SCH_RS02705, ,MGMT family protein	CFSAN002050_RS07395, ,MGMT family protein	SED_RS02820, ,MGMT family protein	SEEH1578_RS11275, ,MGMT family protein	SU5_RS06210, ,MGMT family protein	CFSAN002069_RS05550, ,MGMT family protein	SEHA_RS03270, ,MGMT family protein	CFSAN001992_RS08925, ,MGMT family protein	SNSL254_RS03445, ,MGMT family protein	SPC_RS02370, ,MGMT family protein	SESA_RS03045, ,MGMT family protein	STY_RS02375, ,MGMT family protein	STM14_RS02950, ,MGMT family protein	DT104_RS02670, ,MGMT family protein	STM474_RS02380, ,MGMT family protein	STMDT12_RS02660, ,MGMT family protein	STU288_RS12245, ,MGMT family protein	STMUK_RS02385, ,MGMT family protein	SARI_RS11530, ,MGMT family protein	SEN_RS02295, ,MGMT family protein	SPUCDC_RS11995, ,MGMT family protein	SN31241_RS07135, ,MGMT family protein	SSPA_RS11325, ,MGMT family protein	SPAB_RS12685, ,MGMT family protein	I137_RS11930, ,MGMT family protein	TY21A_RS12205, ,MGMT family protein
AL463_RS02010, ,hypothetical protein	A464_RS02020, ,hypothetical protein	SEAG_RS02630, ,hypothetical protein	SEEB0189_RS16940, ,hypothetical protein	SCH_RS02700, ,hypothetical protein	CFSAN002050_RS07390, ,hypothetical protein	SED_RS02815, ,hypothetical protein	SEEH1578_RS11270, ,hypothetical protein	SU5_RS06205, ,hypothetical protein	CFSAN002069_RS05545, ,hypothetical protein	SEHA_RS03265, ,hypothetical protein	CFSAN001992_RS08930, ,hypothetical protein	SNSL254_RS03440, ,hypothetical protein	SPC_RS02365, ,hypothetical protein	SESA_RS03040, ,hypothetical protein	STY_RS02370, ,hypothetical protein	STM14_RS02945, ,hypothetical protein	DT104_RS02665, ,hypothetical protein	STM474_RS02375, ,hypothetical protein	STMDT12_RS02655, ,hypothetical protein	STU288_RS12250, ,hypothetical protein	STMUK_RS02380, ,hypothetical protein	SARI_RS11535, ,hypothetical protein	SEN_RS02290, ,hypothetical protein	SPUCDC_RS12000, ,hypothetical protein	SN31241_RS07130, ,hypothetical protein	SSPA_RS11330, ,hypothetical protein	SPAB_RS12690, ,hypothetical protein	I137_RS11935, ,hypothetical protein	TY21A_RS12210, ,hypothetical protein
AL463_RS02015, ,acyl-CoA thioesterase II	A464_RS02015, ,acyl-CoA thioesterase II	SEAG_RS02625, ,acyl-CoA thioesterase II	SEEB0189_RS16945, ,acyl-CoA thioesterase II	SCH_RS02695, ,acyl-CoA thioesterase II	CFSAN002050_RS07385, ,acyl-CoA thioesterase II	SED_RS02810, ,acyl-CoA thioesterase II	SEEH1578_RS11265, ,acyl-CoA thioesterase II	SU5_RS06200, ,acyl-CoA thioesterase II	CFSAN002069_RS05540, ,acyl-CoA thioesterase II	SEHA_RS03260, ,acyl-CoA thioesterase II	CFSAN001992_RS08935, ,acyl-CoA thioesterase II	SNSL254_RS03435, ,acyl-CoA thioesterase II	SPC_RS02360, ,acyl-CoA thioesterase II	SESA_RS03035, ,acyl-CoA thioesterase II	STY_RS02365, ,acyl-CoA thioesterase II	STM14_RS02940, ,acyl-CoA thioesterase II	DT104_RS02660, ,acyl-CoA thioesterase II	STM474_RS02370, ,acyl-CoA thioesterase II	STMDT12_RS02650, ,acyl-CoA thioesterase II	STU288_RS12255, ,acyl-CoA thioesterase II	STMUK_RS02375, ,acyl-CoA thioesterase II	SARI_RS11540, ,acyl-CoA thioesterase II	SEN_RS02285, ,acyl-CoA thioesterase II	SPUCDC_RS12005, ,acyl-CoA thioesterase II	SN31241_RS07125, ,acyl-CoA thioesterase II	SSPA_RS11335, ,acyl-CoA thioesterase II	SPAB_RS12695, ,acyl-CoA thioesterase II	I137_RS11940, ,acyl-CoA thioesterase II	TY21A_RS12215, ,acyl-CoA thioesterase II
AL463_RS02020, ,ammonium transporter AmtB	A464_RS02010, ,ammonium transporter AmtB	SEAG_RS02620, ,ammonium transporter AmtB	SEEB0189_RS16950, ,ammonium transporter AmtB	SCH_RS02690, ,ammonium transporter AmtB	CFSAN002050_RS07380, ,ammonium transporter AmtB	SED_RS02805, ,ammonium transporter AmtB	SEEH1578_RS11260, ,ammonium transporter AmtB	SU5_RS06195, ,ammonium transporter AmtB	CFSAN002069_RS05535, ,ammonium transporter AmtB	SEHA_RS03255, ,ammonium transporter AmtB	CFSAN001992_RS08940, ,ammonium transporter AmtB	SNSL254_RS03430, ,ammonium transporter AmtB	SPC_RS02355, ,ammonium transporter AmtB	SESA_RS03030, ,ammonium transporter AmtB	STY_RS02360, ,ammonium transporter AmtB	STM14_RS02935, ,ammonium transporter AmtB	DT104_RS02655, ,ammonium transporter AmtB	STM474_RS02365, ,ammonium transporter AmtB	STMDT12_RS02645, ,ammonium transporter AmtB	STU288_RS12260, ,ammonium transporter AmtB	STMUK_RS02370, ,ammonium transporter AmtB	SARI_RS11545, ,ammonium transporter AmtB	SEN_RS02280, ,ammonium transporter AmtB	SPUCDC_RS12010, ,ammonium transporter AmtB	SN31241_RS07120, ,ammonium transporter AmtB	SSPA_RS11340, ,ammonium transporter AmtB	SPAB_RS12700, ,ammonium transporter AmtB	I137_RS11945, ,ammonium transporter AmtB	TY21A_RS12220, ,ammonium transporter AmtB
AL463_RS02025, ,P-II family nitrogen regulator	A464_RS02005, ,P-II family nitrogen regulator	SEAG_RS02615, ,P-II family nitrogen regulator	SEEB0189_RS16955, ,P-II family nitrogen regulator	SCH_RS02685, ,P-II family nitrogen regulator	CFSAN002050_RS07375, ,P-II family nitrogen regulator	SED_RS02800, ,P-II family nitrogen regulator	SEEH1578_RS11255, ,P-II family nitrogen regulator	SU5_RS06190, ,P-II family nitrogen regulator	CFSAN002069_RS05530, ,P-II family nitrogen regulator	SEHA_RS03250, ,P-II family nitrogen regulator	CFSAN001992_RS08945, ,P-II family nitrogen regulator	SNSL254_RS03425, ,P-II family nitrogen regulator	SPC_RS02350, ,P-II family nitrogen regulator	SESA_RS03025, ,P-II family nitrogen regulator	STY_RS02355, ,P-II family nitrogen regulator	STM14_RS02930, ,P-II family nitrogen regulator	DT104_RS02650, ,P-II family nitrogen regulator	STM474_RS02360, ,P-II family nitrogen regulator	STMDT12_RS02640, ,P-II family nitrogen regulator	STU288_RS12265, ,P-II family nitrogen regulator	STMUK_RS02365, ,P-II family nitrogen regulator	SARI_RS11550, ,P-II family nitrogen regulator	SEN_RS02275, ,P-II family nitrogen regulator	SPUCDC_RS12015, ,P-II family nitrogen regulator	SN31241_RS07115, ,P-II family nitrogen regulator	SSPA_RS11345, ,P-II family nitrogen regulator	SPAB_RS12705, ,P-II family nitrogen regulator	I137_RS11950, ,P-II family nitrogen regulator	TY21A_RS12225, ,P-II family nitrogen regulator
AL463_RS02040, ,SmdA family multidrug ABC transporter permease/ATP-binding protein	A464_RS01995, ,SmdA family multidrug ABC transporter permease/ATP-binding protein	SEAG_RS02605, ,SmdA family multidrug ABC transporter permease/ATP-binding protein	SEEB0189_RS16965, ,SmdA family multidrug ABC transporter permease/ATP-binding protein	SCH_RS02675, ,SmdA family multidrug ABC transporter permease/ATP-binding protein	CFSAN002050_RS07365, ,SmdA family multidrug ABC transporter permease/ATP-binding protein	SED_RS02790, ,SmdA family multidrug ABC transporter permease/ATP-binding protein	SEEH1578_RS11245, ,SmdA family multidrug ABC transporter permease/ATP-binding protein	SU5_RS06180, ,SmdA family multidrug ABC transporter permease/ATP-binding protein	CFSAN002069_RS05520, ,SmdA family multidrug ABC transporter permease/ATP-binding protein	SEHA_RS03240, ,SmdA family multidrug ABC transporter permease/ATP-binding protein	CFSAN001992_RS08955, ,SmdA family multidrug ABC transporter permease/ATP-binding protein	SNSL254_RS03415, ,SmdA family multidrug ABC transporter permease/ATP-binding protein	SPC_RS02340, ,SmdA family multidrug ABC transporter permease/ATP-binding protein	SESA_RS03015, ,SmdA family multidrug ABC transporter permease/ATP-binding protein	STY_RS02345, ,SmdA family multidrug ABC transporter permease/ATP-binding protein	STM14_RS02920, ,SmdA family multidrug ABC transporter permease/ATP-binding protein	DT104_RS02640, ,SmdA family multidrug ABC transporter permease/ATP-binding protein	STM474_RS02350, ,SmdA family multidrug ABC transporter permease/ATP-binding protein	STMDT12_RS02630, ,SmdA family multidrug ABC transporter permease/ATP-binding protein	STU288_RS12275, ,SmdA family multidrug ABC transporter permease/ATP-binding protein	STMUK_RS02355, ,SmdA family multidrug ABC transporter permease/ATP-binding protein	SARI_RS11560, ,SmdA family multidrug ABC transporter permease/ATP-binding protein	SEN_RS02265, ,SmdA family multidrug ABC transporter permease/ATP-binding protein	SPUCDC_RS12025, ,SmdA family multidrug ABC transporter permease/ATP-binding protein	SN31241_RS07105, ,SmdA family multidrug ABC transporter permease/ATP-binding protein	SSPA_RS11355, ,SmdA family multidrug ABC transporter permease/ATP-binding protein	SPAB_RS12715, ,SmdA family multidrug ABC transporter permease/ATP-binding protein	I137_RS11960, ,SmdA family multidrug ABC transporter permease/ATP-binding protein	TY21A_RS12235, ,SmdA family multidrug ABC transporter permease/ATP-binding protein
AL463_RS02050, ,PLP-dependent cysteine synthase family protein	A464_RS01985, ,PLP-dependent cysteine synthase family protein	SEAG_RS02595, ,PLP-dependent cysteine synthase family protein	SEEB0189_RS16975, ,PLP-dependent cysteine synthase family protein	SCH_RS02665, ,PLP-dependent cysteine synthase family protein	CFSAN002050_RS07355, ,PLP-dependent cysteine synthase family protein	SED_RS02780, ,PLP-dependent cysteine synthase family protein	SEEH1578_RS11235, ,PLP-dependent cysteine synthase family protein	SU5_RS06170, ,PLP-dependent cysteine synthase family protein	CFSAN002069_RS05510, ,PLP-dependent cysteine synthase family protein	SEHA_RS03230, ,PLP-dependent cysteine synthase family protein	CFSAN001992_RS08965, ,PLP-dependent cysteine synthase family protein	SNSL254_RS03405, ,PLP-dependent cysteine synthase family protein	SPC_RS02330, ,PLP-dependent cysteine synthase family protein	SESA_RS03005, ,PLP-dependent cysteine synthase family protein	STY_RS02335, ,PLP-dependent cysteine synthase family protein	STM14_RS02910, ,PLP-dependent cysteine synthase family protein	DT104_RS02630, ,PLP-dependent cysteine synthase family protein	STM474_RS02340, ,PLP-dependent cysteine synthase family protein	STMDT12_RS02620, ,PLP-dependent cysteine synthase family protein	STU288_RS12285, ,PLP-dependent cysteine synthase family protein	STMUK_RS02345, ,PLP-dependent cysteine synthase family protein	SARI_RS11570, ,PLP-dependent cysteine synthase family protein	SEN_RS02255, ,PLP-dependent cysteine synthase family protein	SPUCDC_RS12035, ,PLP-dependent cysteine synthase family protein	SN31241_RS07095, ,PLP-dependent cysteine synthase family protein	SSPA_RS11365, ,PLP-dependent cysteine synthase family protein	SPAB_RS12725, ,PLP-dependent cysteine synthase family protein	I137_RS11970, ,PLP-dependent cysteine synthase family protein	TY21A_RS12245, ,PLP-dependent cysteine synthase family protein
AL463_RS02065, ,7-cyano-7-deazaguanine synthase QueC	A464_RS01970, ,7-cyano-7-deazaguanine synthase QueC	SEAG_RS02580, ,7-cyano-7-deazaguanine synthase QueC	SEEB0189_RS16990, ,7-cyano-7-deazaguanine synthase QueC	SCH_RS02650, ,7-cyano-7-deazaguanine synthase QueC	CFSAN002050_RS07340, ,7-cyano-7-deazaguanine synthase QueC	SED_RS02765, ,7-cyano-7-deazaguanine synthase QueC	SEEH1578_RS11220, ,7-cyano-7-deazaguanine synthase QueC	SU5_RS06155, ,7-cyano-7-deazaguanine synthase QueC	CFSAN002069_RS05495, ,7-cyano-7-deazaguanine synthase QueC	SEHA_RS03215, ,7-cyano-7-deazaguanine synthase QueC	CFSAN001992_RS08980, ,7-cyano-7-deazaguanine synthase QueC	SNSL254_RS03390, ,7-cyano-7-deazaguanine synthase QueC	SPC_RS02315, ,7-cyano-7-deazaguanine synthase QueC	SESA_RS02990, ,7-cyano-7-deazaguanine synthase QueC	STY_RS02310, ,7-cyano-7-deazaguanine synthase QueC	STM14_RS02895, ,7-cyano-7-deazaguanine synthase QueC	DT104_RS02615, ,7-cyano-7-deazaguanine synthase QueC	STM474_RS02325, ,7-cyano-7-deazaguanine synthase QueC	STMDT12_RS02605, ,7-cyano-7-deazaguanine synthase QueC	STU288_RS12300, ,7-cyano-7-deazaguanine synthase QueC	STMUK_RS02325, ,7-cyano-7-deazaguanine synthase QueC	SARI_RS11585, ,7-cyano-7-deazaguanine synthase QueC	SEN_RS02240, ,7-cyano-7-deazaguanine synthase QueC	SPUCDC_RS12050, ,7-cyano-7-deazaguanine synthase QueC	SN31241_RS07080, ,7-cyano-7-deazaguanine synthase QueC	SSPA_RS11380, ,7-cyano-7-deazaguanine synthase QueC	SPAB_RS12740, ,7-cyano-7-deazaguanine synthase QueC	I137_RS11985, ,7-cyano-7-deazaguanine synthase QueC	TY21A_RS12270, ,7-cyano-7-deazaguanine synthase QueC
AL463_RS02070, ,long-chain acyl-CoA thioesterase FadM	A464_RS01965, ,YbgC/FadM family acyl-CoA thioesterase	SEAG_RS02575, ,YbgC/FadM family acyl-CoA thioesterase	SEEB0189_RS16995, ,long-chain acyl-CoA thioesterase FadM	SCH_RS02645, ,YbgC/FadM family acyl-CoA thioesterase	CFSAN002050_RS07335, ,YbgC/FadM family acyl-CoA thioesterase	SED_RS02760, ,YbgC/FadM family acyl-CoA thioesterase	SEEH1578_RS11215, ,long-chain acyl-CoA thioesterase FadM	SU5_RS06150, ,YbgC/FadM family acyl-CoA thioesterase	CFSAN002069_RS05490, ,long-chain acyl-CoA thioesterase FadM	SEHA_RS03210, ,YbgC/FadM family acyl-CoA thioesterase	CFSAN001992_RS08985, ,YbgC/FadM family acyl-CoA thioesterase	SNSL254_RS03385, ,YbgC/FadM family acyl-CoA thioesterase	SPC_RS02310, ,long-chain acyl-CoA thioesterase FadM	SESA_RS02985, ,YbgC/FadM family acyl-CoA thioesterase	STY_RS02305, ,long-chain acyl-CoA thioesterase FadM	STM14_RS02890, ,long-chain acyl-CoA thioesterase FadM	DT104_RS02610, ,long-chain acyl-CoA thioesterase FadM	STM474_RS02320, ,long-chain acyl-CoA thioesterase FadM	STMDT12_RS02600, ,long-chain acyl-CoA thioesterase FadM	STU288_RS12305, ,long-chain acyl-CoA thioesterase FadM	STMUK_RS02320, ,long-chain acyl-CoA thioesterase FadM	SARI_RS11590, ,YbgC/FadM family acyl-CoA thioesterase	SEN_RS02235, ,long-chain acyl-CoA thioesterase FadM	SPUCDC_RS12055, ,YbgC/FadM family acyl-CoA thioesterase	SN31241_RS07075, ,YbgC/FadM family acyl-CoA thioesterase	SSPA_RS11385, ,long-chain acyl-CoA thioesterase FadM	SPAB_RS12745, ,YbgC/FadM family acyl-CoA thioesterase	I137_RS11990, ,long-chain acyl-CoA thioesterase FadM	TY21A_RS12275, ,YbgC/FadM family acyl-CoA thioesterase
AL463_RS02075, ,hypothetical protein	A464_RS01960, ,hypothetical protein	SEAG_RS02570, ,hypothetical protein	SEEB0189_RS17000, ,hypothetical protein	SCH_RS02640, ,hypothetical protein	CFSAN002050_RS07330, ,hypothetical protein	SED_RS02755, ,hypothetical protein	SEEH1578_RS11210, ,hypothetical protein	SU5_RS06145, ,hypothetical protein	CFSAN002069_RS05485, ,hypothetical protein	SEHA_RS03205, ,hypothetical protein	CFSAN001992_RS08990, ,hypothetical protein	SNSL254_RS03380, ,hypothetical protein	SPC_RS02305, ,hypothetical protein	SESA_RS02980, ,hypothetical protein	STY_RS02300, ,hypothetical protein	STM14_RS02885, ,hypothetical protein	DT104_RS02605, ,hypothetical protein	STM474_RS02315, ,hypothetical protein	STMDT12_RS02595, ,hypothetical protein	STU288_RS12310, ,hypothetical protein	STMUK_RS02315, ,hypothetical protein	SARI_RS11595, ,hypothetical protein	SEN_RS02230, ,hypothetical protein	SPUCDC_RS12060, ,hypothetical protein	SN31241_RS07070, ,hypothetical protein	SSPA_RS11390, ,hypothetical protein	SPAB_RS12750, ,hypothetical protein	I137_RS11995, ,hypothetical protein	TY21A_RS12280, ,hypothetical protein
AL463_RS02080, ,peptidylprolyl isomerase	A464_RS01955, ,peptidylprolyl isomerase	SEAG_RS02565, ,peptidylprolyl isomerase	SEEB0189_RS17005, ,peptidylprolyl isomerase	SCH_RS02635, ,peptidylprolyl isomerase	CFSAN002050_RS07325, ,peptidylprolyl isomerase	SED_RS02750, ,peptidylprolyl isomerase	SEEH1578_RS11205, ,peptidylprolyl isomerase	SU5_RS06140, ,peptidylprolyl isomerase	CFSAN002069_RS05480, ,peptidylprolyl isomerase	SEHA_RS03200, ,peptidylprolyl isomerase	CFSAN001992_RS08995, ,peptidylprolyl isomerase	SNSL254_RS03375, ,peptidylprolyl isomerase	SPC_RS02300, ,peptidylprolyl isomerase	SESA_RS02975, ,peptidylprolyl isomerase	STY_RS02295, ,peptidylprolyl isomerase	STM14_RS02880, ,peptidylprolyl isomerase	DT104_RS02600, ,peptidylprolyl isomerase	STM474_RS02310, ,peptidylprolyl isomerase	STMDT12_RS02590, ,peptidylprolyl isomerase	STU288_RS12315, ,peptidylprolyl isomerase	STMUK_RS02310, ,peptidylprolyl isomerase	SARI_RS11600, ,peptidylprolyl isomerase	SEN_RS02225, ,peptidylprolyl isomerase	SPUCDC_RS12065, ,peptidylprolyl isomerase	SN31241_RS07065, ,peptidylprolyl isomerase	SSPA_RS11395, ,peptidylprolyl isomerase	SPAB_RS12755, ,peptidylprolyl isomerase	I137_RS12000, ,peptidylprolyl isomerase	TY21A_RS12285, ,peptidylprolyl isomerase
AL463_RS02085, ,DNA-binding protein HU-beta	A464_RS01950, ,DNA-binding protein HU-beta	SEAG_RS02560, ,DNA-binding protein HU-beta	SEEB0189_RS17010, ,DNA-binding protein HU-beta	SCH_RS02630, ,DNA-binding protein HU-beta	CFSAN002050_RS07320, ,DNA-binding protein HU-beta	SED_RS02745, ,DNA-binding protein HU-beta	SEEH1578_RS11200, ,DNA-binding protein HU-beta	SU5_RS06135, ,DNA-binding protein HU-beta	CFSAN002069_RS05475, ,DNA-binding protein HU-beta	SEHA_RS03195, ,DNA-binding protein HU-beta	CFSAN001992_RS09000, ,DNA-binding protein HU-beta	SNSL254_RS03370, ,DNA-binding protein HU-beta	SPC_RS02295, ,DNA-binding protein HU-beta	SESA_RS02970, ,DNA-binding protein HU-beta	STY_RS02290, ,DNA-binding protein HU-beta	STM14_RS02875, ,DNA-binding protein HU-beta	DT104_RS02595, ,DNA-binding protein HU-beta	STM474_RS02305, ,DNA-binding protein HU-beta	STMDT12_RS02585, ,DNA-binding protein HU-beta	STU288_RS12320, ,DNA-binding protein HU-beta	STMUK_RS02305, ,DNA-binding protein HU-beta	SARI_RS11605, ,DNA-binding protein HU-beta	SEN_RS02220, ,DNA-binding protein HU-beta	SPUCDC_RS12070, ,DNA-binding protein HU-beta	SN31241_RS07060, ,DNA-binding protein HU-beta	SSPA_RS11400, ,DNA-binding protein HU-beta	SPAB_RS12760, ,DNA-binding protein HU-beta	I137_RS12005, ,DNA-binding protein HU-beta	TY21A_RS12290, ,DNA-binding protein HU-beta
AL463_RS02090, ,endopeptidase La	A464_RS01945, ,endopeptidase La	SEAG_RS02555, ,endopeptidase La	SEEB0189_RS17015, ,endopeptidase La	SCH_RS02625, ,endopeptidase La	CFSAN002050_RS07315, ,endopeptidase La	SED_RS02740, ,endopeptidase La	SEEH1578_RS11195, ,endopeptidase La	SU5_RS06130, ,endopeptidase La	CFSAN002069_RS05470, ,endopeptidase La	SEHA_RS03190, ,endopeptidase La	CFSAN001992_RS09005, ,endopeptidase La	SNSL254_RS03365, ,endopeptidase La	SPC_RS02290, ,endopeptidase La	SESA_RS02965, ,endopeptidase La	STY_RS02285, ,endopeptidase La	STM14_RS02870, ,endopeptidase La	DT104_RS02590, ,endopeptidase La	STM474_RS02300, ,endopeptidase La	STMDT12_RS02580, ,endopeptidase La	STU288_RS12325, ,endopeptidase La	STMUK_RS02300, ,endopeptidase La	SARI_RS11610, ,endopeptidase La	SEN_RS02215, ,endopeptidase La	SPUCDC_RS12075, ,endopeptidase La	SN31241_RS07055, ,endopeptidase La	SSPA_RS11405, ,endopeptidase La	SPAB_RS12765, ,endopeptidase La	I137_RS12010, ,endopeptidase La	TY21A_RS12295, ,endopeptidase La
AL463_RS02095, ,ATP-dependent protease ATP-binding subunit ClpX	A464_RS01940, ,ATP-dependent protease ATP-binding subunit ClpX	SEAG_RS02550, ,ATP-dependent protease ATP-binding subunit ClpX	SEEB0189_RS17020, ,ATP-dependent protease ATP-binding subunit ClpX	SCH_RS02620, ,ATP-dependent protease ATP-binding subunit ClpX	CFSAN002050_RS07310, ,ATP-dependent protease ATP-binding subunit ClpX	SED_RS02735, ,ATP-dependent protease ATP-binding subunit ClpX	SEEH1578_RS11190, ,ATP-dependent protease ATP-binding subunit ClpX	SU5_RS06125, ,ATP-dependent protease ATP-binding subunit ClpX	CFSAN002069_RS05465, ,ATP-dependent protease ATP-binding subunit ClpX	SEHA_RS03185, ,ATP-dependent protease ATP-binding subunit ClpX	CFSAN001992_RS09010, ,ATP-dependent protease ATP-binding subunit ClpX	SNSL254_RS03360, ,ATP-dependent protease ATP-binding subunit ClpX	SPC_RS02285, ,ATP-dependent protease ATP-binding subunit ClpX	SESA_RS02960, ,ATP-dependent protease ATP-binding subunit ClpX	STY_RS02280, ,ATP-dependent protease ATP-binding subunit ClpX	STM14_RS02865, ,ATP-dependent protease ATP-binding subunit ClpX	DT104_RS02585, ,ATP-dependent protease ATP-binding subunit ClpX	STM474_RS02295, ,ATP-dependent protease ATP-binding subunit ClpX	STMDT12_RS02575, ,ATP-dependent protease ATP-binding subunit ClpX	STU288_RS12330, ,ATP-dependent protease ATP-binding subunit ClpX	STMUK_RS02295, ,ATP-dependent protease ATP-binding subunit ClpX	SARI_RS11615, ,ATP-dependent protease ATP-binding subunit ClpX	SEN_RS02210, ,ATP-dependent protease ATP-binding subunit ClpX	SPUCDC_RS12080, ,ATP-dependent protease ATP-binding subunit ClpX	SN31241_RS07050, ,ATP-dependent protease ATP-binding subunit ClpX	SSPA_RS11410, ,ATP-dependent protease ATP-binding subunit ClpX	SPAB_RS12770, ,ATP-dependent protease ATP-binding subunit ClpX	I137_RS12015, ,ATP-dependent protease ATP-binding subunit ClpX	TY21A_RS12300, ,ATP-dependent protease ATP-binding subunit ClpX
AL463_RS02100, ,ATP-dependent Clp endopeptidase proteolytic subunit ClpP	A464_RS01935, ,ATP-dependent Clp endopeptidase proteolytic subunit ClpP	SEAG_RS02545, ,ATP-dependent Clp endopeptidase proteolytic subunit ClpP	SEEB0189_RS17025, ,ATP-dependent Clp endopeptidase proteolytic subunit ClpP	SCH_RS02615, ,ATP-dependent Clp endopeptidase proteolytic subunit ClpP	CFSAN002050_RS07305, ,ATP-dependent Clp endopeptidase proteolytic subunit ClpP	SED_RS02730, ,ATP-dependent Clp endopeptidase proteolytic subunit ClpP	SEEH1578_RS11185, ,ATP-dependent Clp endopeptidase proteolytic subunit ClpP	SU5_RS06120, ,ATP-dependent Clp endopeptidase proteolytic subunit ClpP	CFSAN002069_RS05460, ,ATP-dependent Clp endopeptidase proteolytic subunit ClpP	SEHA_RS03180, ,ATP-dependent Clp endopeptidase proteolytic subunit ClpP	CFSAN001992_RS09015, ,ATP-dependent Clp endopeptidase proteolytic subunit ClpP	SNSL254_RS03355, ,ATP-dependent Clp endopeptidase proteolytic subunit ClpP	SPC_RS02280, ,ATP-dependent Clp endopeptidase proteolytic subunit ClpP	SESA_RS02955, ,ATP-dependent Clp endopeptidase proteolytic subunit ClpP	STY_RS02275, ,ATP-dependent Clp endopeptidase proteolytic subunit ClpP	STM14_RS02860, ,ATP-dependent Clp endopeptidase proteolytic subunit ClpP	DT104_RS02580, ,ATP-dependent Clp endopeptidase proteolytic subunit ClpP	STM474_RS02290, ,ATP-dependent Clp endopeptidase proteolytic subunit ClpP	STMDT12_RS02570, ,ATP-dependent Clp endopeptidase proteolytic subunit ClpP	STU288_RS12335, ,ATP-dependent Clp endopeptidase proteolytic subunit ClpP	STMUK_RS02290, ,ATP-dependent Clp endopeptidase proteolytic subunit ClpP	SARI_RS11620, ,ATP-dependent Clp endopeptidase proteolytic subunit ClpP	SEN_RS02205, ,ATP-dependent Clp endopeptidase proteolytic subunit ClpP	SPUCDC_RS12085, ,ATP-dependent Clp endopeptidase proteolytic subunit ClpP	SN31241_RS07045, ,ATP-dependent Clp endopeptidase proteolytic subunit ClpP	SSPA_RS11415, ,ATP-dependent Clp endopeptidase proteolytic subunit ClpP	SPAB_RS12775, ,ATP-dependent Clp endopeptidase proteolytic subunit ClpP	I137_RS12020, ,ATP-dependent Clp endopeptidase proteolytic subunit ClpP	TY21A_RS12305, ,ATP-dependent Clp endopeptidase proteolytic subunit ClpP
AL463_RS02105, ,trigger factor	A464_RS01930, ,trigger factor	SEAG_RS02540, ,trigger factor	SEEB0189_RS17030, ,trigger factor	SCH_RS02610, ,trigger factor	CFSAN002050_RS07300, ,trigger factor	SED_RS02725, ,trigger factor	SEEH1578_RS11180, ,trigger factor	SU5_RS06115, ,trigger factor	CFSAN002069_RS05455, ,trigger factor	SEHA_RS03175, ,trigger factor	CFSAN001992_RS09020, ,trigger factor	SNSL254_RS03350, ,trigger factor	SPC_RS02275, ,trigger factor	SESA_RS02950, ,trigger factor	STY_RS02270, ,trigger factor	STM14_RS02855, ,trigger factor	DT104_RS02575, ,trigger factor	STM474_RS02285, ,trigger factor	STMDT12_RS02565, ,trigger factor	STU288_RS12340, ,trigger factor	STMUK_RS02285, ,trigger factor	SARI_RS11625, ,trigger factor	SEN_RS02200, ,trigger factor	SPUCDC_RS12090, ,trigger factor	SN31241_RS07040, ,trigger factor	SSPA_RS11420, ,trigger factor	SPAB_RS12780, ,trigger factor	I137_RS12025, ,trigger factor	TY21A_RS12310, ,trigger factor
AL463_RS02125, ,lipoprotein	A464_RS01915, ,lipoprotein	SEAG_RS02530, ,lipoprotein	SEEB0189_RS17045, ,lipoprotein	SCH_RS02600, ,lipoprotein	CFSAN002050_RS07290, ,lipoprotein	SED_RS02715, ,lipoprotein	SEEH1578_RS11170, ,lipoprotein	SU5_RS06105, ,lipoprotein	CFSAN002069_RS05445, ,lipoprotein	SEHA_RS03165, ,lipoprotein	CFSAN001992_RS09030, ,lipoprotein	SNSL254_RS03340, ,lipoprotein	SPC_RS02265, ,lipoprotein	SESA_RS02940, ,lipoprotein	STY_RS02260, ,lipoprotein	STM14_RS02845, ,lipoprotein	DT104_RS02565, ,lipoprotein	STM474_RS02275, ,lipoprotein	STMDT12_RS02555, ,lipoprotein	STU288_RS12350, ,lipoprotein	STMUK_RS02275, ,lipoprotein	SARI_RS11635, ,hypothetical protein	SEN_RS02190, ,lipoprotein	SPUCDC_RS12100, ,lipoprotein	SN31241_RS07030, ,lipoprotein	SSPA_RS11430, ,lipoprotein	SPAB_RS12790, ,lipoprotein	I137_RS12035, ,lipoprotein	TY21A_RS12320, ,lipoprotein
AL463_RS02130, ,muropeptide MFS transporter AmpG	A464_RS01910, ,muropeptide MFS transporter AmpG	SEAG_RS02525, ,muropeptide MFS transporter AmpG	SEEB0189_RS17050, ,muropeptide MFS transporter AmpG	SCH_RS02595, ,muropeptide MFS transporter AmpG	CFSAN002050_RS07285, ,muropeptide MFS transporter AmpG	SED_RS02710, ,muropeptide MFS transporter AmpG	SEEH1578_RS11165, ,muropeptide MFS transporter AmpG	SU5_RS06100, ,muropeptide MFS transporter AmpG	CFSAN002069_RS05440, ,muropeptide MFS transporter AmpG	SEHA_RS03160, ,muropeptide MFS transporter AmpG	CFSAN001992_RS09035, ,muropeptide MFS transporter AmpG	SNSL254_RS03335, ,muropeptide MFS transporter AmpG	SPC_RS02260, ,muropeptide MFS transporter AmpG	SESA_RS02935, ,muropeptide MFS transporter AmpG	STY_RS02255, ,muropeptide MFS transporter AmpG	STM14_RS02840, ,muropeptide MFS transporter AmpG	DT104_RS02560, ,muropeptide MFS transporter AmpG	STM474_RS02270, ,muropeptide MFS transporter AmpG	STMDT12_RS02550, ,muropeptide MFS transporter AmpG	STU288_RS12355, ,muropeptide MFS transporter AmpG	STMUK_RS02270, ,muropeptide MFS transporter AmpG	SARI_RS11640, ,muropeptide MFS transporter AmpG	SEN_RS02185, ,muropeptide MFS transporter AmpG	SPUCDC_RS12105, ,muropeptide MFS transporter AmpG	SN31241_RS07025, ,muropeptide MFS transporter AmpG	SSPA_RS11435, ,muropeptide MFS transporter AmpG	SPAB_RS12795, ,muropeptide MFS transporter AmpG	I137_RS12040, ,muropeptide MFS transporter AmpG	TY21A_RS12325, ,muropeptide MFS transporter AmpG
AL463_RS02135, ,cytochrome o ubiquinol oxidase subunit II	A464_RS01905, ,cytochrome o ubiquinol oxidase subunit II	SEAG_RS02520, ,cytochrome o ubiquinol oxidase subunit II	SEEB0189_RS17055, ,cytochrome o ubiquinol oxidase subunit II	SCH_RS02590, ,cytochrome o ubiquinol oxidase subunit II	CFSAN002050_RS07280, ,cytochrome o ubiquinol oxidase subunit II	SED_RS02705, ,cytochrome o ubiquinol oxidase subunit II	SEEH1578_RS11160, ,cytochrome o ubiquinol oxidase subunit II	SU5_RS06095, ,cytochrome o ubiquinol oxidase subunit II	CFSAN002069_RS05435, ,cytochrome o ubiquinol oxidase subunit II	SEHA_RS03155, ,cytochrome o ubiquinol oxidase subunit II	CFSAN001992_RS09040, ,cytochrome o ubiquinol oxidase subunit II	SNSL254_RS03330, ,cytochrome o ubiquinol oxidase subunit II	SPC_RS02255, ,cytochrome o ubiquinol oxidase subunit II	SESA_RS02930, ,cytochrome o ubiquinol oxidase subunit II	STY_RS02250, ,cytochrome o ubiquinol oxidase subunit II	STM14_RS02835, ,cytochrome o ubiquinol oxidase subunit II	DT104_RS02555, ,cytochrome o ubiquinol oxidase subunit II	STM474_RS02265, ,cytochrome o ubiquinol oxidase subunit II	STMDT12_RS02545, ,cytochrome o ubiquinol oxidase subunit II	STU288_RS12360, ,cytochrome o ubiquinol oxidase subunit II	STMUK_RS02265, ,cytochrome o ubiquinol oxidase subunit II	SARI_RS11645, ,cytochrome o ubiquinol oxidase subunit II	SEN_RS02180, ,cytochrome o ubiquinol oxidase subunit II	SPUCDC_RS12110, ,cytochrome o ubiquinol oxidase subunit II	SN31241_RS07020, ,cytochrome o ubiquinol oxidase subunit II	SSPA_RS11440, ,cytochrome o ubiquinol oxidase subunit II	SPAB_RS12800, ,cytochrome o ubiquinol oxidase subunit II	I137_RS12045, ,cytochrome o ubiquinol oxidase subunit II	TY21A_RS12330, ,cytochrome o ubiquinol oxidase subunit II
AL463_RS02140, ,cytochrome o ubiquinol oxidase subunit I	A464_RS01900, ,cytochrome o ubiquinol oxidase subunit I	SEAG_RS02515, ,cytochrome o ubiquinol oxidase subunit I	SEEB0189_RS17060, ,cytochrome o ubiquinol oxidase subunit I	SCH_RS02585, ,cytochrome o ubiquinol oxidase subunit I	CFSAN002050_RS07275, ,cytochrome o ubiquinol oxidase subunit I	SED_RS02700, ,cytochrome o ubiquinol oxidase subunit I	SEEH1578_RS11155, ,cytochrome o ubiquinol oxidase subunit I	SU5_RS06090, ,cytochrome o ubiquinol oxidase subunit I	CFSAN002069_RS05430, ,cytochrome o ubiquinol oxidase subunit I	SEHA_RS03150, ,cytochrome o ubiquinol oxidase subunit I	CFSAN001992_RS09045, ,cytochrome o ubiquinol oxidase subunit I	SNSL254_RS03325, ,cytochrome o ubiquinol oxidase subunit I	SPC_RS02250, ,cytochrome o ubiquinol oxidase subunit I	SESA_RS02925, ,cytochrome o ubiquinol oxidase subunit I	STY_RS02245, ,cytochrome o ubiquinol oxidase subunit I	STM14_RS02830, ,cytochrome o ubiquinol oxidase subunit I	DT104_RS02550, ,cytochrome o ubiquinol oxidase subunit I	STM474_RS02260, ,cytochrome o ubiquinol oxidase subunit I	STMDT12_RS02540, ,cytochrome o ubiquinol oxidase subunit I	STU288_RS12365, ,cytochrome o ubiquinol oxidase subunit I	STMUK_RS02260, ,cytochrome o ubiquinol oxidase subunit I	SARI_RS11650, ,cytochrome o ubiquinol oxidase subunit I	SEN_RS02175, ,cytochrome o ubiquinol oxidase subunit I	SPUCDC_RS12115, ,cytochrome o ubiquinol oxidase subunit I	SN31241_RS07015, ,cytochrome o ubiquinol oxidase subunit I	SSPA_RS11445, ,cytochrome o ubiquinol oxidase subunit I	SPAB_RS12805, ,cytochrome o ubiquinol oxidase subunit I	I137_RS12050, ,cytochrome o ubiquinol oxidase subunit I	TY21A_RS12335, ,cytochrome o ubiquinol oxidase subunit I
AL463_RS02145, ,cytochrome o ubiquinol oxidase subunit III	A464_RS01895, ,cytochrome o ubiquinol oxidase subunit III	SEAG_RS02510, ,cytochrome o ubiquinol oxidase subunit III	SEEB0189_RS17065, ,cytochrome o ubiquinol oxidase subunit III	SCH_RS02580, ,cytochrome o ubiquinol oxidase subunit III	CFSAN002050_RS07270, ,cytochrome o ubiquinol oxidase subunit III	SED_RS02695, ,cytochrome o ubiquinol oxidase subunit III	SEEH1578_RS11150, ,cytochrome o ubiquinol oxidase subunit III	SU5_RS06085, ,cytochrome o ubiquinol oxidase subunit III	CFSAN002069_RS05425, ,cytochrome o ubiquinol oxidase subunit III	SEHA_RS03145, ,cytochrome o ubiquinol oxidase subunit III	CFSAN001992_RS09050, ,cytochrome o ubiquinol oxidase subunit III	SNSL254_RS03320, ,cytochrome o ubiquinol oxidase subunit III	SPC_RS02245, ,cytochrome o ubiquinol oxidase subunit III	SESA_RS02920, ,cytochrome o ubiquinol oxidase subunit III	STY_RS02240, ,cytochrome o ubiquinol oxidase subunit III	STM14_RS02825, ,cytochrome o ubiquinol oxidase subunit III	DT104_RS02545, ,cytochrome o ubiquinol oxidase subunit III	STM474_RS02255, ,cytochrome o ubiquinol oxidase subunit III	STMDT12_RS02535, ,cytochrome o ubiquinol oxidase subunit III	STU288_RS12370, ,cytochrome o ubiquinol oxidase subunit III	STMUK_RS02255, ,cytochrome o ubiquinol oxidase subunit III	SARI_RS11655, ,cytochrome o ubiquinol oxidase subunit III	SEN_RS02170, ,cytochrome o ubiquinol oxidase subunit III	SPUCDC_RS12120, ,cytochrome o ubiquinol oxidase subunit III	SN31241_RS07010, ,cytochrome o ubiquinol oxidase subunit III	SSPA_RS11450, ,cytochrome o ubiquinol oxidase subunit III	SPAB_RS12810, ,cytochrome o ubiquinol oxidase subunit III	I137_RS12055, ,cytochrome o ubiquinol oxidase subunit III	TY21A_RS12340, ,cytochrome o ubiquinol oxidase subunit III
AL463_RS02150, ,cytochrome o ubiquinol oxidase subunit IV	A464_RS01890, ,cytochrome o ubiquinol oxidase subunit IV	SEAG_RS02505, ,cytochrome o ubiquinol oxidase subunit IV	SEEB0189_RS17070, ,cytochrome o ubiquinol oxidase subunit IV	SCH_RS02575, ,cytochrome o ubiquinol oxidase subunit IV	CFSAN002050_RS07265, ,cytochrome o ubiquinol oxidase subunit IV	SED_RS02690, ,cytochrome o ubiquinol oxidase subunit IV	SEEH1578_RS11145, ,cytochrome o ubiquinol oxidase subunit IV	SU5_RS06080, ,cytochrome o ubiquinol oxidase subunit IV	CFSAN002069_RS05420, ,cytochrome o ubiquinol oxidase subunit IV	SEHA_RS03140, ,cytochrome o ubiquinol oxidase subunit IV	CFSAN001992_RS09055, ,cytochrome o ubiquinol oxidase subunit IV	SNSL254_RS03315, ,cytochrome o ubiquinol oxidase subunit IV	SPC_RS02240, ,cytochrome o ubiquinol oxidase subunit IV	SESA_RS02915, ,cytochrome o ubiquinol oxidase subunit IV	STY_RS02235, ,cytochrome o ubiquinol oxidase subunit IV	STM14_RS02820, ,cytochrome o ubiquinol oxidase subunit IV	DT104_RS02540, ,cytochrome o ubiquinol oxidase subunit IV	STM474_RS02250, ,cytochrome o ubiquinol oxidase subunit IV	STMDT12_RS02530, ,cytochrome o ubiquinol oxidase subunit IV	STU288_RS12375, ,cytochrome o ubiquinol oxidase subunit IV	STMUK_RS02250, ,cytochrome o ubiquinol oxidase subunit IV	SARI_RS11660, ,cytochrome o ubiquinol oxidase subunit IV	SEN_RS02165, ,cytochrome o ubiquinol oxidase subunit IV	SPUCDC_RS12125, ,cytochrome o ubiquinol oxidase subunit IV	SN31241_RS07005, ,cytochrome o ubiquinol oxidase subunit IV	SSPA_RS11455, ,cytochrome o ubiquinol oxidase subunit IV	SPAB_RS12815, ,cytochrome o ubiquinol oxidase subunit IV	I137_RS12060, ,cytochrome o ubiquinol oxidase subunit IV	TY21A_RS12345, ,cytochrome o ubiquinol oxidase subunit IV
AL463_RS02155, ,protoheme IX farnesyltransferase	A464_RS01885, ,protoheme IX farnesyltransferase	SEAG_RS02500, ,protoheme IX farnesyltransferase	SEEB0189_RS17075, ,protoheme IX farnesyltransferase	SCH_RS02570, ,protoheme IX farnesyltransferase	CFSAN002050_RS07260, ,protoheme IX farnesyltransferase	SED_RS02685, ,protoheme IX farnesyltransferase	SEEH1578_RS11140, ,protoheme IX farnesyltransferase	SU5_RS06075, ,protoheme IX farnesyltransferase	CFSAN002069_RS05415, ,protoheme IX farnesyltransferase	SEHA_RS03135, ,protoheme IX farnesyltransferase	CFSAN001992_RS09060, ,protoheme IX farnesyltransferase	SNSL254_RS03310, ,protoheme IX farnesyltransferase	SPC_RS02235, ,protoheme IX farnesyltransferase	SESA_RS02910, ,protoheme IX farnesyltransferase	STY_RS02230, ,protoheme IX farnesyltransferase	STM14_RS02815, ,protoheme IX farnesyltransferase	DT104_RS02535, ,protoheme IX farnesyltransferase	STM474_RS02245, ,protoheme IX farnesyltransferase	STMDT12_RS02525, ,protoheme IX farnesyltransferase	STU288_RS12380, ,protoheme IX farnesyltransferase	STMUK_RS02245, ,protoheme IX farnesyltransferase	SARI_RS11665, ,protoheme IX farnesyltransferase	SEN_RS02160, ,protoheme IX farnesyltransferase	SPUCDC_RS12130, ,protoheme IX farnesyltransferase	SN31241_RS07000, ,protoheme IX farnesyltransferase	SSPA_RS11460, ,protoheme IX farnesyltransferase	SPAB_RS12820, ,protoheme IX farnesyltransferase	I137_RS12065, ,protoheme IX farnesyltransferase	TY21A_RS12350, ,protoheme IX farnesyltransferase
AL463_RS02175, ,MFS transporter	A464_RS01875, ,MFS transporter	SEAG_RS02480, ,MFS transporter	SEEB0189_RS17090, ,MFS transporter	SCH_RS02555, ,MFS transporter	CFSAN002050_RS07240, ,MFS transporter	SED_RS02670, ,MFS transporter	SEEH1578_RS11125, ,MFS transporter	SU5_RS06060, ,MFS transporter	CFSAN002069_RS05400, ,MFS transporter	SEHA_RS03120, ,MFS transporter	CFSAN001992_RS09065, ,MFS transporter	SNSL254_RS03295, ,MFS transporter	SPC_RS02220, ,MFS transporter	SESA_RS02905, ,MFS transporter	STY_RS02200, ,MFS transporter	STM14_RS02800, ,MFS transporter	DT104_RS02520, ,MFS transporter	STM474_RS02230, ,MFS transporter	STMDT12_RS02510, ,MFS transporter	STU288_RS12395, ,MFS transporter	STMUK_RS02230, ,MFS transporter	SARI_RS11675, ,MFS transporter	SEN_RS02145, ,MFS transporter	SPUCDC_RS12145, ,MFS transporter	SN31241_RS06985, ,MFS transporter	SSPA_RS11475, ,MFS transporter	SPAB_RS12840, ,MFS transporter	I137_RS12080, ,MFS transporter	TY21A_RS12370, ,MFS transporter
AL463_RS02180, ,YajQ family cyclic di-GMP-binding protein	A464_RS01870, ,YajQ family cyclic di-GMP-binding protein	SEAG_RS02475, ,YajQ family cyclic di-GMP-binding protein	SEEB0189_RS17095, ,YajQ family cyclic di-GMP-binding protein	SCH_RS02550, ,YajQ family cyclic di-GMP-binding protein	CFSAN002050_RS07235, ,YajQ family cyclic di-GMP-binding protein	SED_RS02665, ,YajQ family cyclic di-GMP-binding protein	SEEH1578_RS11120, ,YajQ family cyclic di-GMP-binding protein	SU5_RS06055, ,YajQ family cyclic di-GMP-binding protein	CFSAN002069_RS05395, ,YajQ family cyclic di-GMP-binding protein	SEHA_RS03115, ,YajQ family cyclic di-GMP-binding protein	CFSAN001992_RS09070, ,YajQ family cyclic di-GMP-binding protein	SNSL254_RS03290, ,YajQ family cyclic di-GMP-binding protein	SPC_RS02215, ,YajQ family cyclic di-GMP-binding protein	SESA_RS02900, ,YajQ family cyclic di-GMP-binding protein	STY_RS02195, ,YajQ family cyclic di-GMP-binding protein	STM14_RS02795, ,YajQ family cyclic di-GMP-binding protein	DT104_RS02515, ,YajQ family cyclic di-GMP-binding protein	STM474_RS02225, ,YajQ family cyclic di-GMP-binding protein	STMDT12_RS02505, ,YajQ family cyclic di-GMP-binding protein	STU288_RS12400, ,YajQ family cyclic di-GMP-binding protein	STMUK_RS02225, ,YajQ family cyclic di-GMP-binding protein	SARI_RS11680, ,YajQ family cyclic di-GMP-binding protein	SEN_RS02140, ,YajQ family cyclic di-GMP-binding protein	SPUCDC_RS12150, ,YajQ family cyclic di-GMP-binding protein	SN31241_RS06980, ,YajQ family cyclic di-GMP-binding protein	SSPA_RS11480, ,YajQ family cyclic di-GMP-binding protein	SPAB_RS12845, ,YajQ family cyclic di-GMP-binding protein	I137_RS12085, ,YajQ family cyclic di-GMP-binding protein	TY21A_RS12375, ,YajQ family cyclic di-GMP-binding protein
AL463_RS02185, ,2-dehydropantoate 2-reductase	A464_RS01865, ,2-dehydropantoate 2-reductase	SEAG_RS02470, ,2-dehydropantoate 2-reductase	SEEB0189_RS17100, ,2-dehydropantoate 2-reductase	SCH_RS02545, ,2-dehydropantoate 2-reductase	CFSAN002050_RS07230, ,2-dehydropantoate 2-reductase	SED_RS02660, ,2-dehydropantoate 2-reductase	SEEH1578_RS11115, ,2-dehydropantoate 2-reductase	SU5_RS06050, ,2-dehydropantoate 2-reductase	CFSAN002069_RS05390, ,2-dehydropantoate 2-reductase	SEHA_RS03110, ,2-dehydropantoate 2-reductase	CFSAN001992_RS09075, ,2-dehydropantoate 2-reductase	SNSL254_RS03285, ,2-dehydropantoate 2-reductase	SPC_RS02210, ,2-dehydropantoate 2-reductase	SESA_RS02895, ,2-dehydropantoate 2-reductase	STY_RS02190, ,2-dehydropantoate 2-reductase	STM14_RS02790, ,2-dehydropantoate 2-reductase	DT104_RS02510, ,2-dehydropantoate 2-reductase	STM474_RS02220, ,2-dehydropantoate 2-reductase	STMDT12_RS02500, ,2-dehydropantoate 2-reductase	STU288_RS12405, ,2-dehydropantoate 2-reductase	STMUK_RS02220, ,2-dehydropantoate 2-reductase	SARI_RS11685, ,2-dehydropantoate 2-reductase	SEN_RS02135, ,2-dehydropantoate 2-reductase	SPUCDC_RS12155, ,2-dehydropantoate 2-reductase	SN31241_RS06975, ,2-dehydropantoate 2-reductase	SSPA_RS11485, ,2-dehydropantoate 2-reductase	SPAB_RS12850, ,2-dehydropantoate 2-reductase	I137_RS12090, ,2-dehydropantoate 2-reductase	TY21A_RS12380, ,2-dehydropantoate 2-reductase
AL463_RS02190, ,protein deglycase YajL	A464_RS01860, ,protein deglycase YajL	SEAG_RS02465, ,protein deglycase YajL	SEEB0189_RS17105, ,protein deglycase YajL	SCH_RS02540, ,protein deglycase YajL	CFSAN002050_RS07225, ,protein deglycase YajL	SED_RS02655, ,protein deglycase YajL	SEEH1578_RS11110, ,protein deglycase YajL	SU5_RS06045, ,protein deglycase YajL	CFSAN002069_RS05385, ,protein deglycase YajL	SEHA_RS03105, ,protein deglycase YajL	CFSAN001992_RS09080, ,protein deglycase YajL	SNSL254_RS03280, ,protein deglycase YajL	SPC_RS02205, ,protein deglycase YajL	SESA_RS02890, ,protein deglycase YajL	STY_RS02185, ,protein deglycase YajL	STM14_RS02785, ,protein deglycase YajL	DT104_RS02505, ,protein deglycase YajL	STM474_RS02215, ,protein deglycase YajL	STMDT12_RS02495, ,protein deglycase YajL	STU288_RS12410, ,protein deglycase YajL	STMUK_RS02215, ,protein deglycase YajL	SARI_RS11690, ,protein deglycase YajL	SEN_RS02130, ,protein deglycase YajL	SPUCDC_RS12160, ,protein deglycase YajL	SN31241_RS06970, ,protein deglycase YajL	SSPA_RS11490, ,protein deglycase YajL	SPAB_RS12855, ,protein deglycase YajL	I137_RS12095, ,protein deglycase YajL	TY21A_RS12385, ,protein deglycase YajL
AL463_RS02230, ,tRNA 4-thiouridine(8) synthase ThiI	A464_RS01855, ,tRNA 4-thiouridine(8) synthase ThiI	SEAG_RS02425, ,tRNA 4-thiouridine(8) synthase ThiI	SEEB0189_RS17145, ,tRNA 4-thiouridine(8) synthase ThiI	SCH_RS02500, ,tRNA 4-thiouridine(8) synthase ThiI	CFSAN002050_RS07185, ,tRNA 4-thiouridine(8) synthase ThiI	SED_RS02615, ,tRNA 4-thiouridine(8) synthase ThiI	SEEH1578_RS11070, ,tRNA 4-thiouridine(8) synthase ThiI	SU5_RS06005, ,tRNA 4-thiouridine(8) synthase ThiI	CFSAN002069_RS05345, ,tRNA 4-thiouridine(8) synthase ThiI	SEHA_RS03065, ,tRNA 4-thiouridine(8) synthase ThiI	CFSAN001992_RS09120, ,tRNA 4-thiouridine(8) synthase ThiI	SNSL254_RS03240, ,tRNA 4-thiouridine(8) synthase ThiI	SPC_RS02165, ,tRNA 4-thiouridine(8) synthase ThiI	SESA_RS02850, ,tRNA 4-thiouridine(8) synthase ThiI	STY_RS02145, ,tRNA 4-thiouridine(8) synthase ThiI	STM14_RS02745, ,tRNA 4-thiouridine(8) synthase ThiI	DT104_RS02465, ,tRNA 4-thiouridine(8) synthase ThiI	STM474_RS02175, ,tRNA 4-thiouridine(8) synthase ThiI	STMDT12_RS02455, ,tRNA 4-thiouridine(8) synthase ThiI	STU288_RS12450, ,tRNA 4-thiouridine(8) synthase ThiI	STMUK_RS02175, ,tRNA 4-thiouridine(8) synthase ThiI	SARI_RS11695, ,tRNA 4-thiouridine(8) synthase ThiI	SEN_RS02090, ,tRNA 4-thiouridine(8) synthase ThiI	SPUCDC_RS12200, ,tRNA 4-thiouridine(8) synthase ThiI	SN31241_RS06930, ,tRNA 4-thiouridine(8) synthase ThiI	SSPA_RS11530, ,tRNA 4-thiouridine(8) synthase ThiI	SPAB_RS12895, ,tRNA 4-thiouridine(8) synthase ThiI	I137_RS12135, ,tRNA 4-thiouridine(8) synthase ThiI	TY21A_RS12425, ,tRNA 4-thiouridine(8) synthase ThiI
AL463_RS02235, ,exodeoxyribonuclease VII small subunit	A464_RS01850, ,exodeoxyribonuclease VII small subunit	SEAG_RS02420, ,exodeoxyribonuclease VII small subunit	SEEB0189_RS17150, ,exodeoxyribonuclease VII small subunit	SCH_RS02495, ,exodeoxyribonuclease VII small subunit	CFSAN002050_RS07180, ,exodeoxyribonuclease VII small subunit	SED_RS02610, ,exodeoxyribonuclease VII small subunit	SEEH1578_RS11065, ,exodeoxyribonuclease VII small subunit	SU5_RS06000, ,exodeoxyribonuclease VII small subunit	CFSAN002069_RS05340, ,exodeoxyribonuclease VII small subunit	SEHA_RS03060, ,exodeoxyribonuclease VII small subunit	CFSAN001992_RS09125, ,exodeoxyribonuclease VII small subunit	SNSL254_RS03235, ,exodeoxyribonuclease VII small subunit	SPC_RS02160, ,exodeoxyribonuclease VII small subunit	SESA_RS02845, ,exodeoxyribonuclease VII small subunit	STY_RS02140, ,exodeoxyribonuclease VII small subunit	STM14_RS02740, ,exodeoxyribonuclease VII small subunit	DT104_RS02460, ,exodeoxyribonuclease VII small subunit	STM474_RS02170, ,exodeoxyribonuclease VII small subunit	STMDT12_RS02450, ,exodeoxyribonuclease VII small subunit	STU288_RS12455, ,exodeoxyribonuclease VII small subunit	STMUK_RS02170, ,exodeoxyribonuclease VII small subunit	SARI_RS11700, ,exodeoxyribonuclease VII small subunit	SEN_RS02085, ,exodeoxyribonuclease VII small subunit	SPUCDC_RS12205, ,exodeoxyribonuclease VII small subunit	SN31241_RS06925, ,exodeoxyribonuclease VII small subunit	SSPA_RS11535, ,exodeoxyribonuclease VII small subunit	SPAB_RS12900, ,exodeoxyribonuclease VII small subunit	I137_RS12140, ,exodeoxyribonuclease VII small subunit	TY21A_RS12430, ,exodeoxyribonuclease VII small subunit
AL463_RS02240, ,(2E,6E)-farnesyl diphosphate synthase	A464_RS01845, ,(2E,6E)-farnesyl diphosphate synthase	SEAG_RS02415, ,(2E,6E)-farnesyl diphosphate synthase	SEEB0189_RS17155, ,(2E,6E)-farnesyl diphosphate synthase	SCH_RS02490, ,(2E,6E)-farnesyl diphosphate synthase	CFSAN002050_RS07175, ,(2E,6E)-farnesyl diphosphate synthase	SED_RS02605, ,(2E,6E)-farnesyl diphosphate synthase	SEEH1578_RS11060, ,(2E,6E)-farnesyl diphosphate synthase	SU5_RS05995, ,(2E,6E)-farnesyl diphosphate synthase	CFSAN002069_RS05335, ,(2E,6E)-farnesyl diphosphate synthase	SEHA_RS03055, ,(2E,6E)-farnesyl diphosphate synthase	CFSAN001992_RS09130, ,(2E,6E)-farnesyl diphosphate synthase	SNSL254_RS03230, ,(2E,6E)-farnesyl diphosphate synthase	SPC_RS02155, ,(2E,6E)-farnesyl diphosphate synthase	SESA_RS02840, ,(2E,6E)-farnesyl diphosphate synthase	STY_RS02135, ,(2E,6E)-farnesyl diphosphate synthase	STM14_RS02735, ,(2E,6E)-farnesyl diphosphate synthase	DT104_RS02455, ,(2E,6E)-farnesyl diphosphate synthase	STM474_RS02165, ,(2E,6E)-farnesyl diphosphate synthase	STMDT12_RS02445, ,(2E,6E)-farnesyl diphosphate synthase	STU288_RS12460, ,(2E,6E)-farnesyl diphosphate synthase	STMUK_RS02165, ,(2E,6E)-farnesyl diphosphate synthase	SARI_RS11705, ,(2E,6E)-farnesyl diphosphate synthase	SEN_RS02080, ,(2E,6E)-farnesyl diphosphate synthase	SPUCDC_RS12210, ,(2E,6E)-farnesyl diphosphate synthase	SN31241_RS06920, ,(2E,6E)-farnesyl diphosphate synthase	SSPA_RS11540, ,(2E,6E)-farnesyl diphosphate synthase	SPAB_RS12905, ,(2E,6E)-farnesyl diphosphate synthase	I137_RS12145, ,(2E,6E)-farnesyl diphosphate synthase	TY21A_RS12435, ,(2E,6E)-farnesyl diphosphate synthase
AL463_RS02245, ,1-deoxy-D-xylulose-5-phosphate synthase	A464_RS01840, ,1-deoxy-D-xylulose-5-phosphate synthase	SEAG_RS02410, ,1-deoxy-D-xylulose-5-phosphate synthase	SEEB0189_RS17160, ,1-deoxy-D-xylulose-5-phosphate synthase	SCH_RS02485, ,1-deoxy-D-xylulose-5-phosphate synthase	CFSAN002050_RS07170, ,1-deoxy-D-xylulose-5-phosphate synthase	SED_RS02600, ,1-deoxy-D-xylulose-5-phosphate synthase	SEEH1578_RS11055, ,1-deoxy-D-xylulose-5-phosphate synthase	SU5_RS05990, ,1-deoxy-D-xylulose-5-phosphate synthase	CFSAN002069_RS05330, ,1-deoxy-D-xylulose-5-phosphate synthase	SEHA_RS03050, ,1-deoxy-D-xylulose-5-phosphate synthase	CFSAN001992_RS09135, ,1-deoxy-D-xylulose-5-phosphate synthase	SNSL254_RS03225, ,1-deoxy-D-xylulose-5-phosphate synthase	SPC_RS02150, ,1-deoxy-D-xylulose-5-phosphate synthase	SESA_RS02835, ,1-deoxy-D-xylulose-5-phosphate synthase	STY_RS02130, ,1-deoxy-D-xylulose-5-phosphate synthase	STM14_RS02730, ,1-deoxy-D-xylulose-5-phosphate synthase	DT104_RS02450, ,1-deoxy-D-xylulose-5-phosphate synthase	STM474_RS02160, ,1-deoxy-D-xylulose-5-phosphate synthase	STMDT12_RS02440, ,1-deoxy-D-xylulose-5-phosphate synthase	STU288_RS12465, ,1-deoxy-D-xylulose-5-phosphate synthase	STMUK_RS02160, ,1-deoxy-D-xylulose-5-phosphate synthase	SARI_RS11710, ,1-deoxy-D-xylulose-5-phosphate synthase	SEN_RS02075, ,1-deoxy-D-xylulose-5-phosphate synthase	SPUCDC_RS12215, ,1-deoxy-D-xylulose-5-phosphate synthase	SN31241_RS06915, ,1-deoxy-D-xylulose-5-phosphate synthase	SSPA_RS11545, ,1-deoxy-D-xylulose-5-phosphate synthase	SPAB_RS12910, ,1-deoxy-D-xylulose-5-phosphate synthase	I137_RS12150, ,1-deoxy-D-xylulose-5-phosphate synthase	TY21A_RS12440, ,1-deoxy-D-xylulose-5-phosphate synthase
AL463_RS02255, ,phosphatidylglycerophosphatase A	A464_RS01830, ,phosphatidylglycerophosphatase A	SEAG_RS02400, ,phosphatidylglycerophosphatase A	SEEB0189_RS17170, ,phosphatidylglycerophosphatase A	SCH_RS02475, ,phosphatidylglycerophosphatase A	CFSAN002050_RS07160, ,phosphatidylglycerophosphatase A	SED_RS02590, ,phosphatidylglycerophosphatase A	SEEH1578_RS11045, ,phosphatidylglycerophosphatase A	SU5_RS05980, ,phosphatidylglycerophosphatase A	CFSAN002069_RS05320, ,phosphatidylglycerophosphatase A	SEHA_RS03040, ,phosphatidylglycerophosphatase A	CFSAN001992_RS09145, ,phosphatidylglycerophosphatase A	SNSL254_RS03215, ,phosphatidylglycerophosphatase A	SPC_RS02140, ,phosphatidylglycerophosphatase A	SESA_RS02825, ,phosphatidylglycerophosphatase A	STY_RS02120, ,phosphatidylglycerophosphatase A	STM14_RS02720, ,phosphatidylglycerophosphatase A	DT104_RS02440, ,phosphatidylglycerophosphatase A	STM474_RS02150, ,phosphatidylglycerophosphatase A	STMDT12_RS02430, ,phosphatidylglycerophosphatase A	STU288_RS12475, ,phosphatidylglycerophosphatase A	STMUK_RS02150, ,phosphatidylglycerophosphatase A	SARI_RS11715, ,phosphatidylglycerophosphatase A	SEN_RS02065, ,phosphatidylglycerophosphatase A	SPUCDC_RS12225, ,phosphatidylglycerophosphatase A	SN31241_RS06905, ,phosphatidylglycerophosphatase A	SSPA_RS11555, ,phosphatidylglycerophosphatase A	SPAB_RS12920, ,phosphatidylglycerophosphatase A	I137_RS12160, ,phosphatidylglycerophosphatase A	TY21A_RS12450, ,phosphatidylglycerophosphatase A
AL463_RS02260, ,thiamine-phosphate kinase	A464_RS01825, ,thiamine-phosphate kinase	SEAG_RS02395, ,thiamine-phosphate kinase	SEEB0189_RS17175, ,thiamine-phosphate kinase	SCH_RS02470, ,thiamine-phosphate kinase	CFSAN002050_RS07155, ,thiamine-phosphate kinase	SED_RS02585, ,thiamine-phosphate kinase	SEEH1578_RS11040, ,thiamine-phosphate kinase	SU5_RS05975, ,thiamine-phosphate kinase	CFSAN002069_RS05315, ,thiamine-phosphate kinase	SEHA_RS03035, ,thiamine-phosphate kinase	CFSAN001992_RS09150, ,thiamine-phosphate kinase	SNSL254_RS03210, ,thiamine-phosphate kinase	SPC_RS02135, ,thiamine-phosphate kinase	SESA_RS02820, ,thiamine-phosphate kinase	STY_RS02115, ,thiamine-phosphate kinase	STM14_RS02715, ,thiamine-phosphate kinase	DT104_RS02435, ,thiamine-phosphate kinase	STM474_RS02145, ,thiamine-phosphate kinase	STMDT12_RS02425, ,thiamine-phosphate kinase	STU288_RS12480, ,thiamine-phosphate kinase	STMUK_RS02145, ,thiamine-phosphate kinase	SARI_RS11720, ,thiamine-phosphate kinase	SEN_RS02060, ,thiamine-phosphate kinase	SPUCDC_RS12230, ,thiamine-phosphate kinase	SN31241_RS06900, ,thiamine-phosphate kinase	SSPA_RS11560, ,thiamine-phosphate kinase	SPAB_RS12925, ,thiamine-phosphate kinase	I137_RS12165, ,thiamine-phosphate kinase	TY21A_RS12455, ,thiamine-phosphate kinase
AL463_RS02265, ,transcription antitermination factor NusB	A464_RS01820, ,transcription antitermination factor NusB	SEAG_RS02390, ,transcription antitermination factor NusB	SEEB0189_RS17180, ,transcription antitermination factor NusB	SCH_RS02465, ,transcription antitermination factor NusB	CFSAN002050_RS07150, ,transcription antitermination factor NusB	SED_RS02580, ,transcription antitermination factor NusB	SEEH1578_RS11035, ,transcription antitermination factor NusB	SU5_RS05970, ,transcription antitermination factor NusB	CFSAN002069_RS05310, ,transcription antitermination factor NusB	SEHA_RS03030, ,transcription antitermination factor NusB	CFSAN001992_RS09155, ,transcription antitermination factor NusB	SNSL254_RS03205, ,transcription antitermination factor NusB	SPC_RS02130, ,transcription antitermination factor NusB	SESA_RS02815, ,transcription antitermination factor NusB	STY_RS02110, ,transcription antitermination factor NusB	STM14_RS02710, ,transcription antitermination factor NusB	DT104_RS02430, ,transcription antitermination factor NusB	STM474_RS02140, ,transcription antitermination factor NusB	STMDT12_RS02420, ,transcription antitermination factor NusB	STU288_RS12485, ,transcription antitermination factor NusB	STMUK_RS02140, ,transcription antitermination factor NusB	SARI_RS11725, ,transcription antitermination factor NusB	SEN_RS02055, ,transcription antitermination factor NusB	SPUCDC_RS12235, ,transcription antitermination factor NusB	SN31241_RS06895, ,transcription antitermination factor NusB	SSPA_RS11565, ,transcription antitermination factor NusB	SPAB_RS12930, ,transcription antitermination factor NusB	I137_RS12170, ,transcription antitermination factor NusB	TY21A_RS12460, ,transcription antitermination factor NusB
AL463_RS02270, ,6,7-dimethyl-8-ribityllumazine synthase	A464_RS01815, ,6,7-dimethyl-8-ribityllumazine synthase	SEAG_RS02385, ,6,7-dimethyl-8-ribityllumazine synthase	SEEB0189_RS17185, ,6,7-dimethyl-8-ribityllumazine synthase	SCH_RS02460, ,6,7-dimethyl-8-ribityllumazine synthase	CFSAN002050_RS07145, ,6,7-dimethyl-8-ribityllumazine synthase	SED_RS02575, ,6,7-dimethyl-8-ribityllumazine synthase	SEEH1578_RS11030, ,6,7-dimethyl-8-ribityllumazine synthase	SU5_RS05965, ,6,7-dimethyl-8-ribityllumazine synthase	CFSAN002069_RS05305, ,6,7-dimethyl-8-ribityllumazine synthase	SEHA_RS03025, ,6,7-dimethyl-8-ribityllumazine synthase	CFSAN001992_RS09160, ,6,7-dimethyl-8-ribityllumazine synthase	SNSL254_RS03200, ,6,7-dimethyl-8-ribityllumazine synthase	SPC_RS02125, ,6,7-dimethyl-8-ribityllumazine synthase	SESA_RS02810, ,6,7-dimethyl-8-ribityllumazine synthase	STY_RS02105, ,6,7-dimethyl-8-ribityllumazine synthase	STM14_RS02705, ,6,7-dimethyl-8-ribityllumazine synthase	DT104_RS02425, ,6,7-dimethyl-8-ribityllumazine synthase	STM474_RS02135, ,6,7-dimethyl-8-ribityllumazine synthase	STMDT12_RS02415, ,6,7-dimethyl-8-ribityllumazine synthase	STU288_RS12490, ,6,7-dimethyl-8-ribityllumazine synthase	STMUK_RS02135, ,6,7-dimethyl-8-ribityllumazine synthase	SARI_RS11730, ,6,7-dimethyl-8-ribityllumazine synthase	SEN_RS02050, ,6,7-dimethyl-8-ribityllumazine synthase	SPUCDC_RS12240, ,6,7-dimethyl-8-ribityllumazine synthase	SN31241_RS06890, ,6,7-dimethyl-8-ribityllumazine synthase	SSPA_RS11570, ,6,7-dimethyl-8-ribityllumazine synthase	SPAB_RS12935, ,6,7-dimethyl-8-ribityllumazine synthase	I137_RS12175, ,6,7-dimethyl-8-ribityllumazine synthase	TY21A_RS12465, ,6,7-dimethyl-8-ribityllumazine synthase
AL463_RS02275, ,bifunctional diaminohydroxyphosphoribosylaminopyrimidine deaminase/5-amino-6-(5-phosphoribosylamino)uracil reductase RibD	A464_RS01810, ,bifunctional diaminohydroxyphosphoribosylaminopyrimidine deaminase/5-amino-6-(5-phosphoribosylamino)uracil reductase RibD	SEAG_RS02380, ,bifunctional diaminohydroxyphosphoribosylaminopyrimidine deaminase/5-amino-6-(5-phosphoribosylamino)uracil reductase RibD	SEEB0189_RS17190, ,bifunctional diaminohydroxyphosphoribosylaminopyrimidine deaminase/5-amino-6-(5-phosphoribosylamino)uracil reductase RibD	SCH_RS02455, ,bifunctional diaminohydroxyphosphoribosylaminopyrimidine deaminase/5-amino-6-(5-phosphoribosylamino)uracil reductase RibD	CFSAN002050_RS07140, ,bifunctional diaminohydroxyphosphoribosylaminopyrimidine deaminase/5-amino-6-(5-phosphoribosylamino)uracil reductase RibD	SED_RS02570, ,bifunctional diaminohydroxyphosphoribosylaminopyrimidine deaminase/5-amino-6-(5-phosphoribosylamino)uracil reductase RibD	SEEH1578_RS11025, ,bifunctional diaminohydroxyphosphoribosylaminopyrimidine deaminase/5-amino-6-(5-phosphoribosylamino)uracil reductase RibD	SU5_RS05960, ,bifunctional diaminohydroxyphosphoribosylaminopyrimidine deaminase/5-amino-6-(5-phosphoribosylamino)uracil reductase RibD	CFSAN002069_RS05300, ,bifunctional diaminohydroxyphosphoribosylaminopyrimidine deaminase/5-amino-6-(5-phosphoribosylamino)uracil reductase RibD	SEHA_RS03020, ,bifunctional diaminohydroxyphosphoribosylaminopyrimidine deaminase/5-amino-6-(5-phosphoribosylamino)uracil reductase RibD	CFSAN001992_RS09165, ,bifunctional diaminohydroxyphosphoribosylaminopyrimidine deaminase/5-amino-6-(5-phosphoribosylamino)uracil reductase RibD	SNSL254_RS03195, ,bifunctional diaminohydroxyphosphoribosylaminopyrimidine deaminase/5-amino-6-(5-phosphoribosylamino)uracil reductase RibD	SPC_RS02120, ,bifunctional diaminohydroxyphosphoribosylaminopyrimidine deaminase/5-amino-6-(5-phosphoribosylamino)uracil reductase RibD	SESA_RS02805, ,bifunctional diaminohydroxyphosphoribosylaminopyrimidine deaminase/5-amino-6-(5-phosphoribosylamino)uracil reductase RibD	STY_RS02100, ,bifunctional diaminohydroxyphosphoribosylaminopyrimidine deaminase/5-amino-6-(5-phosphoribosylamino)uracil reductase RibD	STM14_RS02700, ,bifunctional diaminohydroxyphosphoribosylaminopyrimidine deaminase/5-amino-6-(5-phosphoribosylamino)uracil reductase RibD	DT104_RS02420, ,bifunctional diaminohydroxyphosphoribosylaminopyrimidine deaminase/5-amino-6-(5-phosphoribosylamino)uracil reductase RibD	STM474_RS02130, ,bifunctional diaminohydroxyphosphoribosylaminopyrimidine deaminase/5-amino-6-(5-phosphoribosylamino)uracil reductase RibD	STMDT12_RS02410, ,bifunctional diaminohydroxyphosphoribosylaminopyrimidine deaminase/5-amino-6-(5-phosphoribosylamino)uracil reductase RibD	STU288_RS12495, ,bifunctional diaminohydroxyphosphoribosylaminopyrimidine deaminase/5-amino-6-(5-phosphoribosylamino)uracil reductase RibD	STMUK_RS02130, ,bifunctional diaminohydroxyphosphoribosylaminopyrimidine deaminase/5-amino-6-(5-phosphoribosylamino)uracil reductase RibD	SARI_RS11735, ,bifunctional diaminohydroxyphosphoribosylaminopyrimidine deaminase/5-amino-6-(5-phosphoribosylamino)uracil reductase RibD	SEN_RS02045, ,bifunctional diaminohydroxyphosphoribosylaminopyrimidine deaminase/5-amino-6-(5-phosphoribosylamino)uracil reductase RibD	SPUCDC_RS12245, ,bifunctional diaminohydroxyphosphoribosylaminopyrimidine deaminase/5-amino-6-(5-phosphoribosylamino)uracil reductase RibD	SN31241_RS06885, ,bifunctional diaminohydroxyphosphoribosylaminopyrimidine deaminase/5-amino-6-(5-phosphoribosylamino)uracil reductase RibD	SSPA_RS11575, ,bifunctional diaminohydroxyphosphoribosylaminopyrimidine deaminase/5-amino-6-(5-phosphoribosylamino)uracil reductase RibD	SPAB_RS12940, ,bifunctional diaminohydroxyphosphoribosylaminopyrimidine deaminase/5-amino-6-(5-phosphoribosylamino)uracil reductase RibD	I137_RS12180, ,bifunctional diaminohydroxyphosphoribosylaminopyrimidine deaminase/5-amino-6-(5-phosphoribosylamino)uracil reductase RibD	TY21A_RS12470, ,bifunctional diaminohydroxyphosphoribosylaminopyrimidine deaminase/5-amino-6-(5-phosphoribosylamino)uracil reductase RibD
AL463_RS02285, ,DUF3251 domain-containing protein	A464_RS01800, ,DUF3251 domain-containing protein	SEAG_RS02370, ,DUF3251 domain-containing protein	SEEB0189_RS17200, ,DUF3251 domain-containing protein	SCH_RS02445, ,DUF3251 domain-containing protein	CFSAN002050_RS07130, ,DUF3251 domain-containing protein	SED_RS02560, ,DUF3251 domain-containing protein	SEEH1578_RS11015, ,DUF3251 domain-containing protein	SU5_RS05950, ,DUF3251 domain-containing protein	CFSAN002069_RS05290, ,DUF3251 domain-containing protein	SEHA_RS03010, ,DUF3251 domain-containing protein	CFSAN001992_RS09175, ,DUF3251 domain-containing protein	SNSL254_RS03185, ,DUF3251 domain-containing protein	SPC_RS02110, ,DUF3251 domain-containing protein	SESA_RS02795, ,DUF3251 domain-containing protein	STY_RS02090, ,DUF3251 domain-containing protein	STM14_RS02690, ,DUF3251 domain-containing protein	DT104_RS02410, ,DUF3251 domain-containing protein	STM474_RS02120, ,DUF3251 domain-containing protein	STMDT12_RS02400, ,DUF3251 domain-containing protein	STU288_RS12505, ,DUF3251 domain-containing protein	STMUK_RS02120, ,DUF3251 domain-containing protein	SARI_RS11745, ,DUF3251 domain-containing protein	SEN_RS02035, ,DUF3251 domain-containing protein	SPUCDC_RS12255, ,DUF3251 domain-containing protein	SN31241_RS06875, ,DUF3251 domain-containing protein	SSPA_RS11585, ,DUF3251 domain-containing protein	SPAB_RS12950, ,DUF3251 domain-containing protein	I137_RS12190, ,DUF3251 domain-containing protein	TY21A_RS12480, ,DUF3251 domain-containing protein
AL463_RS02290, ,nucleoside-specific channel-forming protein Tsx	A464_RS01795, ,nucleoside-specific channel-forming protein Tsx	SEAG_RS02365, ,nucleoside-specific channel-forming protein Tsx	SEEB0189_RS17205, ,nucleoside-specific channel-forming protein Tsx	SCH_RS02440, ,nucleoside-specific channel-forming protein Tsx	CFSAN002050_RS07125, ,nucleoside-specific channel-forming protein Tsx	SED_RS02555, ,nucleoside-specific channel-forming protein Tsx	SEEH1578_RS11010, ,nucleoside-specific channel-forming protein Tsx	SU5_RS05945, ,nucleoside-specific channel-forming protein Tsx	CFSAN002069_RS05285, ,nucleoside-specific channel-forming protein Tsx	SEHA_RS03005, ,nucleoside-specific channel-forming protein Tsx	CFSAN001992_RS09180, ,nucleoside-specific channel-forming protein Tsx	SNSL254_RS03180, ,nucleoside-specific channel-forming protein Tsx	SPC_RS02105, ,nucleoside-specific channel-forming protein Tsx	SESA_RS02790, ,nucleoside-specific channel-forming protein Tsx	STY_RS02085, ,nucleoside-specific channel-forming protein Tsx	STM14_RS02685, ,nucleoside-specific channel-forming protein Tsx	DT104_RS02405, ,nucleoside-specific channel-forming protein Tsx	STM474_RS02115, ,nucleoside-specific channel-forming protein Tsx	STMDT12_RS02395, ,nucleoside-specific channel-forming protein Tsx	STU288_RS12510, ,nucleoside-specific channel-forming protein Tsx	STMUK_RS02115, ,nucleoside-specific channel-forming protein Tsx	SARI_RS11750, ,nucleoside-specific channel-forming protein Tsx	SEN_RS02030, ,nucleoside-specific channel-forming protein Tsx	SPUCDC_RS12260, ,nucleoside-specific channel-forming protein Tsx	SN31241_RS06870, ,nucleoside-specific channel-forming protein Tsx	SSPA_RS11590, ,nucleoside-specific channel-forming protein Tsx	SPAB_RS12955, ,nucleoside-specific channel-forming protein Tsx	I137_RS12195, ,nucleoside-specific channel-forming protein Tsx	TY21A_RS12485, ,nucleoside-specific channel-forming protein Tsx
AL463_RS02305, ,HNH nuclease family protein	A464_RS01790, ,HNH nuclease family protein	SEAG_RS02355, ,HNH nuclease family protein	SEEB0189_RS17220, ,HNH nuclease family protein	SCH_RS02430, ,HNH nuclease family protein	CFSAN002050_RS07115, ,HNH nuclease family protein	SED_RS02545, ,HNH nuclease family protein	SEEH1578_RS11000, ,HNH nuclease family protein	SU5_RS05935, ,HNH nuclease family protein	CFSAN002069_RS05275, ,HNH nuclease family protein	SEHA_RS02995, ,HNH nuclease family protein	CFSAN001992_RS09190, ,HNH nuclease family protein	SNSL254_RS03170, ,HNH nuclease family protein	SPC_RS02095, ,HNH nuclease family protein	SESA_RS02780, ,HNH nuclease family protein	STY_RS02075, ,HNH nuclease family protein	STM14_RS02675, ,HNH nuclease family protein	DT104_RS02395, ,HNH nuclease family protein	STM474_RS02105, ,HNH nuclease family protein	STMDT12_RS02385, ,HNH nuclease family protein	STU288_RS12520, ,HNH nuclease family protein	STMUK_RS02105, ,HNH nuclease family protein	SARI_RS11755, ,HNH nuclease family protein	SEN_RS02020, ,HNH nuclease family protein	SPUCDC_RS12270, ,HNH nuclease family protein	SN31241_RS06860, ,HNH nuclease family protein	SSPA_RS11600, ,HNH nuclease family protein	SPAB_RS12965, ,HNH nuclease family protein	I137_RS12205, ,HNH nuclease family protein	TY21A_RS12495, ,HNH nuclease family protein
AL463_RS02320, ,protein translocase subunit SecF	A464_RS01785, ,protein translocase subunit SecF	SEAG_RS02350, ,protein translocase subunit SecF	SEEB0189_RS17235, ,protein translocase subunit SecF	SCH_RS02415, ,protein translocase subunit SecF	CFSAN002050_RS07100, ,protein translocase subunit SecF	SED_RS02530, ,protein translocase subunit SecF	SEEH1578_RS10985, ,protein translocase subunit SecF	SU5_RS05920, ,protein translocase subunit SecF	CFSAN002069_RS05260, ,protein translocase subunit SecF	SEHA_RS02980, ,protein translocase subunit SecF	CFSAN001992_RS09195, ,protein translocase subunit SecF	SNSL254_RS03155, ,protein translocase subunit SecF	SPC_RS02080, ,protein translocase subunit SecF	SESA_RS02775, ,protein translocase subunit SecF	STY_RS02060, ,protein translocase subunit SecF	STM14_RS02660, ,protein translocase subunit SecF	DT104_RS02380, ,protein translocase subunit SecF	STM474_RS02090, ,protein translocase subunit SecF	STMDT12_RS02370, ,protein translocase subunit SecF	STU288_RS12535, ,protein translocase subunit SecF	STMUK_RS02090, ,protein translocase subunit SecF	SARI_RS11760, ,protein translocase subunit SecF	SEN_RS02005, ,protein translocase subunit SecF	SPUCDC_RS12285, ,protein translocase subunit SecF	SN31241_RS06845, ,protein translocase subunit SecF	SSPA_RS11615, ,protein translocase subunit SecF	SPAB_RS12980, ,protein translocase subunit SecF	I137_RS12220, ,protein translocase subunit SecF	TY21A_RS12510, ,protein translocase subunit SecF
AL463_RS02325, ,protein translocase subunit SecD	A464_RS01780, ,protein translocase subunit SecD	SEAG_RS02345, ,protein translocase subunit SecD	SEEB0189_RS17240, ,protein translocase subunit SecD	SCH_RS02410, ,protein translocase subunit SecD	CFSAN002050_RS07095, ,protein translocase subunit SecD	SED_RS02525, ,protein translocase subunit SecD	SEEH1578_RS10980, ,protein translocase subunit SecD	SU5_RS05915, ,protein translocase subunit SecD	CFSAN002069_RS05255, ,protein translocase subunit SecD	SEHA_RS02975, ,protein translocase subunit SecD	CFSAN001992_RS09200, ,protein translocase subunit SecD	SNSL254_RS03150, ,protein translocase subunit SecD	SPC_RS02075, ,protein translocase subunit SecD	SESA_RS02770, ,protein translocase subunit SecD	STY_RS02055, ,protein translocase subunit SecD	STM14_RS02655, ,protein translocase subunit SecD	DT104_RS02375, ,protein translocase subunit SecD	STM474_RS02085, ,protein translocase subunit SecD	STMDT12_RS02365, ,protein translocase subunit SecD	STU288_RS12540, ,protein translocase subunit SecD	STMUK_RS02085, ,protein translocase subunit SecD	SARI_RS11765, ,protein translocase subunit SecD	SEN_RS02000, ,protein translocase subunit SecD	SPUCDC_RS12290, ,protein translocase subunit SecD	SN31241_RS06840, ,protein translocase subunit SecD	SSPA_RS11620, ,protein translocase subunit SecD	SPAB_RS12985, ,protein translocase subunit SecD	I137_RS12225, ,protein translocase subunit SecD	TY21A_RS12515, ,protein translocase subunit SecD
AL463_RS02330, ,preprotein translocase subunit YajC	A464_RS01775, ,preprotein translocase subunit YajC	SEAG_RS02340, ,preprotein translocase subunit YajC	SEEB0189_RS17245, ,preprotein translocase subunit YajC	SCH_RS02405, ,preprotein translocase subunit YajC	CFSAN002050_RS07090, ,preprotein translocase subunit YajC	SED_RS02520, ,preprotein translocase subunit YajC	SEEH1578_RS10975, ,preprotein translocase subunit YajC	SU5_RS05910, ,preprotein translocase subunit YajC	CFSAN002069_RS05250, ,preprotein translocase subunit YajC	SEHA_RS02970, ,preprotein translocase subunit YajC	CFSAN001992_RS09205, ,preprotein translocase subunit YajC	SNSL254_RS03145, ,preprotein translocase subunit YajC	SPC_RS02070, ,preprotein translocase subunit YajC	SESA_RS02765, ,preprotein translocase subunit YajC	STY_RS02050, ,preprotein translocase subunit YajC	STM14_RS02650, ,preprotein translocase subunit YajC	DT104_RS02370, ,preprotein translocase subunit YajC	STM474_RS02080, ,preprotein translocase subunit YajC	STMDT12_RS02360, ,preprotein translocase subunit YajC	STU288_RS12545, ,preprotein translocase subunit YajC	STMUK_RS02080, ,preprotein translocase subunit YajC	SARI_RS11770, ,preprotein translocase subunit YajC	SEN_RS01995, ,preprotein translocase subunit YajC	SPUCDC_RS12295, ,preprotein translocase subunit YajC	SN31241_RS06835, ,preprotein translocase subunit YajC	SSPA_RS11625, ,preprotein translocase subunit YajC	SPAB_RS12990, ,preprotein translocase subunit YajC	I137_RS12230, ,preprotein translocase subunit YajC	TY21A_RS12520, ,preprotein translocase subunit YajC
AL463_RS02335, ,tRNA guanosine(34) transglycosylase Tgt	A464_RS01770, ,tRNA guanosine(34) transglycosylase Tgt	SEAG_RS02335, ,tRNA guanosine(34) transglycosylase Tgt	SEEB0189_RS17250, ,tRNA guanosine(34) transglycosylase Tgt	SCH_RS02400, ,tRNA guanosine(34) transglycosylase Tgt	CFSAN002050_RS07085, ,tRNA guanosine(34) transglycosylase Tgt	SED_RS02515, ,tRNA guanosine(34) transglycosylase Tgt	SEEH1578_RS10970, ,tRNA guanosine(34) transglycosylase Tgt	SU5_RS05905, ,tRNA guanosine(34) transglycosylase Tgt	CFSAN002069_RS05245, ,tRNA guanosine(34) transglycosylase Tgt	SEHA_RS02965, ,tRNA guanosine(34) transglycosylase Tgt	CFSAN001992_RS09210, ,tRNA guanosine(34) transglycosylase Tgt	SNSL254_RS03140, ,tRNA guanosine(34) transglycosylase Tgt	SPC_RS02065, ,tRNA guanosine(34) transglycosylase Tgt	SESA_RS02760, ,tRNA guanosine(34) transglycosylase Tgt	STY_RS02045, ,tRNA guanosine(34) transglycosylase Tgt	STM14_RS02645, ,tRNA guanosine(34) transglycosylase Tgt	DT104_RS02365, ,tRNA guanosine(34) transglycosylase Tgt	STM474_RS02075, ,tRNA guanosine(34) transglycosylase Tgt	STMDT12_RS02355, ,tRNA guanosine(34) transglycosylase Tgt	STU288_RS12550, ,tRNA guanosine(34) transglycosylase Tgt	STMUK_RS02075, ,tRNA guanosine(34) transglycosylase Tgt	SARI_RS11775, ,tRNA guanosine(34) transglycosylase Tgt	SEN_RS01990, ,tRNA guanosine(34) transglycosylase Tgt	SPUCDC_RS12300, ,tRNA guanosine(34) transglycosylase Tgt	SN31241_RS06830, ,tRNA guanosine(34) transglycosylase Tgt	SSPA_RS11630, ,tRNA guanosine(34) transglycosylase Tgt	SPAB_RS12995, ,tRNA guanosine(34) transglycosylase Tgt	I137_RS12235, ,tRNA guanosine(34) transglycosylase Tgt	TY21A_RS12525, ,tRNA guanosine(34) transglycosylase Tgt
AL463_RS02345, ,tRNA preQ1(34) S-adenosylmethionine ribosyltransferase-isomerase QueA	A464_RS01765, ,tRNA preQ1(34) S-adenosylmethionine ribosyltransferase-isomerase QueA	SEAG_RS02330, ,tRNA preQ1(34) S-adenosylmethionine ribosyltransferase-isomerase QueA	SEEB0189_RS17255, ,tRNA preQ1(34) S-adenosylmethionine ribosyltransferase-isomerase QueA	SCH_RS02395, ,tRNA preQ1(34) S-adenosylmethionine ribosyltransferase-isomerase QueA	CFSAN002050_RS07080, ,tRNA preQ1(34) S-adenosylmethionine ribosyltransferase-isomerase QueA	SED_RS02510, ,tRNA preQ1(34) S-adenosylmethionine ribosyltransferase-isomerase QueA	SEEH1578_RS10965, ,tRNA preQ1(34) S-adenosylmethionine ribosyltransferase-isomerase QueA	SU5_RS05900, ,tRNA preQ1(34) S-adenosylmethionine ribosyltransferase-isomerase QueA	CFSAN002069_RS05240, ,tRNA preQ1(34) S-adenosylmethionine ribosyltransferase-isomerase QueA	SEHA_RS02960, ,tRNA preQ1(34) S-adenosylmethionine ribosyltransferase-isomerase QueA	CFSAN001992_RS09215, ,tRNA preQ1(34) S-adenosylmethionine ribosyltransferase-isomerase QueA	SNSL254_RS03135, ,tRNA preQ1(34) S-adenosylmethionine ribosyltransferase-isomerase QueA	SPC_RS02060, ,tRNA preQ1(34) S-adenosylmethionine ribosyltransferase-isomerase QueA	SESA_RS02755, ,tRNA preQ1(34) S-adenosylmethionine ribosyltransferase-isomerase QueA	STY_RS02040, ,tRNA preQ1(34) S-adenosylmethionine ribosyltransferase-isomerase QueA	STM14_RS02640, ,tRNA preQ1(34) S-adenosylmethionine ribosyltransferase-isomerase QueA	DT104_RS02360, ,tRNA preQ1(34) S-adenosylmethionine ribosyltransferase-isomerase QueA	STM474_RS02070, ,tRNA preQ1(34) S-adenosylmethionine ribosyltransferase-isomerase QueA	STMDT12_RS02350, ,tRNA preQ1(34) S-adenosylmethionine ribosyltransferase-isomerase QueA	STU288_RS12555, ,tRNA preQ1(34) S-adenosylmethionine ribosyltransferase-isomerase QueA	STMUK_RS02070, ,tRNA preQ1(34) S-adenosylmethionine ribosyltransferase-isomerase QueA	SARI_RS11780, ,tRNA preQ1(34) S-adenosylmethionine ribosyltransferase-isomerase QueA	SEN_RS01985, ,tRNA preQ1(34) S-adenosylmethionine ribosyltransferase-isomerase QueA	SPUCDC_RS12305, ,tRNA preQ1(34) S-adenosylmethionine ribosyltransferase-isomerase QueA	SN31241_RS06825, ,tRNA preQ1(34) S-adenosylmethionine ribosyltransferase-isomerase QueA	SSPA_RS11635, ,tRNA preQ1(34) S-adenosylmethionine ribosyltransferase-isomerase QueA	SPAB_RS13000, ,tRNA preQ1(34) S-adenosylmethionine ribosyltransferase-isomerase QueA	I137_RS12240, ,tRNA preQ1(34) S-adenosylmethionine ribosyltransferase-isomerase QueA	TY21A_RS12530, ,tRNA preQ1(34) S-adenosylmethionine ribosyltransferase-isomerase QueA
AL463_RS02350, ,ACP phosphodiesterase	A464_RS01760, ,ACP phosphodiesterase	SEAG_RS02325, ,ACP phosphodiesterase	SEEB0189_RS17260, ,ACP phosphodiesterase	SCH_RS02390, ,ACP phosphodiesterase	CFSAN002050_RS07075, ,ACP phosphodiesterase	SED_RS02505, ,ACP phosphodiesterase	SEEH1578_RS10960, ,ACP phosphodiesterase	SU5_RS05895, ,ACP phosphodiesterase	CFSAN002069_RS05235, ,ACP phosphodiesterase	SEHA_RS02955, ,ACP phosphodiesterase	CFSAN001992_RS09220, ,ACP phosphodiesterase	SNSL254_RS03130, ,ACP phosphodiesterase	SPC_RS02055, ,ACP phosphodiesterase	SESA_RS02750, ,ACP phosphodiesterase	STY_RS02035, ,ACP phosphodiesterase	STM14_RS02635, ,ACP phosphodiesterase	DT104_RS02355, ,ACP phosphodiesterase	STM474_RS02065, ,ACP phosphodiesterase	STMDT12_RS02345, ,ACP phosphodiesterase	STU288_RS12560, ,ACP phosphodiesterase	STMUK_RS02065, ,ACP phosphodiesterase	SARI_RS11785, ,ACP phosphodiesterase	SEN_RS01980, ,ACP phosphodiesterase	SPUCDC_RS12310, ,ACP phosphodiesterase	SN31241_RS06820, ,ACP phosphodiesterase	SSPA_RS11640, ,ACP phosphodiesterase	SPAB_RS13005, ,ACP phosphodiesterase	I137_RS12245, ,ACP phosphodiesterase	TY21A_RS12535, ,ACP phosphodiesterase
AL463_RS02355, ,peroxiredoxin	A464_RS01755, ,peroxiredoxin	SEAG_RS02320, ,peroxiredoxin	SEEB0189_RS17265, ,peroxiredoxin	SCH_RS02385, ,peroxiredoxin	CFSAN002050_RS07070, ,peroxiredoxin	SED_RS02500, ,peroxiredoxin	SEEH1578_RS10955, ,peroxiredoxin	SU5_RS05890, ,peroxiredoxin	CFSAN002069_RS05230, ,peroxiredoxin	SEHA_RS02950, ,peroxiredoxin	CFSAN001992_RS09225, ,peroxiredoxin	SNSL254_RS03125, ,peroxiredoxin	SPC_RS02050, ,peroxiredoxin	SESA_RS02745, ,peroxiredoxin	STY_RS02030, ,peroxiredoxin	STM14_RS02630, ,peroxiredoxin	DT104_RS02350, ,peroxiredoxin	STM474_RS02060, ,peroxiredoxin	STMDT12_RS02340, ,peroxiredoxin	STU288_RS12565, ,peroxiredoxin	STMUK_RS02060, ,peroxiredoxin	SARI_RS11790, ,peroxiredoxin	SEN_RS01975, ,peroxiredoxin	SPUCDC_RS12315, ,peroxiredoxin	SN31241_RS06815, ,peroxiredoxin	SSPA_RS11645, ,peroxiredoxin	SPAB_RS13010, ,peroxiredoxin	I137_RS12250, ,peroxiredoxin	TY21A_RS12540, ,peroxiredoxin
AL463_RS02375, ,phosphate regulon sensor histidine kinase PhoR	A464_RS01735, ,phosphate regulon sensor histidine kinase PhoR	SEAG_RS02300, ,phosphate regulon sensor histidine kinase PhoR	SEEB0189_RS17285, ,phosphate regulon sensor histidine kinase PhoR	SCH_RS02365, ,phosphate regulon sensor histidine kinase PhoR	CFSAN002050_RS07050, ,phosphate regulon sensor histidine kinase PhoR	SED_RS02480, ,phosphate regulon sensor histidine kinase PhoR	SEEH1578_RS10935, ,phosphate regulon sensor histidine kinase PhoR	SU5_RS05870, ,phosphate regulon sensor histidine kinase PhoR	CFSAN002069_RS05210, ,phosphate regulon sensor histidine kinase PhoR	SEHA_RS02930, ,phosphate regulon sensor histidine kinase PhoR	CFSAN001992_RS09245, ,phosphate regulon sensor histidine kinase PhoR	SNSL254_RS03105, ,phosphate regulon sensor histidine kinase PhoR	SPC_RS02030, ,phosphate regulon sensor histidine kinase PhoR	SESA_RS02725, ,phosphate regulon sensor histidine kinase PhoR	STY_RS02000, ,phosphate regulon sensor histidine kinase PhoR	STM14_RS02610, ,phosphate regulon sensor histidine kinase PhoR	DT104_RS02325, ,phosphate regulon sensor histidine kinase PhoR	STM474_RS02040, ,phosphate regulon sensor histidine kinase PhoR	STMDT12_RS02320, ,phosphate regulon sensor histidine kinase PhoR	STU288_RS12585, ,phosphate regulon sensor histidine kinase PhoR	STMUK_RS02040, ,phosphate regulon sensor histidine kinase PhoR	SARI_RS11810, ,phosphate regulon sensor histidine kinase PhoR	SEN_RS01955, ,phosphate regulon sensor histidine kinase PhoR	SPUCDC_RS12335, ,phosphate regulon sensor histidine kinase PhoR	SN31241_RS06795, ,phosphate regulon sensor histidine kinase PhoR	SSPA_RS11665, ,phosphate regulon sensor histidine kinase PhoR	SPAB_RS13030, ,phosphate regulon sensor histidine kinase PhoR	I137_RS12270, ,phosphate regulon sensor histidine kinase PhoR	TY21A_RS12565, ,phosphate regulon sensor histidine kinase PhoR
AL463_RS02380, ,phosphate response regulator transcription factor PhoB	A464_RS01730, ,phosphate response regulator transcription factor PhoB	SEAG_RS02295, ,phosphate response regulator transcription factor PhoB	SEEB0189_RS17290, ,phosphate response regulator transcription factor PhoB	SCH_RS02360, ,phosphate response regulator transcription factor PhoB	CFSAN002050_RS07045, ,phosphate response regulator transcription factor PhoB	SED_RS02475, ,phosphate response regulator transcription factor PhoB	SEEH1578_RS10930, ,phosphate response regulator transcription factor PhoB	SU5_RS05865, ,phosphate response regulator transcription factor PhoB	CFSAN002069_RS05205, ,phosphate response regulator transcription factor PhoB	SEHA_RS02925, ,phosphate response regulator transcription factor PhoB	CFSAN001992_RS09250, ,phosphate response regulator transcription factor PhoB	SNSL254_RS03100, ,phosphate response regulator transcription factor PhoB	SPC_RS02025, ,phosphate response regulator transcription factor PhoB	SESA_RS02720, ,phosphate response regulator transcription factor PhoB	STY_RS01995, ,phosphate response regulator transcription factor PhoB	STM14_RS02605, ,phosphate response regulator transcription factor PhoB	DT104_RS02320, ,phosphate response regulator transcription factor PhoB	STM474_RS02035, ,phosphate response regulator transcription factor PhoB	STMDT12_RS02315, ,phosphate response regulator transcription factor PhoB	STU288_RS12590, ,phosphate response regulator transcription factor PhoB	STMUK_RS02035, ,phosphate response regulator transcription factor PhoB	SARI_RS11815, ,phosphate response regulator transcription factor PhoB	SEN_RS01950, ,phosphate response regulator transcription factor PhoB	SPUCDC_RS12340, ,phosphate response regulator transcription factor PhoB	SN31241_RS06790, ,phosphate response regulator transcription factor PhoB	SSPA_RS11670, ,phosphate response regulator transcription factor PhoB	SPAB_RS13035, ,phosphate response regulator transcription factor PhoB	I137_RS12275, ,phosphate response regulator transcription factor PhoB	TY21A_RS12570, ,phosphate response regulator transcription factor PhoB
AL463_RS02385, ,exonuclease subunit SbcD	A464_RS01720, ,exonuclease subunit SbcD	SEAG_RS02285, ,exonuclease subunit SbcD	SEEB0189_RS17295, ,exonuclease subunit SbcD	SCH_RS02350, ,exonuclease subunit SbcD	CFSAN002050_RS07035, ,exonuclease subunit SbcD	SED_RS02465, ,exonuclease subunit SbcD	SEEH1578_RS10920, ,exonuclease subunit SbcD	SU5_RS05855, ,exonuclease subunit SbcD	CFSAN002069_RS05195, ,exonuclease subunit SbcD	SEHA_RS02915, ,exonuclease subunit SbcD	CFSAN001992_RS09260, ,exonuclease subunit SbcD	SNSL254_RS03090, ,exonuclease subunit SbcD	SPC_RS02015, ,exonuclease subunit SbcD	SESA_RS02710, ,exonuclease subunit SbcD	STY_RS01990, ,exonuclease subunit SbcD	STM14_RS02595, ,exonuclease subunit SbcD	DT104_RS02310, ,exonuclease subunit SbcD	STM474_RS02025, ,exonuclease subunit SbcD	STMDT12_RS02305, ,exonuclease subunit SbcD	STU288_RS12600, ,exonuclease subunit SbcD	STMUK_RS02025, ,exonuclease subunit SbcD	SARI_RS11825, ,exonuclease subunit SbcD	SEN_RS01940, ,exonuclease subunit SbcD	SPUCDC_RS12350, ,exonuclease subunit SbcD	SN31241_RS06780, ,exonuclease subunit SbcD	SSPA_RS11680, ,exonuclease subunit SbcD	SPAB_RS13045, ,exonuclease subunit SbcD	I137_RS12285, ,exonuclease subunit SbcD	TY21A_RS12580, ,exonuclease subunit SbcD
AL463_RS02400, ,fructokinase	A464_RS01705, ,fructokinase	SEAG_RS02270, ,fructokinase	SEEB0189_RS17310, ,fructokinase	SCH_RS02335, ,fructokinase	CFSAN002050_RS07020, ,fructokinase	SED_RS02450, ,fructokinase	SEEH1578_RS10905, ,fructokinase	SU5_RS05840, ,fructokinase	CFSAN002069_RS05180, ,fructokinase	SEHA_RS02900, ,fructokinase	CFSAN001992_RS09275, ,fructokinase	SNSL254_RS03075, ,fructokinase	SPC_RS02000, ,fructokinase	SESA_RS02695, ,fructokinase	STY_RS01975, ,fructokinase	STM14_RS02580, ,fructokinase	DT104_RS02295, ,fructokinase	STM474_RS02010, ,fructokinase	STMDT12_RS02290, ,fructokinase	STU288_RS12615, ,fructokinase	STMUK_RS02010, ,fructokinase	SARI_RS11840, ,fructokinase	SEN_RS01925, ,fructokinase	SPUCDC_RS12365, ,fructokinase	SN31241_RS06765, ,fructokinase	SSPA_RS11695, ,fructokinase	SPAB_RS13060, ,fructokinase	I137_RS12300, ,fructokinase	TY21A_RS12595, ,fructokinase
AL463_RS02405, ,recombination-associated protein RdgC	A464_RS01700, ,recombination-associated protein RdgC	SEAG_RS02265, ,recombination-associated protein RdgC	SEEB0189_RS17315, ,recombination-associated protein RdgC	SCH_RS02330, ,recombination-associated protein RdgC	CFSAN002050_RS07015, ,recombination-associated protein RdgC	SED_RS02445, ,recombination-associated protein RdgC	SEEH1578_RS10900, ,recombination-associated protein RdgC	SU5_RS05835, ,recombination-associated protein RdgC	CFSAN002069_RS05175, ,recombination-associated protein RdgC	SEHA_RS02895, ,recombination-associated protein RdgC	CFSAN001992_RS09280, ,recombination-associated protein RdgC	SNSL254_RS03070, ,recombination-associated protein RdgC	SPC_RS01995, ,recombination-associated protein RdgC	SESA_RS02690, ,recombination-associated protein RdgC	STY_RS01970, ,recombination-associated protein RdgC	STM14_RS02575, ,recombination-associated protein RdgC	DT104_RS02290, ,recombination-associated protein RdgC	STM474_RS02005, ,recombination-associated protein RdgC	STMDT12_RS02285, ,recombination-associated protein RdgC	STU288_RS12620, ,recombination-associated protein RdgC	STMUK_RS02005, ,recombination-associated protein RdgC	SARI_RS11845, ,recombination-associated protein RdgC	SEN_RS01920, ,recombination-associated protein RdgC	SPUCDC_RS12370, ,recombination-associated protein RdgC	SN31241_RS06760, ,recombination-associated protein RdgC	SSPA_RS11700, ,recombination-associated protein RdgC	SPAB_RS13065, ,recombination-associated protein RdgC	I137_RS12305, ,recombination-associated protein RdgC	TY21A_RS12600, ,recombination-associated protein RdgC
AL463_RS02410, ,pyrimidine/purine nucleoside phosphorylase	A464_RS01695, ,pyrimidine/purine nucleoside phosphorylase	SEAG_RS02260, ,pyrimidine/purine nucleoside phosphorylase	SEEB0189_RS17320, ,pyrimidine/purine nucleoside phosphorylase	SCH_RS02325, ,pyrimidine/purine nucleoside phosphorylase	CFSAN002050_RS07010, ,pyrimidine/purine nucleoside phosphorylase	SED_RS02440, ,pyrimidine/purine nucleoside phosphorylase	SEEH1578_RS10895, ,pyrimidine/purine nucleoside phosphorylase	SU5_RS05830, ,pyrimidine/purine nucleoside phosphorylase	CFSAN002069_RS05170, ,pyrimidine/purine nucleoside phosphorylase	SEHA_RS02890, ,pyrimidine/purine nucleoside phosphorylase	CFSAN001992_RS09285, ,pyrimidine/purine nucleoside phosphorylase	SNSL254_RS03065, ,pyrimidine/purine nucleoside phosphorylase	SPC_RS01990, ,pyrimidine/purine nucleoside phosphorylase	SESA_RS02685, ,pyrimidine/purine nucleoside phosphorylase	STY_RS01965, ,pyrimidine/purine nucleoside phosphorylase	STM14_RS02570, ,pyrimidine/purine nucleoside phosphorylase	DT104_RS02285, ,pyrimidine/purine nucleoside phosphorylase	STM474_RS02000, ,pyrimidine/purine nucleoside phosphorylase	STMDT12_RS02280, ,pyrimidine/purine nucleoside phosphorylase	STU288_RS12625, ,pyrimidine/purine nucleoside phosphorylase	STMUK_RS02000, ,pyrimidine/purine nucleoside phosphorylase	SARI_RS11850, ,pyrimidine/purine nucleoside phosphorylase	SEN_RS01915, ,pyrimidine/purine nucleoside phosphorylase	SPUCDC_RS12375, ,pyrimidine/purine nucleoside phosphorylase	SN31241_RS06755, ,pyrimidine/purine nucleoside phosphorylase	SSPA_RS11705, ,pyrimidine/purine nucleoside phosphorylase	SPAB_RS13070, ,pyrimidine/purine nucleoside phosphorylase	I137_RS12310, ,pyrimidine/purine nucleoside phosphorylase	TY21A_RS12605, ,pyrimidine/purine nucleoside phosphorylase
AL463_RS02420, ,hypothetical protein	A464_RS01685, ,protein YaiA	SEAG_RS02250, ,protein YaiA	SEEB0189_RS17330, ,protein YaiA	SCH_RS02315, ,protein YaiA	CFSAN002050_RS07000, ,protein YaiA	SED_RS02430, ,protein YaiA	SEEH1578_RS10885, ,hypothetical protein	SU5_RS05820, ,hypothetical protein	CFSAN002069_RS05160, ,hypothetical protein	SEHA_RS02880, ,hypothetical protein	CFSAN001992_RS09295, ,protein YaiA	SNSL254_RS03055, ,protein YaiA	SPC_RS01980, ,protein YaiA	SESA_RS02675, ,protein YaiA	STY_RS01955, ,protein YaiA	STM14_RS02560, ,hypothetical protein	DT104_RS02275, ,hypothetical protein	STM474_RS01990, ,hypothetical protein	STMDT12_RS02270, ,hypothetical protein	STU288_RS12635, ,hypothetical protein	STMUK_RS01990, ,hypothetical protein	SARI_RS11860, ,protein YaiA	SEN_RS01905, ,protein YaiA	SPUCDC_RS12385, ,hypothetical protein	SN31241_RS06745, ,protein YaiA	SSPA_RS11715, ,protein YaiA	SPAB_RS13080, ,protein YaiA	I137_RS12320, ,hypothetical protein	TY21A_RS12615, ,protein YaiA
AL463_RS02425, ,shikimate kinase AroL	A464_RS01680, ,shikimate kinase AroL	SEAG_RS02245, ,shikimate kinase AroL	SEEB0189_RS17335, ,shikimate kinase AroL	SCH_RS02310, ,shikimate kinase AroL	CFSAN002050_RS06995, ,shikimate kinase AroL	SED_RS02425, ,shikimate kinase AroL	SEEH1578_RS10880, ,shikimate kinase AroL	SU5_RS05815, ,shikimate kinase AroL	CFSAN002069_RS05155, ,shikimate kinase AroL	SEHA_RS02875, ,shikimate kinase AroL	CFSAN001992_RS09300, ,shikimate kinase AroL	SNSL254_RS03050, ,shikimate kinase AroL	SPC_RS01975, ,shikimate kinase AroL	SESA_RS02670, ,shikimate kinase AroL	STY_RS01950, ,shikimate kinase AroL	STM14_RS02555, ,shikimate kinase AroL	DT104_RS02270, ,shikimate kinase AroL	STM474_RS01985, ,shikimate kinase AroL	STMDT12_RS02265, ,shikimate kinase AroL	STU288_RS12640, ,shikimate kinase AroL	STMUK_RS01985, ,shikimate kinase AroL	SARI_RS11865, ,shikimate kinase AroL	SEN_RS01900, ,shikimate kinase AroL	SPUCDC_RS12390, ,shikimate kinase AroL	SN31241_RS06740, ,shikimate kinase AroL	SSPA_RS11720, ,shikimate kinase AroL	SPAB_RS13085, ,shikimate kinase AroL	I137_RS12325, ,shikimate kinase AroL	TY21A_RS12620, ,shikimate kinase AroL
AL463_RS02445, ,phosphate starvation-inducible protein PsiF	A464_RS01660, ,phosphate starvation-inducible protein PsiF	SEAG_RS02225, ,phosphate starvation-inducible protein PsiF	SEEB0189_RS17355, ,phosphate starvation-inducible protein PsiF	SCH_RS02290, ,phosphate starvation-inducible protein PsiF	CFSAN002050_RS06975, ,phosphate starvation-inducible protein PsiF	SED_RS02405, ,phosphate starvation-inducible protein PsiF	SEEH1578_RS10860, ,phosphate starvation-inducible protein PsiF	SU5_RS05795, ,phosphate starvation-inducible protein PsiF	CFSAN002069_RS05135, ,phosphate starvation-inducible protein PsiF	SEHA_RS02855, ,phosphate starvation-inducible protein PsiF	CFSAN001992_RS09320, ,phosphate starvation-inducible protein PsiF	SNSL254_RS03030, ,phosphate starvation-inducible protein PsiF	SPC_RS01955, ,phosphate starvation-inducible protein PsiF	SESA_RS02650, ,phosphate starvation-inducible protein PsiF	STY_RS01930, ,phosphate starvation-inducible protein PsiF	STM14_RS02535, ,phosphate starvation-inducible protein PsiF	DT104_RS02250, ,phosphate starvation-inducible protein PsiF	STM474_RS01965, ,phosphate starvation-inducible protein PsiF	STMDT12_RS02245, ,phosphate starvation-inducible protein PsiF	STU288_RS12660, ,phosphate starvation-inducible protein PsiF	STMUK_RS01965, ,phosphate starvation-inducible protein PsiF	SARI_RS11885, ,phosphate starvation-inducible protein PsiF	SEN_RS01880, ,phosphate starvation-inducible protein PsiF	SPUCDC_RS12410, ,phosphate starvation-inducible protein PsiF	SN31241_RS06720, ,phosphate starvation-inducible protein PsiF	SSPA_RS11740, ,phosphate starvation-inducible protein PsiF	SPAB_RS13105, ,phosphate starvation-inducible protein PsiF	I137_RS12345, ,phosphate starvation-inducible protein PsiF	TY21A_RS12640, ,phosphate starvation-inducible protein PsiF
AL463_RS02450, ,anti-adapter protein IraP	A464_RS01655, ,anti-adapter protein IraP	SEAG_RS02220, ,anti-adapter protein IraP	SEEB0189_RS17360, ,anti-adapter protein IraP	SCH_RS02285, ,anti-adapter protein IraP	CFSAN002050_RS06970, ,anti-adapter protein IraP	SED_RS02400, ,anti-adapter protein IraP	SEEH1578_RS10855, ,anti-adapter protein IraP	SU5_RS05790, ,anti-adapter protein IraP	CFSAN002069_RS05130, ,anti-adapter protein IraP	SEHA_RS02850, ,anti-adapter protein IraP	CFSAN001992_RS09325, ,anti-adapter protein IraP	SNSL254_RS03025, ,anti-adapter protein IraP	SPC_RS01950, ,anti-adapter protein IraP	SESA_RS02645, ,anti-adapter protein IraP	STY_RS01925, ,anti-adapter protein IraP	STM14_RS02530, ,anti-adapter protein IraP	DT104_RS02245, ,anti-adapter protein IraP	STM474_RS01960, ,anti-adapter protein IraP	STMDT12_RS02240, ,anti-adapter protein IraP	STU288_RS12665, ,anti-adapter protein IraP	STMUK_RS01960, ,anti-adapter protein IraP	SARI_RS11890, ,anti-adapter protein IraP	SEN_RS01875, ,anti-adapter protein IraP	SPUCDC_RS12415, ,anti-adapter protein IraP	SN31241_RS06715, ,anti-adapter protein IraP	SSPA_RS11745, ,anti-adapter protein IraP	SPAB_RS13110, ,anti-adapter protein IraP	I137_RS12350, ,anti-adapter protein IraP	TY21A_RS12645, ,anti-adapter protein IraP
AL463_RS02470, ,DUF2754 family protein	A464_RS01635, ,DUF2754 family protein	SEAG_RS02200, ,DUF2754 family protein	SEEB0189_RS17380, ,DUF2754 family protein	SCH_RS02265, ,DUF2754 family protein	CFSAN002050_RS06950, ,DUF2754 family protein	SED_RS02380, ,DUF2754 family protein	SEEH1578_RS10835, ,DUF2754 family protein	SU5_RS05770, ,DUF2754 family protein	CFSAN002069_RS05110, ,DUF2754 family protein	SEHA_RS02830, ,DUF2754 family protein	CFSAN001992_RS09345, ,DUF2754 family protein	SNSL254_RS03005, ,DUF2754 family protein	SPC_RS01930, ,DUF2754 family protein	SESA_RS02625, ,DUF2754 family protein	STY_RS01905, ,DUF2754 family protein	STM14_RS02510, ,DUF2754 family protein	DT104_RS02225, ,DUF2754 family protein	STM474_RS01940, ,DUF2754 family protein	STMDT12_RS02220, ,DUF2754 family protein	STU288_RS12685, ,DUF2754 family protein	STMUK_RS01940, ,DUF2754 family protein	SARI_RS11910, ,DUF2754 family protein	SEN_RS01855, ,DUF2754 family protein	SPUCDC_RS12435, ,DUF2754 family protein	SN31241_RS06695, ,DUF2754 family protein	SSPA_RS11765, ,DUF2754 family protein	SPAB_RS13130, ,DUF2754 family protein	I137_RS12370, ,DUF2754 family protein	TY21A_RS12665, ,DUF2754 family protein
AL463_RS02475, ,DUF2755 family protein	A464_RS01630, ,DUF2755 family protein	SEAG_RS02195, ,DUF2755 family protein	SEEB0189_RS17385, ,DUF2755 family protein	SCH_RS02260, ,DUF2755 family protein	CFSAN002050_RS06945, ,DUF2755 family protein	SED_RS02375, ,DUF2755 family protein	SEEH1578_RS10830, ,DUF2755 family protein	SU5_RS05765, ,DUF2755 family protein	CFSAN002069_RS05105, ,DUF2755 family protein	SEHA_RS02825, ,DUF2755 family protein	CFSAN001992_RS09350, ,DUF2755 family protein	SNSL254_RS03000, ,DUF2755 family protein	SPC_RS01925, ,DUF2755 family protein	SESA_RS02620, ,DUF2755 family protein	STY_RS01900, ,DUF2755 family protein	STM14_RS02505, ,DUF2755 family protein	DT104_RS02220, ,DUF2755 family protein	STM474_RS01935, ,DUF2755 family protein	STMDT12_RS02215, ,DUF2755 family protein	STU288_RS12690, ,DUF2755 family protein	STMUK_RS01935, ,DUF2755 family protein	SARI_RS11915, ,DUF2755 family protein	SEN_RS01850, ,DUF2755 family protein	SPUCDC_RS12440, ,DUF2755 family protein	SN31241_RS06690, ,DUF2755 family protein	SSPA_RS11770, ,DUF2755 family protein	SPAB_RS13135, ,DUF2755 family protein	I137_RS12375, ,DUF2755 family protein	TY21A_RS12670, ,DUF2755 family protein
AL463_RS02480, ,surface-exposed outer membrane lipoprotein YaiW	A464_RS01625, ,DUF1615 domain-containing protein	SEAG_RS02190, ,surface-exposed outer membrane lipoprotein YaiW	SEEB0189_RS17390, ,surface-exposed outer membrane lipoprotein YaiW	SCH_RS02255, ,surface-exposed outer membrane lipoprotein YaiW	CFSAN002050_RS06940, ,surface-exposed outer membrane lipoprotein YaiW	SED_RS02370, ,surface-exposed outer membrane lipoprotein YaiW	SEEH1578_RS10825, ,surface-exposed outer membrane lipoprotein YaiW	SU5_RS05760, ,surface-exposed outer membrane lipoprotein YaiW	CFSAN002069_RS05100, ,surface-exposed outer membrane lipoprotein YaiW	SEHA_RS02820, ,surface-exposed outer membrane lipoprotein YaiW	CFSAN001992_RS09355, ,surface-exposed outer membrane lipoprotein YaiW	SNSL254_RS02995, ,surface-exposed outer membrane lipoprotein YaiW	SPC_RS01920, ,surface-exposed outer membrane lipoprotein YaiW	SESA_RS02615, ,surface-exposed outer membrane lipoprotein YaiW	STY_RS01895, ,surface-exposed outer membrane lipoprotein YaiW	STM14_RS02500, ,surface-exposed outer membrane lipoprotein YaiW	DT104_RS02215, ,surface-exposed outer membrane lipoprotein YaiW	STM474_RS01930, ,surface-exposed outer membrane lipoprotein YaiW	STMDT12_RS02210, ,surface-exposed outer membrane lipoprotein YaiW	STU288_RS12695, ,surface-exposed outer membrane lipoprotein YaiW	STMUK_RS01930, ,surface-exposed outer membrane lipoprotein YaiW	SARI_RS11920, ,surface-exposed outer membrane lipoprotein YaiW	SEN_RS01845, ,surface-exposed outer membrane lipoprotein YaiW	SPUCDC_RS12445, ,surface-exposed outer membrane lipoprotein YaiW	SN31241_RS06685, ,surface-exposed outer membrane lipoprotein YaiW	SSPA_RS11775, ,surface-exposed outer membrane lipoprotein YaiW	SPAB_RS13140, ,surface-exposed outer membrane lipoprotein YaiW	I137_RS12380, ,surface-exposed outer membrane lipoprotein YaiW	TY21A_RS12675, ,surface-exposed outer membrane lipoprotein YaiW
AL463_RS02495, ,D-alanyl-D-alanine- carboxypeptidase/endopeptidase AmpH	A464_RS01615, ,D-alanyl-D-alanine- carboxypeptidase/endopeptidase AmpH	SEAG_RS02180, ,D-alanyl-D-alanine- carboxypeptidase/endopeptidase AmpH	SEEB0189_RS17400, ,D-alanyl-D-alanine- carboxypeptidase/endopeptidase AmpH	SCH_RS02245, ,D-alanyl-D-alanine- carboxypeptidase/endopeptidase AmpH	CFSAN002050_RS06930, ,D-alanyl-D-alanine- carboxypeptidase/endopeptidase AmpH	SED_RS02360, ,D-alanyl-D-alanine- carboxypeptidase/endopeptidase AmpH	SEEH1578_RS10815, ,D-alanyl-D-alanine- carboxypeptidase/endopeptidase AmpH	SU5_RS05750, ,D-alanyl-D-alanine- carboxypeptidase/endopeptidase AmpH	CFSAN002069_RS05090, ,D-alanyl-D-alanine- carboxypeptidase/endopeptidase AmpH	SEHA_RS02810, ,D-alanyl-D-alanine- carboxypeptidase/endopeptidase AmpH	CFSAN001992_RS09365, ,D-alanyl-D-alanine- carboxypeptidase/endopeptidase AmpH	SNSL254_RS02985, ,D-alanyl-D-alanine- carboxypeptidase/endopeptidase AmpH	SPC_RS01910, ,D-alanyl-D-alanine- carboxypeptidase/endopeptidase AmpH	SESA_RS02605, ,D-alanyl-D-alanine- carboxypeptidase/endopeptidase AmpH	STY_RS01885, ,D-alanyl-D-alanine- carboxypeptidase/endopeptidase AmpH	STM14_RS02490, ,D-alanyl-D-alanine- carboxypeptidase/endopeptidase AmpH	DT104_RS02205, ,D-alanyl-D-alanine- carboxypeptidase/endopeptidase AmpH	STM474_RS01920, ,D-alanyl-D-alanine- carboxypeptidase/endopeptidase AmpH	STMDT12_RS02200, ,D-alanyl-D-alanine- carboxypeptidase/endopeptidase AmpH	STU288_RS12705, ,D-alanyl-D-alanine- carboxypeptidase/endopeptidase AmpH	STMUK_RS01920, ,D-alanyl-D-alanine- carboxypeptidase/endopeptidase AmpH	SARI_RS11930, ,D-alanyl-D-alanine- carboxypeptidase/endopeptidase AmpH	SEN_RS01835, ,D-alanyl-D-alanine- carboxypeptidase/endopeptidase AmpH	SPUCDC_RS12455, ,D-alanyl-D-alanine- carboxypeptidase/endopeptidase AmpH	SN31241_RS06675, ,D-alanyl-D-alanine- carboxypeptidase/endopeptidase AmpH	SSPA_RS11785, ,D-alanyl-D-alanine- carboxypeptidase/endopeptidase AmpH	SPAB_RS13150, ,D-alanyl-D-alanine- carboxypeptidase/endopeptidase AmpH	I137_RS12390, ,D-alanyl-D-alanine- carboxypeptidase/endopeptidase AmpH	TY21A_RS12685, ,D-alanyl-D-alanine- carboxypeptidase/endopeptidase AmpH
AL463_RS02510, ,porphobilinogen synthase	A464_RS01595, ,porphobilinogen synthase	SEAG_RS02165, ,porphobilinogen synthase	SEEB0189_RS17415, ,porphobilinogen synthase	SCH_RS02230, ,porphobilinogen synthase	CFSAN002050_RS06915, ,porphobilinogen synthase	SED_RS02345, ,porphobilinogen synthase	SEEH1578_RS10800, ,porphobilinogen synthase	SU5_RS05735, ,porphobilinogen synthase	CFSAN002069_RS05075, ,porphobilinogen synthase	SEHA_RS02795, ,porphobilinogen synthase	CFSAN001992_RS09380, ,porphobilinogen synthase	SNSL254_RS02970, ,porphobilinogen synthase	SPC_RS01895, ,porphobilinogen synthase	SESA_RS02590, ,porphobilinogen synthase	STY_RS01870, ,porphobilinogen synthase	STM14_RS02475, ,porphobilinogen synthase	DT104_RS02190, ,porphobilinogen synthase	STM474_RS01905, ,porphobilinogen synthase	STMDT12_RS02185, ,porphobilinogen synthase	STU288_RS12720, ,porphobilinogen synthase	STMUK_RS01905, ,porphobilinogen synthase	SARI_RS11940, ,porphobilinogen synthase	SEN_RS01820, ,porphobilinogen synthase	SPUCDC_RS12470, ,porphobilinogen synthase	SN31241_RS06660, ,porphobilinogen synthase	SSPA_RS11800, ,porphobilinogen synthase	SPAB_RS13165, ,porphobilinogen synthase	I137_RS12405, ,porphobilinogen synthase	TY21A_RS12700, ,porphobilinogen synthase
AL463_RS02520, ,bifunctional 2-methylcitrate dehydratase/aconitate hydratase	A464_RS01560, ,bifunctional 2-methylcitrate dehydratase/aconitate hydratase	SEAG_RS02155, ,bifunctional 2-methylcitrate dehydratase/aconitate hydratase	SEEB0189_RS17425, ,bifunctional 2-methylcitrate dehydratase/aconitate hydratase	SCH_RS02220, ,bifunctional 2-methylcitrate dehydratase/aconitate hydratase	CFSAN002050_RS06905, ,bifunctional 2-methylcitrate dehydratase/aconitate hydratase	SED_RS02335, ,bifunctional 2-methylcitrate dehydratase/aconitate hydratase	SEEH1578_RS10790, ,bifunctional 2-methylcitrate dehydratase/aconitate hydratase	SU5_RS05725, ,bifunctional 2-methylcitrate dehydratase/aconitate hydratase	CFSAN002069_RS05065, ,bifunctional 2-methylcitrate dehydratase/aconitate hydratase	SEHA_RS02785, ,bifunctional 2-methylcitrate dehydratase/aconitate hydratase	CFSAN001992_RS09390, ,bifunctional 2-methylcitrate dehydratase/aconitate hydratase	SNSL254_RS02960, ,bifunctional 2-methylcitrate dehydratase/aconitate hydratase	SPC_RS01885, ,bifunctional 2-methylcitrate dehydratase/aconitate hydratase	SESA_RS02580, ,bifunctional 2-methylcitrate dehydratase/aconitate hydratase	STY_RS01860, ,bifunctional 2-methylcitrate dehydratase/aconitate hydratase	STM14_RS02465, ,bifunctional 2-methylcitrate dehydratase/aconitate hydratase	DT104_RS02180, ,bifunctional 2-methylcitrate dehydratase/aconitate hydratase	STM474_RS01895, ,bifunctional 2-methylcitrate dehydratase/aconitate hydratase	STMDT12_RS02175, ,bifunctional 2-methylcitrate dehydratase/aconitate hydratase	STU288_RS12730, ,bifunctional 2-methylcitrate dehydratase/aconitate hydratase	STMUK_RS01895, ,bifunctional 2-methylcitrate dehydratase/aconitate hydratase	SARI_RS11950, ,bifunctional 2-methylcitrate dehydratase/aconitate hydratase	SEN_RS01810, ,bifunctional 2-methylcitrate dehydratase/aconitate hydratase	SPUCDC_RS12480, ,bifunctional 2-methylcitrate dehydratase/aconitate hydratase	SN31241_RS06650, ,bifunctional 2-methylcitrate dehydratase/aconitate hydratase	SSPA_RS11810, ,bifunctional 2-methylcitrate dehydratase/aconitate hydratase	SPAB_RS13175, ,bifunctional 2-methylcitrate dehydratase/aconitate hydratase	I137_RS12415, ,bifunctional 2-methylcitrate dehydratase/aconitate hydratase	TY21A_RS12710, ,bifunctional 2-methylcitrate dehydratase/aconitate hydratase
AL463_RS02525, ,2-methylcitrate synthase	A464_RS01555, ,2-methylcitrate synthase	SEAG_RS02150, ,2-methylcitrate synthase	SEEB0189_RS17430, ,2-methylcitrate synthase	SCH_RS02215, ,2-methylcitrate synthase	CFSAN002050_RS06900, ,2-methylcitrate synthase	SED_RS02330, ,2-methylcitrate synthase	SEEH1578_RS10785, ,2-methylcitrate synthase	SU5_RS05720, ,2-methylcitrate synthase	CFSAN002069_RS05060, ,2-methylcitrate synthase	SEHA_RS02780, ,2-methylcitrate synthase	CFSAN001992_RS09395, ,2-methylcitrate synthase	SNSL254_RS02955, ,2-methylcitrate synthase	SPC_RS01880, ,2-methylcitrate synthase	SESA_RS02575, ,2-methylcitrate synthase	STY_RS01855, ,2-methylcitrate synthase	STM14_RS02460, ,2-methylcitrate synthase	DT104_RS02175, ,2-methylcitrate synthase	STM474_RS01890, ,2-methylcitrate synthase	STMDT12_RS02170, ,2-methylcitrate synthase	STU288_RS12735, ,2-methylcitrate synthase	STMUK_RS01890, ,2-methylcitrate synthase	SARI_RS11955, ,2-methylcitrate synthase	SEN_RS01805, ,2-methylcitrate synthase	SPUCDC_RS12485, ,2-methylcitrate synthase	SN31241_RS06645, ,2-methylcitrate synthase	SSPA_RS11815, ,2-methylcitrate synthase	SPAB_RS13180, ,2-methylcitrate synthase	I137_RS12420, ,2-methylcitrate synthase	TY21A_RS12715, ,2-methylcitrate synthase
AL463_RS02530, ,methylisocitrate lyase	A464_RS01550, ,methylisocitrate lyase	SEAG_RS02145, ,methylisocitrate lyase	SEEB0189_RS17435, ,methylisocitrate lyase	SCH_RS02210, ,methylisocitrate lyase	CFSAN002050_RS06895, ,methylisocitrate lyase	SED_RS02325, ,methylisocitrate lyase	SEEH1578_RS10780, ,methylisocitrate lyase	SU5_RS05715, ,methylisocitrate lyase	CFSAN002069_RS05055, ,methylisocitrate lyase	SEHA_RS02775, ,methylisocitrate lyase	CFSAN001992_RS09400, ,methylisocitrate lyase	SNSL254_RS02950, ,methylisocitrate lyase	SPC_RS01875, ,methylisocitrate lyase	SESA_RS02570, ,methylisocitrate lyase	STY_RS01850, ,methylisocitrate lyase	STM14_RS02455, ,methylisocitrate lyase	DT104_RS02170, ,methylisocitrate lyase	STM474_RS01885, ,methylisocitrate lyase	STMDT12_RS02165, ,methylisocitrate lyase	STU288_RS12740, ,methylisocitrate lyase	STMUK_RS01885, ,methylisocitrate lyase	SARI_RS11960, ,methylisocitrate lyase	SEN_RS01800, ,methylisocitrate lyase	SPUCDC_RS12490, ,methylisocitrate lyase	SN31241_RS06640, ,methylisocitrate lyase	SSPA_RS11820, ,methylisocitrate lyase	SPAB_RS13185, ,methylisocitrate lyase	I137_RS12425, ,methylisocitrate lyase	TY21A_RS12720, ,methylisocitrate lyase
AL463_RS02540, ,DUF1471 domain-containing protein	A464_RS01540, ,DUF1471 domain-containing protein	SEAG_RS02135, ,DUF1471 domain-containing protein	SEEB0189_RS17445, ,DUF1471 domain-containing protein	SCH_RS02200, ,DUF1471 domain-containing protein	CFSAN002050_RS06885, ,DUF1471 domain-containing protein	SED_RS02315, ,DUF1471 domain-containing protein	SEEH1578_RS10770, ,DUF1471 domain-containing protein	SU5_RS05705, ,DUF1471 domain-containing protein	CFSAN002069_RS05045, ,DUF1471 domain-containing protein	SEHA_RS02765, ,DUF1471 domain-containing protein	CFSAN001992_RS09410, ,DUF1471 domain-containing protein	SNSL254_RS02940, ,DUF1471 domain-containing protein	SPC_RS01865, ,DUF1471 domain-containing protein	SESA_RS02560, ,DUF1471 domain-containing protein	STY_RS01840, ,DUF1471 domain-containing protein	STM14_RS02445, ,DUF1471 domain-containing protein	DT104_RS02160, ,DUF1471 domain-containing protein	STM474_RS01875, ,DUF1471 domain-containing protein	STMDT12_RS02155, ,DUF1471 domain-containing protein	STU288_RS12750, ,DUF1471 domain-containing protein	STMUK_RS01875, ,DUF1471 domain-containing protein	SARI_RS11970, ,DUF1471 domain-containing protein	SEN_RS01790, ,DUF1471 domain-containing protein	SPUCDC_RS12500, ,DUF1471 domain-containing protein	SN31241_RS06630, ,DUF1471 domain-containing protein	SSPA_RS11830, ,DUF1471 domain-containing protein	SPAB_RS13195, ,DUF1471 domain-containing protein	I137_RS12435, ,DUF1471 domain-containing protein	TY21A_RS12730, ,DUF1471 domain-containing protein
AL463_RS02545, ,LysE family transporter	A464_RS01535, ,LysE family transporter	SEAG_RS02130, ,LysE family transporter	SEEB0189_RS17450, ,LysE family transporter	SCH_RS02195, ,transporter	CFSAN002050_RS06880, ,transporter	SED_RS02310, ,transporter	SEEH1578_RS10765, ,LysE family transporter	SU5_RS05700, ,transporter	CFSAN002069_RS05040, ,LysE family transporter	SEHA_RS02760, ,transporter	CFSAN001992_RS09415, ,membrane protein	SNSL254_RS02935, ,LysE family transporter	SPC_RS01860, ,LysE family transporter	SESA_RS02555, ,transporter	STY_RS01835, ,LysE family transporter	STM14_RS02440, ,LysE family transporter	DT104_RS02155, ,LysE family transporter	STM474_RS01870, ,LysE family transporter	STMDT12_RS02150, ,LysE family transporter	STU288_RS12755, ,LysE family transporter	STMUK_RS01870, ,LysE family transporter	SARI_RS11975, ,LysE family transporter	SEN_RS01785, ,LysE family transporter	SPUCDC_RS12505, ,transporter	SN31241_RS06625, ,LysE family transporter	SSPA_RS11835, ,LysE family transporter	SPAB_RS13200, ,transporter	I137_RS12440, ,LysE family transporter	TY21A_RS12735, ,LysE family transporter
AL463_RS02560, ,DUF2474 domain-containing protein	A464_RS01530, ,DUF2474 domain-containing protein	SEAG_RS02115, ,DUF2474 domain-containing protein	SEEB0189_RS17465, ,DUF2474 domain-containing protein	SCH_RS02180, ,DUF2474 domain-containing protein	CFSAN002050_RS06865, ,DUF2474 domain-containing protein	SED_RS02295, ,DUF2474 domain-containing protein	SEEH1578_RS10750, ,DUF2474 domain-containing protein	SU5_RS05685, ,DUF2474 domain-containing protein	CFSAN002069_RS05025, ,DUF2474 domain-containing protein	SEHA_RS02745, ,DUF2474 domain-containing protein	CFSAN001992_RS09430, ,DUF2474 domain-containing protein	SNSL254_RS02920, ,DUF2474 domain-containing protein	SPC_RS01845, ,DUF2474 domain-containing protein	SESA_RS02540, ,DUF2474 domain-containing protein	STY_RS01820, ,DUF2474 domain-containing protein	STM14_RS02425, ,DUF2474 domain-containing protein	DT104_RS02140, ,DUF2474 domain-containing protein	STM474_RS01855, ,DUF2474 domain-containing protein	STMDT12_RS02135, ,DUF2474 domain-containing protein	STU288_RS12770, ,DUF2474 domain-containing protein	STMUK_RS01855, ,DUF2474 domain-containing protein	SARI_RS11980, ,DUF2474 domain-containing protein	SEN_RS01770, ,DUF2474 domain-containing protein	SPUCDC_RS12520, ,DUF2474 domain-containing protein	SN31241_RS06610, ,DUF2474 domain-containing protein	SSPA_RS11850, ,DUF2474 domain-containing protein	SPAB_RS13215, ,DUF2474 domain-containing protein	I137_RS12455, ,DUF2474 domain-containing protein	TY21A_RS12750, ,DUF2474 domain-containing protein
AL463_RS02565, ,cytochrome d ubiquinol oxidase subunit II	A464_RS01525, ,cytochrome d ubiquinol oxidase subunit II	SEAG_RS02110, ,cytochrome d ubiquinol oxidase subunit II	SEEB0189_RS17470, ,cytochrome d ubiquinol oxidase subunit II	SCH_RS02175, ,cytochrome d ubiquinol oxidase subunit II	CFSAN002050_RS06860, ,cytochrome d ubiquinol oxidase subunit II	SED_RS02290, ,cytochrome d ubiquinol oxidase subunit II	SEEH1578_RS10745, ,cytochrome d ubiquinol oxidase subunit II	SU5_RS05680, ,cytochrome d ubiquinol oxidase subunit II	CFSAN002069_RS05020, ,cytochrome d ubiquinol oxidase subunit II	SEHA_RS02740, ,cytochrome d ubiquinol oxidase subunit II	CFSAN001992_RS09435, ,cytochrome d ubiquinol oxidase subunit II	SNSL254_RS02915, ,cytochrome d ubiquinol oxidase subunit II	SPC_RS01840, ,cytochrome d ubiquinol oxidase subunit II	SESA_RS02535, ,cytochrome d ubiquinol oxidase subunit II	STY_RS01815, ,cytochrome d ubiquinol oxidase subunit II	STM14_RS02420, ,cytochrome d ubiquinol oxidase subunit II	DT104_RS02135, ,cytochrome d ubiquinol oxidase subunit II	STM474_RS01850, ,cytochrome d ubiquinol oxidase subunit II	STMDT12_RS02130, ,cytochrome d ubiquinol oxidase subunit II	STU288_RS12775, ,cytochrome d ubiquinol oxidase subunit II	STMUK_RS01850, ,cytochrome d ubiquinol oxidase subunit II	SARI_RS11985, ,cytochrome d ubiquinol oxidase subunit II	SEN_RS01765, ,cytochrome d ubiquinol oxidase subunit II	SPUCDC_RS12525, ,cytochrome d ubiquinol oxidase subunit II	SN31241_RS06605, ,cytochrome d ubiquinol oxidase subunit II	SSPA_RS11855, ,cytochrome d ubiquinol oxidase subunit II	SPAB_RS13220, ,cytochrome d ubiquinol oxidase subunit II	I137_RS12460, ,cytochrome d ubiquinol oxidase subunit II	TY21A_RS12755, ,cytochrome d ubiquinol oxidase subunit II
AL463_RS02570, ,cytochrome ubiquinol oxidase subunit I	A464_RS01520, ,cytochrome ubiquinol oxidase subunit I	SEAG_RS02105, ,cytochrome ubiquinol oxidase subunit I	SEEB0189_RS17475, ,cytochrome ubiquinol oxidase subunit I	SCH_RS02170, ,cytochrome ubiquinol oxidase subunit I	CFSAN002050_RS06855, ,cytochrome ubiquinol oxidase subunit I	SED_RS02285, ,cytochrome ubiquinol oxidase subunit I	SEEH1578_RS10740, ,cytochrome ubiquinol oxidase subunit I	SU5_RS05675, ,cytochrome ubiquinol oxidase subunit I	CFSAN002069_RS05015, ,cytochrome ubiquinol oxidase subunit I	SEHA_RS02735, ,cytochrome ubiquinol oxidase subunit I	CFSAN001992_RS09440, ,cytochrome ubiquinol oxidase subunit I	SNSL254_RS02910, ,cytochrome ubiquinol oxidase subunit I	SPC_RS01835, ,cytochrome ubiquinol oxidase subunit I	SESA_RS02530, ,cytochrome ubiquinol oxidase subunit I	STY_RS01810, ,cytochrome ubiquinol oxidase subunit I	STM14_RS02415, ,cytochrome ubiquinol oxidase subunit I	DT104_RS02130, ,cytochrome ubiquinol oxidase subunit I	STM474_RS01845, ,cytochrome ubiquinol oxidase subunit I	STMDT12_RS02125, ,cytochrome ubiquinol oxidase subunit I	STU288_RS12780, ,cytochrome ubiquinol oxidase subunit I	STMUK_RS01845, ,cytochrome ubiquinol oxidase subunit I	SARI_RS11990, ,cytochrome ubiquinol oxidase subunit I	SEN_RS01760, ,cytochrome ubiquinol oxidase subunit I	SPUCDC_RS12530, ,cytochrome ubiquinol oxidase subunit I	SN31241_RS06600, ,cytochrome ubiquinol oxidase subunit I	SSPA_RS11860, ,cytochrome ubiquinol oxidase subunit I	SPAB_RS13225, ,cytochrome ubiquinol oxidase subunit I	I137_RS12465, ,cytochrome ubiquinol oxidase subunit I	TY21A_RS12760, ,cytochrome ubiquinol oxidase subunit I
AL463_RS02575, ,hypothetical protein	A464_RS01515, ,hypothetical protein	SEAG_RS02100, ,hypothetical protein	SEEB0189_RS17480, ,hypothetical protein	SCH_RS02165, ,hypothetical protein	CFSAN002050_RS06850, ,hypothetical protein	SED_RS02280, ,hypothetical protein	SEEH1578_RS10735, ,hypothetical protein	SU5_RS05670, ,hypothetical protein	CFSAN002069_RS25760, ,hypothetical protein	SEHA_RS02730, ,hypothetical protein	CFSAN001992_RS09445, ,hypothetical protein	SNSL254_RS02905, ,hypothetical protein	SPC_RS01830, ,hypothetical protein	SESA_RS02525, ,hypothetical protein	STY_RS01805, ,hypothetical protein	STM14_RS02410, ,hypothetical protein	DT104_RS02125, ,hypothetical protein	STM474_RS01840, ,hypothetical protein	STMDT12_RS02120, ,hypothetical protein	STU288_RS12785, ,hypothetical protein	STMUK_RS01840, ,hypothetical protein	SARI_RS11995, ,hypothetical protein	SEN_RS01755, ,hypothetical protein	SPUCDC_RS12535, ,hypothetical protein	SN31241_RS06595, ,hypothetical protein	SSPA_RS11865, ,hypothetical protein	SPAB_RS13230, ,hypothetical protein	I137_RS12470, ,hypothetical protein	TY21A_RS12765, ,hypothetical protein
AL463_RS02590, ,MFS transporter	A464_RS01500, ,MFS transporter	SEAG_RS02085, ,MFS transporter	SEEB0189_RS17495, ,MFS transporter	SCH_RS02150, ,MFS transporter	CFSAN002050_RS06835, ,MFS transporter	SED_RS02265, ,MFS transporter	SEEH1578_RS10720, ,MFS transporter	SU5_RS05655, ,MFS transporter	CFSAN002069_RS04995, ,MFS transporter	SEHA_RS02715, ,MFS transporter	CFSAN001992_RS09460, ,MFS transporter	SNSL254_RS02890, ,MFS transporter	SPC_RS01815, ,MFS transporter	SESA_RS02510, ,MFS transporter	STY_RS01790, ,MFS transporter	STM14_RS02395, ,MFS transporter	DT104_RS02110, ,MFS transporter	STM474_RS01825, ,MFS transporter	STMDT12_RS02105, ,MFS transporter	STU288_RS12800, ,MFS transporter	STMUK_RS01825, ,MFS transporter	SARI_RS12010, ,MFS transporter	SEN_RS01740, ,MFS transporter	SPUCDC_RS12550, ,MFS transporter	SN31241_RS06580, ,MFS transporter	SSPA_RS11880, ,MFS transporter	SPAB_RS13245, ,MFS transporter	I137_RS12485, ,MFS transporter	TY21A_RS12780, ,MFS transporter
AL463_RS02765, ,glutamate-5-semialdehyde dehydrogenase	A464_RS01350, ,glutamate-5-semialdehyde dehydrogenase	SEAG_RS01915, ,glutamate-5-semialdehyde dehydrogenase	SEEB0189_RS17670, ,glutamate-5-semialdehyde dehydrogenase	SCH_RS01685, ,glutamate-5-semialdehyde dehydrogenase	CFSAN002050_RS06665, ,glutamate-5-semialdehyde dehydrogenase	SED_RS02090, ,glutamate-5-semialdehyde dehydrogenase	SEEH1578_RS10265, ,glutamate-5-semialdehyde dehydrogenase	SU5_RS05200, ,glutamate-5-semialdehyde dehydrogenase	CFSAN002069_RS04540, ,glutamate-5-semialdehyde dehydrogenase	SEHA_RS02260, ,glutamate-5-semialdehyde dehydrogenase	CFSAN001992_RS09640, ,glutamate-5-semialdehyde dehydrogenase	SNSL254_RS02715, ,glutamate-5-semialdehyde dehydrogenase	SPC_RS01640, ,glutamate-5-semialdehyde dehydrogenase	SESA_RS02325, ,glutamate-5-semialdehyde dehydrogenase	STY_RS01695, ,glutamate-5-semialdehyde dehydrogenase	STM14_RS02220, ,glutamate-5-semialdehyde dehydrogenase	DT104_RS01645, ,glutamate-5-semialdehyde dehydrogenase	STM474_RS01650, ,glutamate-5-semialdehyde dehydrogenase	STMDT12_RS01650, ,glutamate-5-semialdehyde dehydrogenase	STU288_RS13265, ,glutamate-5-semialdehyde dehydrogenase	STMUK_RS01650, ,glutamate-5-semialdehyde dehydrogenase	SARI_RS12570, ,glutamate-5-semialdehyde dehydrogenase	SEN_RS01565, ,glutamate-5-semialdehyde dehydrogenase	SPUCDC_RS12725, ,glutamate-5-semialdehyde dehydrogenase	SN31241_RS06405, ,glutamate-5-semialdehyde dehydrogenase	SSPA_RS12275, ,glutamate-5-semialdehyde dehydrogenase	SPAB_RS13410, ,glutamate-5-semialdehyde dehydrogenase	I137_RS12950, ,glutamate-5-semialdehyde dehydrogenase	TY21A_RS12880, ,glutamate-5-semialdehyde dehydrogenase
AL463_RS02770, ,glutamate 5-kinase	A464_RS01345, ,glutamate 5-kinase	SEAG_RS01910, ,glutamate 5-kinase	SEEB0189_RS17675, ,glutamate 5-kinase	SCH_RS01680, ,glutamate 5-kinase	CFSAN002050_RS06660, ,glutamate 5-kinase	SED_RS02085, ,glutamate 5-kinase	SEEH1578_RS10260, ,glutamate 5-kinase	SU5_RS05195, ,glutamate 5-kinase	CFSAN002069_RS04535, ,glutamate 5-kinase	SEHA_RS02255, ,glutamate 5-kinase	CFSAN001992_RS09645, ,glutamate 5-kinase	SNSL254_RS02710, ,glutamate 5-kinase	SPC_RS01635, ,glutamate 5-kinase	SESA_RS02320, ,glutamate 5-kinase	STY_RS01690, ,glutamate 5-kinase	STM14_RS02215, ,glutamate 5-kinase	DT104_RS01640, ,glutamate 5-kinase	STM474_RS01645, ,glutamate 5-kinase	STMDT12_RS01645, ,glutamate 5-kinase	STU288_RS13270, ,glutamate 5-kinase	STMUK_RS01645, ,glutamate 5-kinase	SARI_RS12575, ,glutamate 5-kinase	SEN_RS01560, ,glutamate 5-kinase	SPUCDC_RS12730, ,glutamate 5-kinase	SN31241_RS06400, ,glutamate 5-kinase	SSPA_RS12280, ,glutamate 5-kinase	SPAB_RS13415, ,glutamate 5-kinase	I137_RS12955, ,glutamate 5-kinase	TY21A_RS12885, ,glutamate 5-kinase
AL463_RS02785, ,esterase FrsA	A464_RS01335, ,esterase FrsA	SEAG_RS01895, ,esterase FrsA	SEEB0189_RS17690, ,esterase FrsA	SCH_RS01665, ,esterase FrsA	CFSAN002050_RS06645, ,esterase FrsA	SED_RS02070, ,esterase FrsA	SEEH1578_RS10245, ,esterase FrsA	SU5_RS05180, ,esterase FrsA	CFSAN002069_RS04520, ,esterase FrsA	SEHA_RS02240, ,esterase FrsA	CFSAN001992_RS09660, ,esterase FrsA	SNSL254_RS02695, ,esterase FrsA	SPC_RS01620, ,esterase FrsA	SESA_RS02305, ,esterase FrsA	STY_RS01675, ,esterase FrsA	STM14_RS02200, ,esterase FrsA	DT104_RS01625, ,esterase FrsA	STM474_RS01630, ,esterase FrsA	STMDT12_RS01630, ,esterase FrsA	STU288_RS13285, ,esterase FrsA	STMUK_RS01630, ,esterase FrsA	SARI_RS12590, ,esterase FrsA	SEN_RS01545, ,esterase FrsA	SPUCDC_RS12745, ,esterase FrsA	SN31241_RS06385, ,esterase FrsA	SSPA_RS12295, ,esterase FrsA	SPAB_RS13430, ,esterase FrsA	I137_RS12970, ,esterase FrsA	TY21A_RS12900, ,esterase FrsA
AL463_RS02790, ,xanthine phosphoribosyltransferase	A464_RS01330, ,xanthine phosphoribosyltransferase	SEAG_RS01890, ,xanthine phosphoribosyltransferase	SEEB0189_RS17695, ,xanthine phosphoribosyltransferase	SCH_RS01660, ,xanthine phosphoribosyltransferase	CFSAN002050_RS06640, ,xanthine phosphoribosyltransferase	SED_RS02065, ,xanthine phosphoribosyltransferase	SEEH1578_RS10240, ,xanthine phosphoribosyltransferase	SU5_RS05175, ,xanthine phosphoribosyltransferase	CFSAN002069_RS04515, ,xanthine phosphoribosyltransferase	SEHA_RS02235, ,xanthine phosphoribosyltransferase	CFSAN001992_RS09665, ,xanthine phosphoribosyltransferase	SNSL254_RS02690, ,xanthine phosphoribosyltransferase	SPC_RS01615, ,xanthine phosphoribosyltransferase	SESA_RS02300, ,xanthine phosphoribosyltransferase	STY_RS01670, ,xanthine phosphoribosyltransferase	STM14_RS02195, ,xanthine phosphoribosyltransferase	DT104_RS01620, ,xanthine phosphoribosyltransferase	STM474_RS01625, ,xanthine phosphoribosyltransferase	STMDT12_RS01625, ,xanthine phosphoribosyltransferase	STU288_RS13290, ,xanthine phosphoribosyltransferase	STMUK_RS01625, ,xanthine phosphoribosyltransferase	SARI_RS12595, ,xanthine phosphoribosyltransferase	SEN_RS01540, ,xanthine phosphoribosyltransferase	SPUCDC_RS12750, ,xanthine phosphoribosyltransferase	SN31241_RS06380, ,xanthine phosphoribosyltransferase	SSPA_RS12300, ,xanthine phosphoribosyltransferase	SPAB_RS13435, ,xanthine phosphoribosyltransferase	I137_RS12975, ,xanthine phosphoribosyltransferase	TY21A_RS12905, ,xanthine phosphoribosyltransferase
AL463_RS02795, ,cytosol nonspecific dipeptidase	A464_RS01325, ,cytosol nonspecific dipeptidase	SEAG_RS01885, ,cytosol nonspecific dipeptidase	SEEB0189_RS17700, ,cytosol nonspecific dipeptidase	SCH_RS01655, ,cytosol nonspecific dipeptidase	CFSAN002050_RS06635, ,cytosol nonspecific dipeptidase	SED_RS02060, ,cytosol nonspecific dipeptidase	SEEH1578_RS10235, ,cytosol nonspecific dipeptidase	SU5_RS05170, ,cytosol nonspecific dipeptidase	CFSAN002069_RS04510, ,cytosol nonspecific dipeptidase	SEHA_RS02230, ,cytosol nonspecific dipeptidase	CFSAN001992_RS09670, ,cytosol nonspecific dipeptidase	SNSL254_RS02685, ,cytosol nonspecific dipeptidase	SPC_RS01610, ,cytosol nonspecific dipeptidase	SESA_RS02295, ,cytosol nonspecific dipeptidase	STY_RS01665, ,cytosol nonspecific dipeptidase	STM14_RS02190, ,cytosol nonspecific dipeptidase	DT104_RS01615, ,cytosol nonspecific dipeptidase	STM474_RS01620, ,cytosol nonspecific dipeptidase	STMDT12_RS01620, ,cytosol nonspecific dipeptidase	STU288_RS13295, ,cytosol nonspecific dipeptidase	STMUK_RS01620, ,cytosol nonspecific dipeptidase	SARI_RS12600, ,cytosol nonspecific dipeptidase	SEN_RS01535, ,cytosol nonspecific dipeptidase	SPUCDC_RS12755, ,cytosol nonspecific dipeptidase	SN31241_RS06375, ,cytosol nonspecific dipeptidase	SSPA_RS12305, ,cytosol nonspecific dipeptidase	SPAB_RS13440, ,cytosol nonspecific dipeptidase	I137_RS12980, ,cytosol nonspecific dipeptidase	TY21A_RS12910, ,cytosol nonspecific dipeptidase
AL463_RS02810, ,DNA polymerase IV	A464_RS01320, ,DNA polymerase IV	SEAG_RS01870, ,DNA polymerase IV	SEEB0189_RS17715, ,DNA polymerase IV	SCH_RS01640, ,DNA polymerase IV	CFSAN002050_RS06620, ,DNA polymerase IV	SED_RS02045, ,DNA polymerase IV	SEEH1578_RS10220, ,DNA polymerase IV	SU5_RS05155, ,DNA polymerase IV	CFSAN002069_RS04495, ,DNA polymerase IV	SEHA_RS02215, ,DNA polymerase IV	CFSAN001992_RS09685, ,DNA polymerase IV	SNSL254_RS02670, ,DNA polymerase IV	SPC_RS01595, ,DNA polymerase IV	SESA_RS02280, ,DNA polymerase IV	STY_RS01650, ,DNA polymerase IV	STM14_RS02175, ,DNA polymerase IV	DT104_RS01600, ,DNA polymerase IV	STM474_RS01605, ,DNA polymerase IV	STMDT12_RS01605, ,DNA polymerase IV	STU288_RS13310, ,DNA polymerase IV	STMUK_RS01605, ,DNA polymerase IV	SARI_RS12605, ,DNA polymerase IV	SEN_RS01520, ,DNA polymerase IV	SPUCDC_RS12770, ,DNA polymerase IV	SN31241_RS06360, ,DNA polymerase IV	SSPA_RS12320, ,DNA polymerase IV	SPAB_RS13455, ,DNA polymerase IV	I137_RS12995, ,DNA polymerase IV	TY21A_RS12925, ,DNA polymerase IV
AL463_RS02815, ,murein L,D-transpeptidase	A464_RS01315, ,murein L,D-transpeptidase	SEAG_RS01865, ,murein L,D-transpeptidase	SEEB0189_RS17720, ,murein L,D-transpeptidase	SCH_RS01635, ,murein L,D-transpeptidase	CFSAN002050_RS06615, ,murein L,D-transpeptidase	SED_RS02040, ,murein L,D-transpeptidase	SEEH1578_RS10215, ,murein L,D-transpeptidase	SU5_RS05150, ,murein L,D-transpeptidase	CFSAN002069_RS04490, ,murein L,D-transpeptidase	SEHA_RS02210, ,murein L,D-transpeptidase	CFSAN001992_RS09690, ,murein L,D-transpeptidase	SNSL254_RS02665, ,murein L,D-transpeptidase	SPC_RS01590, ,murein L,D-transpeptidase	SESA_RS02275, ,murein L,D-transpeptidase	STY_RS01645, ,murein L,D-transpeptidase	STM14_RS02170, ,murein L,D-transpeptidase	DT104_RS01595, ,murein L,D-transpeptidase	STM474_RS01600, ,murein L,D-transpeptidase	STMDT12_RS01600, ,murein L,D-transpeptidase	STU288_RS13315, ,murein L,D-transpeptidase	STMUK_RS01600, ,murein L,D-transpeptidase	SARI_RS12610, ,murein L,D-transpeptidase	SEN_RS01515, ,murein L,D-transpeptidase	SPUCDC_RS12775, ,murein L,D-transpeptidase	SN31241_RS06355, ,murein L,D-transpeptidase	SSPA_RS12325, ,murein L,D-transpeptidase	SPAB_RS13460, ,murein L,D-transpeptidase	I137_RS13000, ,murein L,D-transpeptidase	TY21A_RS12930, ,murein L,D-transpeptidase
AL463_RS02820, ,class II glutamine amidotransferase	A464_RS01310, ,class II glutamine amidotransferase	SEAG_RS01860, ,class II glutamine amidotransferase	SEEB0189_RS17725, ,class II glutamine amidotransferase	SCH_RS01630, ,class II glutamine amidotransferase	CFSAN002050_RS06610, ,class II glutamine amidotransferase	SED_RS02035, ,class II glutamine amidotransferase	SEEH1578_RS10210, ,class II glutamine amidotransferase	SU5_RS05145, ,class II glutamine amidotransferase	CFSAN002069_RS04485, ,class II glutamine amidotransferase	SEHA_RS02205, ,class II glutamine amidotransferase	CFSAN001992_RS09695, ,class II glutamine amidotransferase	SNSL254_RS02660, ,class II glutamine amidotransferase	SPC_RS01585, ,class II glutamine amidotransferase	SESA_RS02270, ,class II glutamine amidotransferase	STY_RS01640, ,class II glutamine amidotransferase	STM14_RS02165, ,class II glutamine amidotransferase	DT104_RS01590, ,class II glutamine amidotransferase	STM474_RS01595, ,class II glutamine amidotransferase	STMDT12_RS01595, ,class II glutamine amidotransferase	STU288_RS13320, ,class II glutamine amidotransferase	STMUK_RS01595, ,class II glutamine amidotransferase	SARI_RS12615, ,class II glutamine amidotransferase	SEN_RS01510, ,class II glutamine amidotransferase	SPUCDC_RS12780, ,class II glutamine amidotransferase	SN31241_RS06350, ,class II glutamine amidotransferase	SSPA_RS12330, ,class II glutamine amidotransferase	SPAB_RS13465, ,class II glutamine amidotransferase	I137_RS13005, ,class II glutamine amidotransferase	TY21A_RS12935, ,class II glutamine amidotransferase
AL463_RS02825, ,D-sedoheptulose 7-phosphate isomerase	A464_RS01305, ,D-sedoheptulose 7-phosphate isomerase	SEAG_RS01855, ,D-sedoheptulose 7-phosphate isomerase	SEEB0189_RS17730, ,D-sedoheptulose 7-phosphate isomerase	SCH_RS01625, ,D-sedoheptulose 7-phosphate isomerase	CFSAN002050_RS06605, ,D-sedoheptulose 7-phosphate isomerase	SED_RS02030, ,D-sedoheptulose 7-phosphate isomerase	SEEH1578_RS10205, ,D-sedoheptulose 7-phosphate isomerase	SU5_RS05140, ,D-sedoheptulose 7-phosphate isomerase	CFSAN002069_RS04480, ,D-sedoheptulose 7-phosphate isomerase	SEHA_RS02200, ,D-sedoheptulose 7-phosphate isomerase	CFSAN001992_RS09700, ,D-sedoheptulose 7-phosphate isomerase	SNSL254_RS02655, ,D-sedoheptulose 7-phosphate isomerase	SPC_RS01580, ,D-sedoheptulose 7-phosphate isomerase	SESA_RS02265, ,D-sedoheptulose 7-phosphate isomerase	STY_RS01635, ,D-sedoheptulose 7-phosphate isomerase	STM14_RS02160, ,D-sedoheptulose 7-phosphate isomerase	DT104_RS01585, ,D-sedoheptulose 7-phosphate isomerase	STM474_RS01590, ,D-sedoheptulose 7-phosphate isomerase	STMDT12_RS01590, ,D-sedoheptulose 7-phosphate isomerase	STU288_RS13325, ,D-sedoheptulose 7-phosphate isomerase	STMUK_RS01590, ,D-sedoheptulose 7-phosphate isomerase	SARI_RS12620, ,D-sedoheptulose 7-phosphate isomerase	SEN_RS01505, ,D-sedoheptulose 7-phosphate isomerase	SPUCDC_RS12785, ,D-sedoheptulose 7-phosphate isomerase	SN31241_RS06345, ,D-sedoheptulose 7-phosphate isomerase	SSPA_RS12335, ,D-sedoheptulose 7-phosphate isomerase	SPAB_RS13470, ,D-sedoheptulose 7-phosphate isomerase	I137_RS13010, ,D-sedoheptulose 7-phosphate isomerase	TY21A_RS12940, ,D-sedoheptulose 7-phosphate isomerase
AL463_RS02830, ,acyl-CoA dehydrogenase FadE	A464_RS01300, ,acyl-CoA dehydrogenase	SEAG_RS01850, ,acyl-CoA dehydrogenase	SEEB0189_RS17735, ,acyl-CoA dehydrogenase FadE	SCH_RS01620, ,acyl-CoA dehydrogenase	CFSAN002050_RS06600, ,acyl-CoA dehydrogenase	SED_RS02025, ,acyl-CoA dehydrogenase	SEEH1578_RS10200, ,acyl-CoA dehydrogenase FadE	SU5_RS05135, ,acyl-CoA dehydrogenase	CFSAN002069_RS04475, ,acyl-CoA dehydrogenase FadE	SEHA_RS02195, ,acyl-CoA dehydrogenase	CFSAN001992_RS09705, ,acyl-CoA dehydrogenase	SNSL254_RS02650, ,acyl-CoA dehydrogenase	SPC_RS01575, ,acyl-CoA dehydrogenase FadE	SESA_RS02260, ,acyl-CoA dehydrogenase	STY_RS01630, ,acyl-CoA dehydrogenase FadE	STM14_RS02155, ,acyl-CoA dehydrogenase FadE	DT104_RS01580, ,acyl-CoA dehydrogenase FadE	STM474_RS01585, ,acyl-CoA dehydrogenase FadE	STMDT12_RS01585, ,acyl-CoA dehydrogenase FadE	STU288_RS13330, ,acyl-CoA dehydrogenase FadE	STMUK_RS01585, ,acyl-CoA dehydrogenase FadE	SARI_RS12625, ,acyl-CoA dehydrogenase	SEN_RS01500, ,acyl-CoA dehydrogenase FadE	SPUCDC_RS12790, ,acyl-CoA dehydrogenase	SN31241_RS06340, ,acyl-CoA dehydrogenase	SSPA_RS12340, ,acyl-CoA dehydrogenase FadE	SPAB_RS13475, ,acyl-CoA dehydrogenase	I137_RS13015, ,acyl-CoA dehydrogenase FadE	TY21A_RS12945, ,acyl-CoA dehydrogenase
AL463_RS02835, ,amidohydrolase	A464_RS01295, ,amidohydrolase	SEAG_RS01845, ,amidohydrolase	SEEB0189_RS17740, ,amidohydrolase	SCH_RS01615, ,amidohydrolase	CFSAN002050_RS06595, ,amidohydrolase	SED_RS02020, ,amidohydrolase	SEEH1578_RS10195, ,amidohydrolase	SU5_RS05130, ,amidohydrolase	CFSAN002069_RS04470, ,amidohydrolase	SEHA_RS02190, ,amidohydrolase	CFSAN001992_RS09710, ,amidohydrolase	SNSL254_RS02645, ,amidohydrolase	SPC_RS01570, ,amidohydrolase	SESA_RS02255, ,amidohydrolase	STY_RS01625, ,amidohydrolase	STM14_RS02150, ,amidohydrolase	DT104_RS01575, ,amidohydrolase	STM474_RS01580, ,amidohydrolase	STMDT12_RS01580, ,amidohydrolase	STU288_RS13335, ,amidohydrolase	STMUK_RS01580, ,amidohydrolase	SARI_RS12630, ,amidohydrolase	SEN_RS01495, ,amidohydrolase	SPUCDC_RS12795, ,amidohydrolase	SN31241_RS06335, ,amidohydrolase	SSPA_RS12345, ,amidohydrolase	SPAB_RS13480, ,amidohydrolase	I137_RS13020, ,amidohydrolase	TY21A_RS12950, ,amidohydrolase
AL463_RS02845, ,Spy/CpxP family protein refolding chaperone	A464_RS01290, ,Spy/CpxP family protein refolding chaperone	SEAG_RS01840, ,Spy/CpxP family protein refolding chaperone	SEEB0189_RS17745, ,Spy/CpxP family protein refolding chaperone	SCH_RS01610, ,Spy/CpxP family protein refolding chaperone	CFSAN002050_RS06590, ,Spy/CpxP family protein refolding chaperone	SED_RS02015, ,Spy/CpxP family protein refolding chaperone	SEEH1578_RS10190, ,Spy/CpxP family protein refolding chaperone	SU5_RS05125, ,Spy/CpxP family protein refolding chaperone	CFSAN002069_RS04465, ,Spy/CpxP family protein refolding chaperone	SEHA_RS02185, ,Spy/CpxP family protein refolding chaperone	CFSAN001992_RS09715, ,Spy/CpxP family protein refolding chaperone	SNSL254_RS02640, ,Spy/CpxP family protein refolding chaperone	SPC_RS01565, ,Spy/CpxP family protein refolding chaperone	SESA_RS02250, ,Spy/CpxP family protein refolding chaperone	STY_RS01620, ,Spy/CpxP family protein refolding chaperone	STM14_RS02145, ,Spy/CpxP family protein refolding chaperone	DT104_RS01570, ,Spy/CpxP family protein refolding chaperone	STM474_RS01575, ,Spy/CpxP family protein refolding chaperone	STMDT12_RS01575, ,Spy/CpxP family protein refolding chaperone	STU288_RS13340, ,Spy/CpxP family protein refolding chaperone	STMUK_RS01575, ,Spy/CpxP family protein refolding chaperone	SARI_RS12635, ,hypothetical protein	SEN_RS01490, ,Spy/CpxP family protein refolding chaperone	SPUCDC_RS12800, ,Spy/CpxP family protein refolding chaperone	SN31241_RS06330, ,Spy/CpxP family protein refolding chaperone	SSPA_RS12350, ,Spy/CpxP family protein refolding chaperone	SPAB_RS13485, ,Spy/CpxP family protein refolding chaperone	I137_RS13025, ,Spy/CpxP family protein refolding chaperone	TY21A_RS12955, ,Spy/CpxP family protein refolding chaperone
AL463_RS02850, ,adhesin/invasin protein PagN	A464_RS01280, ,adhesin/invasin protein PagN	SEAG_RS01835, ,porin family protein	SEEB0189_RS17750, ,adhesin/invasin protein PagN	SCH_RS01605, ,adhesin/invasin protein PagN	CFSAN002050_RS06585, ,adhesin/invasin protein PagN	SED_RS02010, ,adhesin/invasin protein PagN	SEEH1578_RS10185, ,adhesin/invasin protein PagN	SU5_RS05120, ,adhesin/invasin protein PagN	CFSAN002069_RS04460, ,adhesin/invasin protein PagN	SEHA_RS02180, ,adhesin/invasin protein PagN	CFSAN001992_RS09720, ,adhesin/invasin protein PagN	SNSL254_RS02635, ,adhesin/invasin protein PagN	SPC_RS01560, ,adhesin/invasin protein PagN	SESA_RS02245, ,adhesin/invasin protein PagN	STY_RS01615, ,adhesin/invasin protein PagN	STM14_RS02140, ,adhesin/invasin protein PagN	DT104_RS01565, ,adhesin/invasin protein PagN	STM474_RS01570, ,adhesin/invasin protein PagN	STMDT12_RS01570, ,adhesin/invasin protein PagN	STU288_RS13345, ,adhesin/invasin protein PagN	STMUK_RS01570, ,adhesin/invasin protein PagN	SARI_RS12645, ,adhesin/invasin protein PagN	SEN_RS01485, ,adhesin/invasin protein PagN	SPUCDC_RS12805, ,adhesin/invasin protein PagN	SN31241_RS06325, ,adhesin/invasin protein PagN	SSPA_RS12355, ,adhesin/invasin protein PagN	SPAB_RS13490, ,adhesin/invasin protein PagN	I137_RS13030, ,adhesin/invasin protein PagN	TY21A_RS12960, ,adhesin/invasin protein PagN
AL463_RS03090, ,DNA polymerase III subunit epsilon	A464_RS01270, ,DNA polymerase III subunit epsilon	SEAG_RS01700, ,DNA polymerase III subunit epsilon	SEEB0189_RS18025, ,DNA polymerase III subunit epsilon	SCH_RS01340, ,DNA polymerase III subunit epsilon	CFSAN002050_RS06305, ,DNA polymerase III subunit epsilon	SED_RS01780, ,DNA polymerase III subunit epsilon	SEEH1578_RS09960, ,DNA polymerase III subunit epsilon	SU5_RS04895, ,DNA polymerase III subunit epsilon	CFSAN002069_RS04235, ,DNA polymerase III subunit epsilon	SEHA_RS01955, ,DNA polymerase III subunit epsilon	CFSAN001992_RS09750, ,DNA polymerase III subunit epsilon	SNSL254_RS02370, ,DNA polymerase III subunit epsilon	SPC_RS01340, ,DNA polymerase III subunit epsilon	SESA_RS01960, ,DNA polymerase III subunit epsilon	STY_RS01335, ,DNA polymerase III subunit epsilon	STM14_RS01905, ,DNA polymerase III subunit epsilon	DT104_RS01335, ,DNA polymerase III subunit epsilon	STM474_RS01335, ,DNA polymerase III subunit epsilon	STMDT12_RS01335, ,DNA polymerase III subunit epsilon	STU288_RS13585, ,DNA polymerase III subunit epsilon	STMUK_RS01335, ,DNA polymerase III subunit epsilon	SARI_RS12795, ,DNA polymerase III subunit epsilon	SEN_RS01360, ,DNA polymerase III subunit epsilon	SPUCDC_RS13045, ,DNA polymerase III subunit epsilon	SN31241_RS06065, ,DNA polymerase III subunit epsilon	SSPA_RS12670, ,DNA polymerase III subunit epsilon	SPAB_RS13695, ,DNA polymerase III subunit epsilon	I137_RS13265, ,DNA polymerase III subunit epsilon	TY21A_RS13255, ,DNA polymerase III subunit epsilon
AL463_RS03095, ,ribonuclease HI	A464_RS01265, ,ribonuclease HI	SEAG_RS01695, ,ribonuclease HI	SEEB0189_RS18030, ,ribonuclease HI	SCH_RS01335, ,ribonuclease HI	CFSAN002050_RS06300, ,ribonuclease HI	SED_RS01775, ,ribonuclease HI	SEEH1578_RS09955, ,ribonuclease HI	SU5_RS04890, ,ribonuclease HI	CFSAN002069_RS04230, ,ribonuclease HI	SEHA_RS01950, ,ribonuclease HI	CFSAN001992_RS09755, ,ribonuclease HI	SNSL254_RS02365, ,ribonuclease HI	SPC_RS01335, ,ribonuclease HI	SESA_RS01955, ,ribonuclease HI	STY_RS01330, ,ribonuclease HI	STM14_RS01900, ,ribonuclease HI	DT104_RS01330, ,ribonuclease HI	STM474_RS01330, ,ribonuclease HI	STMDT12_RS01330, ,ribonuclease HI	STU288_RS13590, ,ribonuclease HI	STMUK_RS01330, ,ribonuclease HI	SARI_RS12800, ,ribonuclease HI	SEN_RS01355, ,ribonuclease HI	SPUCDC_RS13050, ,ribonuclease HI	SN31241_RS06060, ,ribonuclease HI	SSPA_RS12675, ,ribonuclease HI	SPAB_RS13700, ,ribonuclease HI	I137_RS13270, ,ribonuclease HI	TY21A_RS13260, ,ribonuclease HI
AL463_RS03100, ,class I SAM-dependent methyltransferase	A464_RS01260, ,class I SAM-dependent methyltransferase	SEAG_RS01690, ,class I SAM-dependent methyltransferase	SEEB0189_RS18035, ,class I SAM-dependent methyltransferase	SCH_RS01330, ,class I SAM-dependent methyltransferase	CFSAN002050_RS06295, ,class I SAM-dependent methyltransferase	SED_RS01770, ,class I SAM-dependent methyltransferase	SEEH1578_RS09950, ,class I SAM-dependent methyltransferase	SU5_RS04885, ,class I SAM-dependent methyltransferase	CFSAN002069_RS04225, ,class I SAM-dependent methyltransferase	SEHA_RS01945, ,class I SAM-dependent methyltransferase	CFSAN001992_RS09760, ,class I SAM-dependent methyltransferase	SNSL254_RS02360, ,class I SAM-dependent methyltransferase	SPC_RS01330, ,class I SAM-dependent methyltransferase	SESA_RS01950, ,class I SAM-dependent methyltransferase	STY_RS01325, ,class I SAM-dependent methyltransferase	STM14_RS01895, ,class I SAM-dependent methyltransferase	DT104_RS01325, ,class I SAM-dependent methyltransferase	STM474_RS01325, ,class I SAM-dependent methyltransferase	STMDT12_RS01325, ,class I SAM-dependent methyltransferase	STU288_RS13595, ,class I SAM-dependent methyltransferase	STMUK_RS01325, ,class I SAM-dependent methyltransferase	SARI_RS12805, ,class I SAM-dependent methyltransferase	SEN_RS01350, ,class I SAM-dependent methyltransferase	SPUCDC_RS13055, ,class I SAM-dependent methyltransferase	SN31241_RS06055, ,class I SAM-dependent methyltransferase	SSPA_RS12680, ,class I SAM-dependent methyltransferase	SPAB_RS13705, ,class I SAM-dependent methyltransferase	I137_RS13275, ,class I SAM-dependent methyltransferase	TY21A_RS13265, ,class I SAM-dependent methyltransferase
AL463_RS03105, ,hydroxyacylglutathione hydrolase	A464_RS01255, ,hydroxyacylglutathione hydrolase	SEAG_RS01685, ,hydroxyacylglutathione hydrolase	SEEB0189_RS18040, ,hydroxyacylglutathione hydrolase	SCH_RS01325, ,hydroxyacylglutathione hydrolase	CFSAN002050_RS06290, ,hydroxyacylglutathione hydrolase	SED_RS01765, ,hydroxyacylglutathione hydrolase	SEEH1578_RS09945, ,hydroxyacylglutathione hydrolase	SU5_RS04880, ,hydroxyacylglutathione hydrolase	CFSAN002069_RS04220, ,hydroxyacylglutathione hydrolase	SEHA_RS01940, ,hydroxyacylglutathione hydrolase	CFSAN001992_RS09765, ,hydroxyacylglutathione hydrolase	SNSL254_RS02355, ,hydroxyacylglutathione hydrolase	SPC_RS01325, ,hydroxyacylglutathione hydrolase	SESA_RS01945, ,hydroxyacylglutathione hydrolase	STY_RS01320, ,hydroxyacylglutathione hydrolase	STM14_RS01890, ,hydroxyacylglutathione hydrolase	DT104_RS01320, ,hydroxyacylglutathione hydrolase	STM474_RS01320, ,hydroxyacylglutathione hydrolase	STMDT12_RS01320, ,hydroxyacylglutathione hydrolase	STU288_RS13600, ,hydroxyacylglutathione hydrolase	STMUK_RS01320, ,hydroxyacylglutathione hydrolase	SARI_RS12810, ,hydroxyacylglutathione hydrolase	SEN_RS01345, ,hydroxyacylglutathione hydrolase	SPUCDC_RS13060, ,hydroxyacylglutathione hydrolase	SN31241_RS06050, ,hydroxyacylglutathione hydrolase	SSPA_RS12685, ,hydroxyacylglutathione hydrolase	SPAB_RS13710, ,hydroxyacylglutathione hydrolase	I137_RS13280, ,hydroxyacylglutathione hydrolase	TY21A_RS13270, ,hydroxyacylglutathione hydrolase
AL463_RS03110, ,murein transglycosylase D	A464_RS01250, ,murein transglycosylase D	SEAG_RS01680, ,murein transglycosylase D	SEEB0189_RS18045, ,murein transglycosylase D	SCH_RS01320, ,murein transglycosylase D	CFSAN002050_RS06285, ,murein transglycosylase D	SED_RS01760, ,murein transglycosylase D	SEEH1578_RS09940, ,murein transglycosylase D	SU5_RS04875, ,murein transglycosylase D	CFSAN002069_RS04215, ,murein transglycosylase D	SEHA_RS01935, ,murein transglycosylase D	CFSAN001992_RS09770, ,murein transglycosylase D	SNSL254_RS02350, ,murein transglycosylase D	SPC_RS01320, ,murein transglycosylase D	SESA_RS01940, ,murein transglycosylase D	STY_RS01315, ,murein transglycosylase D	STM14_RS01885, ,murein transglycosylase D	DT104_RS01315, ,murein transglycosylase D	STM474_RS01315, ,murein transglycosylase D	STMDT12_RS01315, ,murein transglycosylase D	STU288_RS13605, ,murein transglycosylase D	STMUK_RS01315, ,murein transglycosylase D	SARI_RS12815, ,murein transglycosylase D	SEN_RS01340, ,murein transglycosylase D	SPUCDC_RS13065, ,murein transglycosylase D	SN31241_RS06045, ,murein transglycosylase D	SSPA_RS12690, ,murein transglycosylase D	SPAB_RS13715, ,murein transglycosylase D	I137_RS13285, ,murein transglycosylase D	TY21A_RS13275, ,murein transglycosylase D
AL463_RS03120, ,endonuclease/exonuclease/phosphatase family protein	A464_RS01240, ,endonuclease/exonuclease/phosphatase family protein	SEAG_RS01670, ,endonuclease/exonuclease/phosphatase family protein	SEEB0189_RS18055, ,endonuclease/exonuclease/phosphatase family protein	SCH_RS01310, ,endonuclease/exonuclease/phosphatase family protein	CFSAN002050_RS06275, ,endonuclease/exonuclease/phosphatase family protein	SED_RS01750, ,endonuclease/exonuclease/phosphatase family protein	SEEH1578_RS09930, ,endonuclease/exonuclease/phosphatase family protein	SU5_RS04865, ,endonuclease/exonuclease/phosphatase family protein	CFSAN002069_RS04205, ,endonuclease/exonuclease/phosphatase family protein	SEHA_RS01925, ,endonuclease/exonuclease/phosphatase family protein	CFSAN001992_RS09780, ,endonuclease/exonuclease/phosphatase family protein	SNSL254_RS02340, ,endonuclease/exonuclease/phosphatase family protein	SPC_RS01310, ,endonuclease/exonuclease/phosphatase family protein	SESA_RS01930, ,endonuclease/exonuclease/phosphatase family protein	STY_RS01305, ,endonuclease/exonuclease/phosphatase family protein	STM14_RS01875, ,endonuclease/exonuclease/phosphatase family protein	DT104_RS01305, ,endonuclease/exonuclease/phosphatase family protein	STM474_RS01305, ,endonuclease/exonuclease/phosphatase family protein	STMDT12_RS01305, ,endonuclease/exonuclease/phosphatase family protein	STU288_RS13615, ,endonuclease/exonuclease/phosphatase family protein	STMUK_RS01305, ,endonuclease/exonuclease/phosphatase family protein	SARI_RS12825, ,endonuclease/exonuclease/phosphatase family protein	SEN_RS01330, ,endonuclease/exonuclease/phosphatase family protein	SPUCDC_RS13075, ,endonuclease/exonuclease/phosphatase family protein	SN31241_RS06035, ,endonuclease/exonuclease/phosphatase family protein	SSPA_RS12700, ,endonuclease/exonuclease/phosphatase family protein	SPAB_RS13725, ,endonuclease/exonuclease/phosphatase family protein	I137_RS13295, ,endonuclease/exonuclease/phosphatase family protein	TY21A_RS13285, ,endonuclease/exonuclease/phosphatase family protein
AL463_RS03130, ,LysR family transcriptional regulator	A464_RS01235, ,LysR family transcriptional regulator	SEAG_RS01660, ,LysR family transcriptional regulator	SEEB0189_RS18065, ,LysR family transcriptional regulator	SCH_RS01300, ,LysR family transcriptional regulator	CFSAN002050_RS06265, ,LysR family transcriptional regulator	SED_RS01740, ,LysR family transcriptional regulator	SEEH1578_RS09920, ,LysR family transcriptional regulator	SU5_RS04855, ,LysR family transcriptional regulator	CFSAN002069_RS04195, ,LysR family transcriptional regulator	SEHA_RS01915, ,LysR family transcriptional regulator	CFSAN001992_RS09790, ,LysR family transcriptional regulator	SNSL254_RS02330, ,LysR family transcriptional regulator	SPC_RS01300, ,LysR family transcriptional regulator	SESA_RS01920, ,LysR family transcriptional regulator	STY_RS01295, ,LysR family transcriptional regulator	STM14_RS01865, ,LysR family transcriptional regulator	DT104_RS01295, ,LysR family transcriptional regulator	STM474_RS01295, ,LysR family transcriptional regulator	STMDT12_RS01295, ,LysR family transcriptional regulator	STU288_RS13625, ,LysR family transcriptional regulator	STMUK_RS01295, ,LysR family transcriptional regulator	SARI_RS12830, ,LysR family transcriptional regulator	SEN_RS01320, ,LysR family transcriptional regulator	SPUCDC_RS13085, ,LysR family transcriptional regulator	SN31241_RS06025, ,LysR family transcriptional regulator	SSPA_RS12710, ,LysR family transcriptional regulator	SPAB_RS13735, ,LysR family transcriptional regulator	I137_RS13305, ,LysR family transcriptional regulator	TY21A_RS13295, ,LysR family transcriptional regulator
AL463_RS03180, ,methionine ABC transporter ATP-binding protein MetN	A464_RS01195, ,methionine ABC transporter ATP-binding protein MetN	SEAG_RS01615, ,methionine ABC transporter ATP-binding protein MetN	SEEB0189_RS18110, ,methionine ABC transporter ATP-binding protein MetN	SCH_RS01255, ,methionine ABC transporter ATP-binding protein MetN	CFSAN002050_RS06220, ,methionine ABC transporter ATP-binding protein MetN	SED_RS01695, ,methionine ABC transporter ATP-binding protein MetN	SEEH1578_RS09875, ,methionine ABC transporter ATP-binding protein MetN	SU5_RS04810, ,methionine ABC transporter ATP-binding protein MetN	CFSAN002069_RS04150, ,methionine ABC transporter ATP-binding protein MetN	SEHA_RS01870, ,methionine ABC transporter ATP-binding protein MetN	CFSAN001992_RS09835, ,methionine ABC transporter ATP-binding protein MetN	SNSL254_RS02285, ,methionine ABC transporter ATP-binding protein MetN	SPC_RS01255, ,methionine ABC transporter ATP-binding protein MetN	SESA_RS01875, ,methionine ABC transporter ATP-binding protein MetN	STY_RS01255, ,methionine ABC transporter ATP-binding protein MetN	STM14_RS01820, ,methionine ABC transporter ATP-binding protein MetN	DT104_RS01250, ,methionine ABC transporter ATP-binding protein MetN	STM474_RS01250, ,methionine ABC transporter ATP-binding protein MetN	STMDT12_RS01250, ,methionine ABC transporter ATP-binding protein MetN	STU288_RS01245, ,methionine ABC transporter ATP-binding protein MetN	STMUK_RS01250, ,methionine ABC transporter ATP-binding protein MetN	SARI_RS12870, ,methionine ABC transporter ATP-binding protein MetN	SEN_RS01275, ,methionine ABC transporter ATP-binding protein MetN	SPUCDC_RS01265, ,methionine ABC transporter ATP-binding protein MetN	SN31241_RS05980, ,methionine ABC transporter ATP-binding protein MetN	SSPA_RS01275, ,methionine ABC transporter ATP-binding protein MetN	SPAB_RS01275, ,methionine ABC transporter ATP-binding protein MetN	I137_RS01275, ,methionine ABC transporter ATP-binding protein MetN	TY21A_RS01255, ,methionine ABC transporter ATP-binding protein MetN
AL463_RS03185, ,methionine ABC transporter permease MetI	A464_RS01190, ,methionine ABC transporter permease MetI	SEAG_RS01610, ,methionine ABC transporter permease MetI	SEEB0189_RS18115, ,methionine ABC transporter permease MetI	SCH_RS01250, ,methionine ABC transporter permease MetI	CFSAN002050_RS06215, ,methionine ABC transporter permease MetI	SED_RS01690, ,methionine ABC transporter permease MetI	SEEH1578_RS09870, ,methionine ABC transporter permease MetI	SU5_RS04805, ,methionine ABC transporter permease MetI	CFSAN002069_RS04145, ,methionine ABC transporter permease MetI	SEHA_RS01865, ,methionine ABC transporter permease MetI	CFSAN001992_RS09840, ,methionine ABC transporter permease MetI	SNSL254_RS02280, ,methionine ABC transporter permease MetI	SPC_RS01250, ,methionine ABC transporter permease MetI	SESA_RS01870, ,methionine ABC transporter permease MetI	STY_RS01250, ,methionine ABC transporter permease MetI	STM14_RS01815, ,methionine ABC transporter permease MetI	DT104_RS01245, ,methionine ABC transporter permease MetI	STM474_RS01245, ,methionine ABC transporter permease MetI	STMDT12_RS01245, ,methionine ABC transporter permease MetI	STU288_RS01240, ,methionine ABC transporter permease MetI	STMUK_RS01245, ,methionine ABC transporter permease MetI	SARI_RS12875, ,methionine ABC transporter permease MetI	SEN_RS01270, ,methionine ABC transporter permease MetI	SPUCDC_RS01260, ,methionine ABC transporter permease MetI	SN31241_RS05975, ,methionine ABC transporter permease MetI	SSPA_RS01270, ,methionine ABC transporter permease MetI	SPAB_RS01270, ,methionine ABC transporter permease MetI	I137_RS01270, ,methionine ABC transporter permease MetI	TY21A_RS01250, ,methionine ABC transporter permease MetI
AL463_RS03190, ,methionine ABC transporter substrate-binding lipoprotein MetQ	A464_RS01185, ,methionine ABC transporter substrate-binding lipoprotein MetQ	SEAG_RS01605, ,methionine ABC transporter substrate-binding lipoprotein MetQ	SEEB0189_RS18120, ,methionine ABC transporter substrate-binding lipoprotein MetQ	SCH_RS01245, ,methionine ABC transporter substrate-binding lipoprotein MetQ	CFSAN002050_RS06210, ,methionine ABC transporter substrate-binding lipoprotein MetQ	SED_RS01685, ,methionine ABC transporter substrate-binding lipoprotein MetQ	SEEH1578_RS09865, ,methionine ABC transporter substrate-binding lipoprotein MetQ	SU5_RS04800, ,methionine ABC transporter substrate-binding lipoprotein MetQ	CFSAN002069_RS04140, ,methionine ABC transporter substrate-binding lipoprotein MetQ	SEHA_RS01860, ,methionine ABC transporter substrate-binding lipoprotein MetQ	CFSAN001992_RS09845, ,methionine ABC transporter substrate-binding lipoprotein MetQ	SNSL254_RS02275, ,methionine ABC transporter substrate-binding lipoprotein MetQ	SPC_RS01245, ,methionine ABC transporter substrate-binding lipoprotein MetQ	SESA_RS01865, ,methionine ABC transporter substrate-binding lipoprotein MetQ	STY_RS01245, ,methionine ABC transporter substrate-binding lipoprotein MetQ	STM14_RS01810, ,methionine ABC transporter substrate-binding lipoprotein MetQ	DT104_RS01240, ,methionine ABC transporter substrate-binding lipoprotein MetQ	STM474_RS01240, ,methionine ABC transporter substrate-binding lipoprotein MetQ	STMDT12_RS01240, ,methionine ABC transporter substrate-binding lipoprotein MetQ	STU288_RS01235, ,methionine ABC transporter substrate-binding lipoprotein MetQ	STMUK_RS01240, ,methionine ABC transporter substrate-binding lipoprotein MetQ	SARI_RS12880, ,methionine ABC transporter substrate-binding lipoprotein MetQ	SEN_RS01265, ,methionine ABC transporter substrate-binding lipoprotein MetQ	SPUCDC_RS01255, ,methionine ABC transporter substrate-binding lipoprotein MetQ	SN31241_RS05970, ,methionine ABC transporter substrate-binding lipoprotein MetQ	SSPA_RS01265, ,methionine ABC transporter substrate-binding lipoprotein MetQ	SPAB_RS01265, ,methionine ABC transporter substrate-binding lipoprotein MetQ	I137_RS01265, ,methionine ABC transporter substrate-binding lipoprotein MetQ	TY21A_RS01245, ,methionine ABC transporter substrate-binding lipoprotein MetQ
AL463_RS03195, ,Rcs stress response system protein RcsF	A464_RS01180, ,Rcs stress response system protein RcsF	SEAG_RS01600, ,Rcs stress response system protein RcsF	SEEB0189_RS18125, ,Rcs stress response system protein RcsF	SCH_RS01240, ,Rcs stress response system protein RcsF	CFSAN002050_RS06205, ,Rcs stress response system protein RcsF	SED_RS01680, ,Rcs stress response system protein RcsF	SEEH1578_RS09860, ,Rcs stress response system protein RcsF	SU5_RS04795, ,Rcs stress response system protein RcsF	CFSAN002069_RS04135, ,Rcs stress response system protein RcsF	SEHA_RS01855, ,Rcs stress response system protein RcsF	CFSAN001992_RS09850, ,Rcs stress response system protein RcsF	SNSL254_RS02270, ,Rcs stress response system protein RcsF	SPC_RS01240, ,Rcs stress response system protein RcsF	SESA_RS01860, ,Rcs stress response system protein RcsF	STY_RS01240, ,Rcs stress response system protein RcsF	STM14_RS01805, ,Rcs stress response system protein RcsF	DT104_RS01235, ,Rcs stress response system protein RcsF	STM474_RS01235, ,Rcs stress response system protein RcsF	STMDT12_RS01235, ,Rcs stress response system protein RcsF	STU288_RS01230, ,Rcs stress response system protein RcsF	STMUK_RS01235, ,Rcs stress response system protein RcsF	SARI_RS12885, ,Rcs stress response system protein RcsF	SEN_RS01260, ,Rcs stress response system protein RcsF	SPUCDC_RS01250, ,Rcs stress response system protein RcsF	SN31241_RS05965, ,Rcs stress response system protein RcsF	SSPA_RS01260, ,Rcs stress response system protein RcsF	SPAB_RS01260, ,Rcs stress response system protein RcsF	I137_RS01260, ,Rcs stress response system protein RcsF	TY21A_RS01240, ,Rcs stress response system protein RcsF
AL463_RS03200, ,tRNA (N6-threonylcarbamoyladenosine(37)-N6)-methyltransferase TrmO	A464_RS01175, ,tRNA (N6-threonylcarbamoyladenosine(37)-N6)-methyltransferase TrmO	SEAG_RS01595, ,tRNA (N6-threonylcarbamoyladenosine(37)-N6)-methyltransferase TrmO	SEEB0189_RS18130, ,tRNA (N6-threonylcarbamoyladenosine(37)-N6)-methyltransferase TrmO	SCH_RS01235, ,tRNA (N6-threonylcarbamoyladenosine(37)-N6)-methyltransferase TrmO	CFSAN002050_RS06200, ,tRNA (N6-threonylcarbamoyladenosine(37)-N6)-methyltransferase TrmO	SED_RS01675, ,tRNA (N6-threonylcarbamoyladenosine(37)-N6)-methyltransferase TrmO	SEEH1578_RS09855, ,tRNA (N6-threonylcarbamoyladenosine(37)-N6)-methyltransferase TrmO	SU5_RS04790, ,tRNA (N6-threonylcarbamoyladenosine(37)-N6)-methyltransferase TrmO	CFSAN002069_RS04130, ,tRNA (N6-threonylcarbamoyladenosine(37)-N6)-methyltransferase TrmO	SEHA_RS01850, ,tRNA (N6-threonylcarbamoyladenosine(37)-N6)-methyltransferase TrmO	CFSAN001992_RS09855, ,tRNA (N6-threonylcarbamoyladenosine(37)-N6)-methyltransferase TrmO	SNSL254_RS02265, ,tRNA (N6-threonylcarbamoyladenosine(37)-N6)-methyltransferase TrmO	SPC_RS01235, ,tRNA (N6-threonylcarbamoyladenosine(37)-N6)-methyltransferase TrmO	SESA_RS01855, ,tRNA (N6-threonylcarbamoyladenosine(37)-N6)-methyltransferase TrmO	STY_RS01235, ,tRNA (N6-threonylcarbamoyladenosine(37)-N6)-methyltransferase TrmO	STM14_RS01800, ,tRNA (N6-threonylcarbamoyladenosine(37)-N6)-methyltransferase TrmO	DT104_RS01230, ,tRNA (N6-threonylcarbamoyladenosine(37)-N6)-methyltransferase TrmO	STM474_RS01230, ,tRNA (N6-threonylcarbamoyladenosine(37)-N6)-methyltransferase TrmO	STMDT12_RS01230, ,tRNA (N6-threonylcarbamoyladenosine(37)-N6)-methyltransferase TrmO	STU288_RS01225, ,tRNA (N6-threonylcarbamoyladenosine(37)-N6)-methyltransferase TrmO	STMUK_RS01230, ,tRNA (N6-threonylcarbamoyladenosine(37)-N6)-methyltransferase TrmO	SARI_RS12890, ,tRNA (N6-threonylcarbamoyladenosine(37)-N6)-methyltransferase TrmO	SEN_RS01255, ,tRNA (N6-threonylcarbamoyladenosine(37)-N6)-methyltransferase TrmO	SPUCDC_RS01245, ,tRNA (N6-threonylcarbamoyladenosine(37)-N6)-methyltransferase TrmO	SN31241_RS05960, ,tRNA (N6-threonylcarbamoyladenosine(37)-N6)-methyltransferase TrmO	SSPA_RS01255, ,tRNA (N6-threonylcarbamoyladenosine(37)-N6)-methyltransferase TrmO	SPAB_RS01255, ,tRNA (N6-threonylcarbamoyladenosine(37)-N6)-methyltransferase TrmO	I137_RS01255, ,tRNA (N6-threonylcarbamoyladenosine(37)-N6)-methyltransferase TrmO	TY21A_RS01235, ,tRNA (N6-threonylcarbamoyladenosine(37)-N6)-methyltransferase TrmO
AL463_RS03205, ,proline--tRNA ligase	A464_RS01170, ,proline--tRNA ligase	SEAG_RS01590, ,proline--tRNA ligase	SEEB0189_RS18135, ,proline--tRNA ligase	SCH_RS01230, ,proline--tRNA ligase	CFSAN002050_RS06195, ,proline--tRNA ligase	SED_RS01670, ,proline--tRNA ligase	SEEH1578_RS09850, ,proline--tRNA ligase	SU5_RS04785, ,proline--tRNA ligase	CFSAN002069_RS04125, ,proline--tRNA ligase	SEHA_RS01845, ,proline--tRNA ligase	CFSAN001992_RS09860, ,proline--tRNA ligase	SNSL254_RS02260, ,proline--tRNA ligase	SPC_RS01230, ,proline--tRNA ligase	SESA_RS01850, ,proline--tRNA ligase	STY_RS01230, ,proline--tRNA ligase	STM14_RS01795, ,proline--tRNA ligase	DT104_RS01225, ,proline--tRNA ligase	STM474_RS01225, ,proline--tRNA ligase	STMDT12_RS01225, ,proline--tRNA ligase	STU288_RS01220, ,proline--tRNA ligase	STMUK_RS01225, ,proline--tRNA ligase	SARI_RS12895, ,proline--tRNA ligase	SEN_RS01250, ,proline--tRNA ligase	SPUCDC_RS01240, ,proline--tRNA ligase	SN31241_RS05955, ,proline--tRNA ligase	SSPA_RS01250, ,proline--tRNA ligase	SPAB_RS01250, ,proline--tRNA ligase	I137_RS01250, ,proline--tRNA ligase	TY21A_RS01230, ,proline--tRNA ligase
AL463_RS03215, ,aminoacyl-tRNA hydrolase	A464_RS01160, ,aminoacyl-tRNA hydrolase	SEAG_RS01580, ,aminoacyl-tRNA hydrolase	SEEB0189_RS18145, ,aminoacyl-tRNA hydrolase	SCH_RS01220, ,aminoacyl-tRNA hydrolase	CFSAN002050_RS06185, ,aminoacyl-tRNA hydrolase	SED_RS01660, ,aminoacyl-tRNA hydrolase	SEEH1578_RS09840, ,aminoacyl-tRNA hydrolase	SU5_RS04775, ,aminoacyl-tRNA hydrolase	CFSAN002069_RS04115, ,aminoacyl-tRNA hydrolase	SEHA_RS01835, ,aminoacyl-tRNA hydrolase	CFSAN001992_RS09870, ,aminoacyl-tRNA hydrolase	SNSL254_RS02250, ,aminoacyl-tRNA hydrolase	SPC_RS01220, ,aminoacyl-tRNA hydrolase	SESA_RS01840, ,aminoacyl-tRNA hydrolase	STY_RS01215, ,aminoacyl-tRNA hydrolase	STM14_RS01785, ,aminoacyl-tRNA hydrolase	DT104_RS01215, ,aminoacyl-tRNA hydrolase	STM474_RS01215, ,aminoacyl-tRNA hydrolase	STMDT12_RS01215, ,aminoacyl-tRNA hydrolase	STU288_RS01210, ,aminoacyl-tRNA hydrolase	STMUK_RS01215, ,aminoacyl-tRNA hydrolase	SARI_RS12905, ,aminoacyl-tRNA hydrolase	SEN_RS01240, ,aminoacyl-tRNA hydrolase	SPUCDC_RS01230, ,aminoacyl-tRNA hydrolase	SN31241_RS05945, ,aminoacyl-tRNA hydrolase	SSPA_RS01240, ,aminoacyl-tRNA hydrolase	SPAB_RS01240, ,aminoacyl-tRNA hydrolase	I137_RS01240, ,aminoacyl-tRNA hydrolase	TY21A_RS01215, ,aminoacyl-tRNA hydrolase
AL463_RS03220, ,YaeQ family protein	A464_RS01155, ,YaeQ family protein	SEAG_RS01575, ,YaeQ family protein	SEEB0189_RS18150, ,YaeQ family protein	SCH_RS01215, ,YaeQ family protein	CFSAN002050_RS06180, ,YaeQ family protein	SED_RS01655, ,YaeQ family protein	SEEH1578_RS09835, ,YaeQ family protein	SU5_RS04770, ,YaeQ family protein	CFSAN002069_RS04110, ,YaeQ family protein	SEHA_RS01830, ,YaeQ family protein	CFSAN001992_RS09875, ,YaeQ family protein	SNSL254_RS02245, ,YaeQ family protein	SPC_RS01215, ,YaeQ family protein	SESA_RS01835, ,YaeQ family protein	STY_RS01210, ,YaeQ family protein	STM14_RS01780, ,YaeQ family protein	DT104_RS01210, ,YaeQ family protein	STM474_RS01210, ,YaeQ family protein	STMDT12_RS01210, ,YaeQ family protein	STU288_RS01205, ,YaeQ family protein	STMUK_RS01210, ,YaeQ family protein	SARI_RS12910, ,YaeQ family protein	SEN_RS01235, ,YaeQ family protein	SPUCDC_RS01225, ,YaeQ family protein	SN31241_RS05940, ,YaeQ family protein	SSPA_RS01235, ,YaeQ family protein	SPAB_RS01235, ,YaeQ family protein	I137_RS01235, ,YaeQ family protein	TY21A_RS01210, ,YaeQ family protein
AL463_RS03225, ,YaeP family protein	A464_RS01150, ,YaeP family protein	SEAG_RS01570, ,YaeP family protein	SEEB0189_RS18155, ,YaeP family protein	SCH_RS01210, ,YaeP family protein	CFSAN002050_RS06175, ,YaeP family protein	SED_RS01650, ,YaeP family protein	SEEH1578_RS09830, ,YaeP family protein	SU5_RS04765, ,YaeP family protein	CFSAN002069_RS04105, ,YaeP family protein	SEHA_RS01825, ,YaeP family protein	CFSAN001992_RS09880, ,YaeP family protein	SNSL254_RS02240, ,YaeP family protein	SPC_RS01210, ,YaeP family protein	SESA_RS01830, ,YaeP family protein	STY_RS01205, ,YaeP family protein	STM14_RS01775, ,YaeP family protein	DT104_RS01205, ,YaeP family protein	STM474_RS01205, ,YaeP family protein	STMDT12_RS01205, ,YaeP family protein	STU288_RS01200, ,YaeP family protein	STMUK_RS01205, ,YaeP family protein	SARI_RS12915, ,YaeP family protein	SEN_RS01230, ,YaeP family protein	SPUCDC_RS01220, ,YaeP family protein	SN31241_RS05935, ,YaeP family protein	SSPA_RS01230, ,YaeP family protein	SPAB_RS01230, ,YaeP family protein	I137_RS01230, ,YaeP family protein	TY21A_RS01205, ,YaeP family protein
AL463_RS03230, ,Rho-binding antiterminator	A464_RS01145, ,Rho-binding antiterminator	SEAG_RS01565, ,Rho-binding antiterminator	SEEB0189_RS18160, ,Rho-binding antiterminator	SCH_RS01205, ,Rho-binding antiterminator	CFSAN002050_RS06170, ,Rho-binding antiterminator	SED_RS01645, ,Rho-binding antiterminator	SEEH1578_RS09825, ,Rho-binding antiterminator	SU5_RS04760, ,Rho-binding antiterminator	CFSAN002069_RS04100, ,Rho-binding antiterminator	SEHA_RS01820, ,Rho-binding antiterminator	CFSAN001992_RS09885, ,Rho-binding antiterminator	SNSL254_RS02235, ,Rho-binding antiterminator	SPC_RS01205, ,Rho-binding antiterminator	SESA_RS01825, ,Rho-binding antiterminator	STY_RS01200, ,Rho-binding antiterminator	STM14_RS01770, ,Rho-binding antiterminator	DT104_RS01200, ,Rho-binding antiterminator	STM474_RS01200, ,Rho-binding antiterminator	STMDT12_RS01200, ,Rho-binding antiterminator	STU288_RS01195, ,Rho-binding antiterminator	STMUK_RS01200, ,Rho-binding antiterminator	SARI_RS12920, ,Rho-binding antiterminator	SEN_RS01225, ,Rho-binding antiterminator	SPUCDC_RS01215, ,Rho-binding antiterminator	SN31241_RS05930, ,Rho-binding antiterminator	SSPA_RS01225, ,Rho-binding antiterminator	SPAB_RS01225, ,Rho-binding antiterminator	I137_RS01225, ,Rho-binding antiterminator	TY21A_RS01200, ,Rho-binding antiterminator
AL463_RS03240, ,VOC family protein	A464_RS01135, ,VOC family protein	SEAG_RS01555, ,VOC family protein	SEEB0189_RS18170, ,VOC family protein	SCH_RS01195, ,VOC family protein	CFSAN002050_RS06160, ,VOC family protein	SED_RS01635, ,VOC family protein	SEEH1578_RS09815, ,VOC family protein	SU5_RS04750, ,VOC family protein	CFSAN002069_RS04090, ,VOC family protein	SEHA_RS01810, ,VOC family protein	CFSAN001992_RS09895, ,VOC family protein	SNSL254_RS02225, ,VOC family protein	SPC_RS01195, ,VOC family protein	SESA_RS01815, ,VOC family protein	STY_RS01190, ,VOC family protein	STM14_RS01760, ,VOC family protein	DT104_RS01190, ,VOC family protein	STM474_RS01190, ,VOC family protein	STMDT12_RS01190, ,VOC family protein	STU288_RS01185, ,VOC family protein	STMUK_RS01190, ,VOC family protein	SARI_RS12930, ,VOC family protein	SEN_RS01215, ,VOC family protein	SPUCDC_RS01205, ,VOC family protein	SN31241_RS05920, ,VOC family protein	SSPA_RS01215, ,VOC family protein	SPAB_RS01215, ,VOC family protein	I137_RS01215, ,VOC family protein	TY21A_RS01190, ,VOC family protein
AL463_RS03245, ,lysine decarboxylase LdcC	A464_RS01130, ,lysine decarboxylase LdcC	SEAG_RS01550, ,lysine decarboxylase LdcC	SEEB0189_RS18175, ,lysine decarboxylase LdcC	SCH_RS01190, ,lysine decarboxylase LdcC	CFSAN002050_RS06155, ,lysine decarboxylase LdcC	SED_RS01630, ,lysine decarboxylase LdcC	SEEH1578_RS09810, ,lysine decarboxylase LdcC	SU5_RS04745, ,lysine decarboxylase LdcC	CFSAN002069_RS04085, ,lysine decarboxylase LdcC	SEHA_RS01805, ,lysine decarboxylase LdcC	CFSAN001992_RS09900, ,lysine decarboxylase LdcC	SNSL254_RS02220, ,lysine decarboxylase LdcC	SPC_RS01190, ,lysine decarboxylase LdcC	SESA_RS01810, ,lysine decarboxylase LdcC	STY_RS01185, ,lysine decarboxylase LdcC	STM14_RS01755, ,lysine decarboxylase LdcC	DT104_RS01185, ,lysine decarboxylase LdcC	STM474_RS01185, ,lysine decarboxylase LdcC	STMDT12_RS01185, ,lysine decarboxylase LdcC	STU288_RS01180, ,lysine decarboxylase LdcC	STMUK_RS01185, ,lysine decarboxylase LdcC	SARI_RS12935, ,lysine decarboxylase LdcC	SEN_RS01210, ,lysine decarboxylase LdcC	SPUCDC_RS01200, ,lysine decarboxylase LdcC	SN31241_RS05915, ,lysine decarboxylase LdcC	SSPA_RS01210, ,lysine decarboxylase LdcC	SPAB_RS01210, ,lysine decarboxylase LdcC	I137_RS01210, ,lysine decarboxylase LdcC	TY21A_RS01185, ,lysine decarboxylase LdcC
AL463_RS03255, ,acetyl-CoA carboxylase carboxyl transferase subunit alpha	A464_RS01120, ,acetyl-CoA carboxylase carboxyl transferase subunit alpha	SEAG_RS01540, ,acetyl-CoA carboxylase carboxyl transferase subunit alpha	SEEB0189_RS18185, ,acetyl-CoA carboxylase carboxyl transferase subunit alpha	SCH_RS01180, ,acetyl-CoA carboxylase carboxyl transferase subunit alpha	CFSAN002050_RS06145, ,acetyl-CoA carboxylase carboxyl transferase subunit alpha	SED_RS01620, ,acetyl-CoA carboxylase carboxyl transferase subunit alpha	SEEH1578_RS09800, ,acetyl-CoA carboxylase carboxyl transferase subunit alpha	SU5_RS04735, ,acetyl-CoA carboxylase carboxyl transferase subunit alpha	CFSAN002069_RS04075, ,acetyl-CoA carboxylase carboxyl transferase subunit alpha	SEHA_RS01795, ,acetyl-CoA carboxylase carboxyl transferase subunit alpha	CFSAN001992_RS09910, ,acetyl-CoA carboxylase carboxyl transferase subunit alpha	SNSL254_RS02210, ,acetyl-CoA carboxylase carboxyl transferase subunit alpha	SPC_RS01180, ,acetyl-CoA carboxylase carboxyl transferase subunit alpha	SESA_RS01800, ,acetyl-CoA carboxylase carboxyl transferase subunit alpha	STY_RS01170, ,acetyl-CoA carboxylase carboxyl transferase subunit alpha	STM14_RS01745, ,acetyl-CoA carboxylase carboxyl transferase subunit alpha	DT104_RS01175, ,acetyl-CoA carboxylase carboxyl transferase subunit alpha	STM474_RS01175, ,acetyl-CoA carboxylase carboxyl transferase subunit alpha	STMDT12_RS01175, ,acetyl-CoA carboxylase carboxyl transferase subunit alpha	STU288_RS01170, ,acetyl-CoA carboxylase carboxyl transferase subunit alpha	STMUK_RS01175, ,acetyl-CoA carboxylase carboxyl transferase subunit alpha	SARI_RS12945, ,acetyl-CoA carboxylase carboxyl transferase subunit alpha	SEN_RS01200, ,acetyl-CoA carboxylase carboxyl transferase subunit alpha	SPUCDC_RS01190, ,acetyl-CoA carboxylase carboxyl transferase subunit alpha	SN31241_RS05905, ,acetyl-CoA carboxylase carboxyl transferase subunit alpha	SSPA_RS01200, ,acetyl-CoA carboxylase carboxyl transferase subunit alpha	SPAB_RS01200, ,acetyl-CoA carboxylase carboxyl transferase subunit alpha	I137_RS01200, ,acetyl-CoA carboxylase carboxyl transferase subunit alpha	TY21A_RS01170, ,acetyl-CoA carboxylase carboxyl transferase subunit alpha
AL463_RS03260, ,DNA polymerase III subunit alpha	A464_RS01115, ,DNA polymerase III subunit alpha	SEAG_RS01535, ,DNA polymerase III subunit alpha	SEEB0189_RS18190, ,DNA polymerase III subunit alpha	SCH_RS01175, ,DNA polymerase III subunit alpha	CFSAN002050_RS06140, ,DNA polymerase III subunit alpha	SED_RS01615, ,DNA polymerase III subunit alpha	SEEH1578_RS09795, ,DNA polymerase III subunit alpha	SU5_RS04730, ,DNA polymerase III subunit alpha	CFSAN002069_RS04070, ,DNA polymerase III subunit alpha	SEHA_RS01790, ,DNA polymerase III subunit alpha	CFSAN001992_RS09915, ,DNA polymerase III subunit alpha	SNSL254_RS02205, ,DNA polymerase III subunit alpha	SPC_RS01175, ,DNA polymerase III subunit alpha	SESA_RS01795, ,DNA polymerase III subunit alpha	STY_RS01165, ,DNA polymerase III subunit alpha	STM14_RS01740, ,DNA polymerase III subunit alpha	DT104_RS01170, ,DNA polymerase III subunit alpha	STM474_RS01170, ,DNA polymerase III subunit alpha	STMDT12_RS01170, ,DNA polymerase III subunit alpha	STU288_RS01165, ,DNA polymerase III subunit alpha	STMUK_RS01170, ,DNA polymerase III subunit alpha	SARI_RS12950, ,DNA polymerase III subunit alpha	SEN_RS01195, ,DNA polymerase III subunit alpha	SPUCDC_RS01185, ,DNA polymerase III subunit alpha	SN31241_RS05900, ,DNA polymerase III subunit alpha	SSPA_RS01195, ,DNA polymerase III subunit alpha	SPAB_RS01195, ,DNA polymerase III subunit alpha	I137_RS01195, ,DNA polymerase III subunit alpha	TY21A_RS01165, ,DNA polymerase III subunit alpha
AL463_RS03265, ,ribonuclease HII	A464_RS01110, ,ribonuclease HII	SEAG_RS01530, ,ribonuclease HII	SEEB0189_RS18195, ,ribonuclease HII	SCH_RS01170, ,ribonuclease HII	CFSAN002050_RS06135, ,ribonuclease HII	SED_RS01610, ,ribonuclease HII	SEEH1578_RS09790, ,ribonuclease HII	SU5_RS04725, ,ribonuclease HII	CFSAN002069_RS04065, ,ribonuclease HII	SEHA_RS01785, ,ribonuclease HII	CFSAN001992_RS09920, ,ribonuclease HII	SNSL254_RS02200, ,ribonuclease HII	SPC_RS01170, ,ribonuclease HII	SESA_RS01790, ,ribonuclease HII	STY_RS01160, ,ribonuclease HII	STM14_RS01735, ,ribonuclease HII	DT104_RS01165, ,ribonuclease HII	STM474_RS01165, ,ribonuclease HII	STMDT12_RS01165, ,ribonuclease HII	STU288_RS01160, ,ribonuclease HII	STMUK_RS01165, ,ribonuclease HII	SARI_RS12955, ,ribonuclease HII	SEN_RS01190, ,ribonuclease HII	SPUCDC_RS01180, ,ribonuclease HII	SN31241_RS05895, ,ribonuclease HII	SSPA_RS01190, ,ribonuclease HII	SPAB_RS01190, ,ribonuclease HII	I137_RS01190, ,ribonuclease HII	TY21A_RS01160, ,ribonuclease HII
AL463_RS03270, ,lipid-A-disaccharide synthase	A464_RS01105, ,lipid-A-disaccharide synthase	SEAG_RS01525, ,lipid-A-disaccharide synthase	SEEB0189_RS18200, ,lipid-A-disaccharide synthase	SCH_RS01165, ,lipid-A-disaccharide synthase	CFSAN002050_RS06130, ,lipid-A-disaccharide synthase	SED_RS01605, ,lipid-A-disaccharide synthase	SEEH1578_RS09785, ,lipid-A-disaccharide synthase	SU5_RS04720, ,lipid-A-disaccharide synthase	CFSAN002069_RS04060, ,lipid-A-disaccharide synthase	SEHA_RS01780, ,lipid-A-disaccharide synthase	CFSAN001992_RS09925, ,lipid-A-disaccharide synthase	SNSL254_RS02195, ,lipid-A-disaccharide synthase	SPC_RS01165, ,lipid-A-disaccharide synthase	SESA_RS01785, ,lipid-A-disaccharide synthase	STY_RS01155, ,lipid-A-disaccharide synthase	STM14_RS01730, ,lipid-A-disaccharide synthase	DT104_RS01160, ,lipid-A-disaccharide synthase	STM474_RS01160, ,lipid-A-disaccharide synthase	STMDT12_RS01160, ,lipid-A-disaccharide synthase	STU288_RS01155, ,lipid-A-disaccharide synthase	STMUK_RS01160, ,lipid-A-disaccharide synthase	SARI_RS12960, ,lipid-A-disaccharide synthase	SEN_RS01185, ,lipid-A-disaccharide synthase	SPUCDC_RS01175, ,lipid-A-disaccharide synthase	SN31241_RS05890, ,lipid-A-disaccharide synthase	SSPA_RS01185, ,lipid-A-disaccharide synthase	SPAB_RS01185, ,lipid-A-disaccharide synthase	I137_RS01185, ,lipid-A-disaccharide synthase	TY21A_RS01155, ,lipid-A-disaccharide synthase
AL463_RS03275, ,acyl-ACP--UDP-N-acetylglucosamine O-acyltransferase	A464_RS01100, ,acyl-ACP--UDP-N-acetylglucosamine O-acyltransferase	SEAG_RS01520, ,acyl-ACP--UDP-N-acetylglucosamine O-acyltransferase	SEEB0189_RS18205, ,acyl-ACP--UDP-N-acetylglucosamine O-acyltransferase	SCH_RS01160, ,acyl-ACP--UDP-N-acetylglucosamine O-acyltransferase	CFSAN002050_RS06125, ,acyl-ACP--UDP-N-acetylglucosamine O-acyltransferase	SED_RS01600, ,acyl-ACP--UDP-N-acetylglucosamine O-acyltransferase	SEEH1578_RS09780, ,acyl-ACP--UDP-N-acetylglucosamine O-acyltransferase	SU5_RS04715, ,acyl-ACP--UDP-N-acetylglucosamine O-acyltransferase	CFSAN002069_RS04055, ,acyl-ACP--UDP-N-acetylglucosamine O-acyltransferase	SEHA_RS01775, ,acyl-ACP--UDP-N-acetylglucosamine O-acyltransferase	CFSAN001992_RS09930, ,acyl-ACP--UDP-N-acetylglucosamine O-acyltransferase	SNSL254_RS02190, ,acyl-ACP--UDP-N-acetylglucosamine O-acyltransferase	SPC_RS01160, ,acyl-ACP--UDP-N-acetylglucosamine O-acyltransferase	SESA_RS01780, ,acyl-ACP--UDP-N-acetylglucosamine O-acyltransferase	STY_RS01150, ,acyl-ACP--UDP-N-acetylglucosamine O-acyltransferase	STM14_RS01725, ,acyl-ACP--UDP-N-acetylglucosamine O-acyltransferase	DT104_RS01155, ,acyl-ACP--UDP-N-acetylglucosamine O-acyltransferase	STM474_RS01155, ,acyl-ACP--UDP-N-acetylglucosamine O-acyltransferase	STMDT12_RS01155, ,acyl-ACP--UDP-N-acetylglucosamine O-acyltransferase	STU288_RS01150, ,acyl-ACP--UDP-N-acetylglucosamine O-acyltransferase	STMUK_RS01155, ,acyl-ACP--UDP-N-acetylglucosamine O-acyltransferase	SARI_RS12965, ,acyl-ACP--UDP-N-acetylglucosamine O-acyltransferase	SEN_RS01180, ,acyl-ACP--UDP-N-acetylglucosamine O-acyltransferase	SPUCDC_RS01170, ,acyl-ACP--UDP-N-acetylglucosamine O-acyltransferase	SN31241_RS05885, ,acyl-ACP--UDP-N-acetylglucosamine O-acyltransferase	SSPA_RS01180, ,acyl-ACP--UDP-N-acetylglucosamine O-acyltransferase	SPAB_RS01180, ,acyl-ACP--UDP-N-acetylglucosamine O-acyltransferase	I137_RS01180, ,acyl-ACP--UDP-N-acetylglucosamine O-acyltransferase	TY21A_RS01150, ,acyl-ACP--UDP-N-acetylglucosamine O-acyltransferase
AL463_RS03280, ,3-hydroxyacyl-ACP dehydratase FabZ	A464_RS01095, ,3-hydroxyacyl-ACP dehydratase FabZ	SEAG_RS01515, ,3-hydroxyacyl-ACP dehydratase FabZ	SEEB0189_RS18210, ,3-hydroxyacyl-ACP dehydratase FabZ	SCH_RS01155, ,3-hydroxyacyl-ACP dehydratase FabZ	CFSAN002050_RS06120, ,3-hydroxyacyl-ACP dehydratase FabZ	SED_RS01595, ,3-hydroxyacyl-ACP dehydratase FabZ	SEEH1578_RS09775, ,3-hydroxyacyl-ACP dehydratase FabZ	SU5_RS04710, ,3-hydroxyacyl-ACP dehydratase FabZ	CFSAN002069_RS04050, ,3-hydroxyacyl-ACP dehydratase FabZ	SEHA_RS01770, ,3-hydroxyacyl-ACP dehydratase FabZ	CFSAN001992_RS09935, ,3-hydroxyacyl-ACP dehydratase FabZ	SNSL254_RS02185, ,3-hydroxyacyl-ACP dehydratase FabZ	SPC_RS01155, ,3-hydroxyacyl-ACP dehydratase FabZ	SESA_RS01775, ,3-hydroxyacyl-ACP dehydratase FabZ	STY_RS01145, ,3-hydroxyacyl-ACP dehydratase FabZ	STM14_RS01720, ,3-hydroxyacyl-ACP dehydratase FabZ	DT104_RS01150, ,3-hydroxyacyl-ACP dehydratase FabZ	STM474_RS01150, ,3-hydroxyacyl-ACP dehydratase FabZ	STMDT12_RS01150, ,3-hydroxyacyl-ACP dehydratase FabZ	STU288_RS01145, ,3-hydroxyacyl-ACP dehydratase FabZ	STMUK_RS01150, ,3-hydroxyacyl-ACP dehydratase FabZ	SARI_RS12970, ,3-hydroxyacyl-ACP dehydratase FabZ	SEN_RS01175, ,3-hydroxyacyl-ACP dehydratase FabZ	SPUCDC_RS01165, ,3-hydroxyacyl-ACP dehydratase FabZ	SN31241_RS05880, ,3-hydroxyacyl-ACP dehydratase FabZ	SSPA_RS01175, ,3-hydroxyacyl-ACP dehydratase FabZ	SPAB_RS01175, ,3-hydroxyacyl-ACP dehydratase FabZ	I137_RS01175, ,3-hydroxyacyl-ACP dehydratase FabZ	TY21A_RS01145, ,3-hydroxyacyl-ACP dehydratase FabZ
AL463_RS03285, ,UDP-3-O-(3-hydroxymyristoyl)glucosamine N-acyltransferase	A464_RS01090, ,UDP-3-O-(3-hydroxymyristoyl)glucosamine N-acyltransferase	SEAG_RS01510, ,UDP-3-O-(3-hydroxymyristoyl)glucosamine N-acyltransferase	SEEB0189_RS18215, ,UDP-3-O-(3-hydroxymyristoyl)glucosamine N-acyltransferase	SCH_RS01150, ,UDP-3-O-(3-hydroxymyristoyl)glucosamine N-acyltransferase	CFSAN002050_RS06115, ,UDP-3-O-(3-hydroxymyristoyl)glucosamine N-acyltransferase	SED_RS01590, ,UDP-3-O-(3-hydroxymyristoyl)glucosamine N-acyltransferase	SEEH1578_RS09770, ,UDP-3-O-(3-hydroxymyristoyl)glucosamine N-acyltransferase	SU5_RS04705, ,UDP-3-O-(3-hydroxymyristoyl)glucosamine N-acyltransferase	CFSAN002069_RS04045, ,UDP-3-O-(3-hydroxymyristoyl)glucosamine N-acyltransferase	SEHA_RS01765, ,UDP-3-O-(3-hydroxymyristoyl)glucosamine N-acyltransferase	CFSAN001992_RS09940, ,UDP-3-O-(3-hydroxymyristoyl)glucosamine N-acyltransferase	SNSL254_RS02180, ,UDP-3-O-(3-hydroxymyristoyl)glucosamine N-acyltransferase	SPC_RS01150, ,UDP-3-O-(3-hydroxymyristoyl)glucosamine N-acyltransferase	SESA_RS01770, ,UDP-3-O-(3-hydroxymyristoyl)glucosamine N-acyltransferase	STY_RS01140, ,UDP-3-O-(3-hydroxymyristoyl)glucosamine N-acyltransferase	STM14_RS01715, ,UDP-3-O-(3-hydroxymyristoyl)glucosamine N-acyltransferase	DT104_RS01145, ,UDP-3-O-(3-hydroxymyristoyl)glucosamine N-acyltransferase	STM474_RS01145, ,UDP-3-O-(3-hydroxymyristoyl)glucosamine N-acyltransferase	STMDT12_RS01145, ,UDP-3-O-(3-hydroxymyristoyl)glucosamine N-acyltransferase	STU288_RS01140, ,UDP-3-O-(3-hydroxymyristoyl)glucosamine N-acyltransferase	STMUK_RS01145, ,UDP-3-O-(3-hydroxymyristoyl)glucosamine N-acyltransferase	SARI_RS12975, ,UDP-3-O-(3-hydroxymyristoyl)glucosamine N-acyltransferase	SEN_RS01170, ,UDP-3-O-(3-hydroxymyristoyl)glucosamine N-acyltransferase	SPUCDC_RS01160, ,UDP-3-O-(3-hydroxymyristoyl)glucosamine N-acyltransferase	SN31241_RS05875, ,UDP-3-O-(3-hydroxymyristoyl)glucosamine N-acyltransferase	SSPA_RS01170, ,UDP-3-O-(3-hydroxymyristoyl)glucosamine N-acyltransferase	SPAB_RS01170, ,UDP-3-O-(3-hydroxymyristoyl)glucosamine N-acyltransferase	I137_RS01170, ,UDP-3-O-(3-hydroxymyristoyl)glucosamine N-acyltransferase	TY21A_RS01140, ,UDP-3-O-(3-hydroxymyristoyl)glucosamine N-acyltransferase
AL463_RS03290, ,molecular chaperone Skp	A464_RS01085, ,molecular chaperone Skp	SEAG_RS01505, ,molecular chaperone Skp	SEEB0189_RS18220, ,molecular chaperone Skp	SCH_RS01145, ,molecular chaperone Skp	CFSAN002050_RS06110, ,molecular chaperone Skp	SED_RS01585, ,molecular chaperone Skp	SEEH1578_RS09765, ,molecular chaperone Skp	SU5_RS04700, ,molecular chaperone Skp	CFSAN002069_RS04040, ,molecular chaperone Skp	SEHA_RS01760, ,molecular chaperone Skp	CFSAN001992_RS09945, ,molecular chaperone Skp	SNSL254_RS02175, ,molecular chaperone Skp	SPC_RS01145, ,molecular chaperone Skp	SESA_RS01765, ,molecular chaperone Skp	STY_RS01135, ,molecular chaperone Skp	STM14_RS01710, ,molecular chaperone Skp	DT104_RS01140, ,molecular chaperone Skp	STM474_RS01140, ,molecular chaperone Skp	STMDT12_RS01140, ,molecular chaperone Skp	STU288_RS01135, ,molecular chaperone Skp	STMUK_RS01140, ,molecular chaperone Skp	SARI_RS12980, ,molecular chaperone Skp	SEN_RS01165, ,molecular chaperone Skp	SPUCDC_RS01155, ,molecular chaperone Skp	SN31241_RS05870, ,molecular chaperone Skp	SSPA_RS01165, ,molecular chaperone Skp	SPAB_RS01165, ,molecular chaperone Skp	I137_RS01165, ,molecular chaperone Skp	TY21A_RS01135, ,molecular chaperone Skp
AL463_RS03295, ,outer membrane protein assembly factor BamA	A464_RS01080, ,outer membrane protein assembly factor BamA	SEAG_RS01500, ,outer membrane protein assembly factor BamA	SEEB0189_RS18225, ,outer membrane protein assembly factor BamA	SCH_RS01140, ,outer membrane protein assembly factor BamA	CFSAN002050_RS06105, ,outer membrane protein assembly factor BamA	SED_RS01580, ,outer membrane protein assembly factor BamA	SEEH1578_RS09760, ,outer membrane protein assembly factor BamA	SU5_RS04695, ,outer membrane protein assembly factor BamA	CFSAN002069_RS04035, ,outer membrane protein assembly factor BamA	SEHA_RS01755, ,outer membrane protein assembly factor BamA	CFSAN001992_RS09950, ,outer membrane protein assembly factor BamA	SNSL254_RS02170, ,outer membrane protein assembly factor BamA	SPC_RS01140, ,outer membrane protein assembly factor BamA	SESA_RS01760, ,outer membrane protein assembly factor BamA	STY_RS01130, ,outer membrane protein assembly factor BamA	STM14_RS01705, ,outer membrane protein assembly factor BamA	DT104_RS01135, ,outer membrane protein assembly factor BamA	STM474_RS01135, ,outer membrane protein assembly factor BamA	STMDT12_RS01135, ,outer membrane protein assembly factor BamA	STU288_RS01130, ,outer membrane protein assembly factor BamA	STMUK_RS01135, ,outer membrane protein assembly factor BamA	SARI_RS12985, ,outer membrane protein assembly factor BamA	SEN_RS01160, ,outer membrane protein assembly factor BamA	SPUCDC_RS01150, ,outer membrane protein assembly factor BamA	SN31241_RS05865, ,outer membrane protein assembly factor BamA	SSPA_RS01160, ,outer membrane protein assembly factor BamA	SPAB_RS01160, ,outer membrane protein assembly factor BamA	I137_RS01160, ,outer membrane protein assembly factor BamA	TY21A_RS01130, ,outer membrane protein assembly factor BamA
AL463_RS03300, ,sigma E protease regulator RseP	A464_RS01075, ,sigma E protease regulator RseP	SEAG_RS01495, ,sigma E protease regulator RseP	SEEB0189_RS18230, ,sigma E protease regulator RseP	SCH_RS01135, ,sigma E protease regulator RseP	CFSAN002050_RS06100, ,sigma E protease regulator RseP	SED_RS01575, ,sigma E protease regulator RseP	SEEH1578_RS09755, ,sigma E protease regulator RseP	SU5_RS04690, ,sigma E protease regulator RseP	CFSAN002069_RS04030, ,sigma E protease regulator RseP	SEHA_RS01750, ,sigma E protease regulator RseP	CFSAN001992_RS09955, ,sigma E protease regulator RseP	SNSL254_RS02165, ,sigma E protease regulator RseP	SPC_RS01135, ,sigma E protease regulator RseP	SESA_RS01755, ,sigma E protease regulator RseP	STY_RS01125, ,sigma E protease regulator RseP	STM14_RS01700, ,sigma E protease regulator RseP	DT104_RS01130, ,sigma E protease regulator RseP	STM474_RS01130, ,sigma E protease regulator RseP	STMDT12_RS01130, ,sigma E protease regulator RseP	STU288_RS01125, ,sigma E protease regulator RseP	STMUK_RS01130, ,sigma E protease regulator RseP	SARI_RS12990, ,sigma E protease regulator RseP	SEN_RS01155, ,sigma E protease regulator RseP	SPUCDC_RS01145, ,sigma E protease regulator RseP	SN31241_RS05860, ,sigma E protease regulator RseP	SSPA_RS01155, ,sigma E protease regulator RseP	SPAB_RS01155, ,sigma E protease regulator RseP	I137_RS01155, ,sigma E protease regulator RseP	TY21A_RS01125, ,sigma E protease regulator RseP
AL463_RS03305, ,phosphatidate cytidylyltransferase	A464_RS01070, ,phosphatidate cytidylyltransferase	SEAG_RS01490, ,phosphatidate cytidylyltransferase	SEEB0189_RS18235, ,phosphatidate cytidylyltransferase	SCH_RS01130, ,phosphatidate cytidylyltransferase	CFSAN002050_RS06095, ,phosphatidate cytidylyltransferase	SED_RS01570, ,phosphatidate cytidylyltransferase	SEEH1578_RS09750, ,phosphatidate cytidylyltransferase	SU5_RS04685, ,phosphatidate cytidylyltransferase	CFSAN002069_RS04025, ,phosphatidate cytidylyltransferase	SEHA_RS01745, ,phosphatidate cytidylyltransferase	CFSAN001992_RS09960, ,phosphatidate cytidylyltransferase	SNSL254_RS02160, ,phosphatidate cytidylyltransferase	SPC_RS01130, ,phosphatidate cytidylyltransferase	SESA_RS01750, ,phosphatidate cytidylyltransferase	STY_RS01120, ,phosphatidate cytidylyltransferase	STM14_RS01695, ,phosphatidate cytidylyltransferase	DT104_RS01125, ,phosphatidate cytidylyltransferase	STM474_RS01125, ,phosphatidate cytidylyltransferase	STMDT12_RS01125, ,phosphatidate cytidylyltransferase	STU288_RS01120, ,phosphatidate cytidylyltransferase	STMUK_RS01125, ,phosphatidate cytidylyltransferase	SARI_RS12995, ,phosphatidate cytidylyltransferase	SEN_RS01150, ,phosphatidate cytidylyltransferase	SPUCDC_RS01140, ,phosphatidate cytidylyltransferase	SN31241_RS05855, ,phosphatidate cytidylyltransferase	SSPA_RS01150, ,phosphatidate cytidylyltransferase	SPAB_RS01150, ,phosphatidate cytidylyltransferase	I137_RS01150, ,phosphatidate cytidylyltransferase	TY21A_RS01120, ,phosphatidate cytidylyltransferase
AL463_RS03320, ,1-deoxy-D-xylulose-5-phosphate reductoisomerase	A464_RS01060, ,1-deoxy-D-xylulose-5-phosphate reductoisomerase	SEAG_RS01480, ,1-deoxy-D-xylulose-5-phosphate reductoisomerase	SEEB0189_RS18245, ,1-deoxy-D-xylulose-5-phosphate reductoisomerase	SCH_RS01120, ,1-deoxy-D-xylulose-5-phosphate reductoisomerase	CFSAN002050_RS06085, ,1-deoxy-D-xylulose-5-phosphate reductoisomerase	SED_RS01560, ,1-deoxy-D-xylulose-5-phosphate reductoisomerase	SEEH1578_RS09740, ,1-deoxy-D-xylulose-5-phosphate reductoisomerase	SU5_RS04675, ,1-deoxy-D-xylulose-5-phosphate reductoisomerase	CFSAN002069_RS04015, ,1-deoxy-D-xylulose-5-phosphate reductoisomerase	SEHA_RS01735, ,1-deoxy-D-xylulose-5-phosphate reductoisomerase	CFSAN001992_RS09970, ,1-deoxy-D-xylulose-5-phosphate reductoisomerase	SNSL254_RS02150, ,1-deoxy-D-xylulose-5-phosphate reductoisomerase	SPC_RS01120, ,1-deoxy-D-xylulose-5-phosphate reductoisomerase	SESA_RS01740, ,1-deoxy-D-xylulose-5-phosphate reductoisomerase	STY_RS01110, ,1-deoxy-D-xylulose-5-phosphate reductoisomerase	STM14_RS01685, ,1-deoxy-D-xylulose-5-phosphate reductoisomerase	DT104_RS01115, ,1-deoxy-D-xylulose-5-phosphate reductoisomerase	STM474_RS01115, ,1-deoxy-D-xylulose-5-phosphate reductoisomerase	STMDT12_RS01115, ,1-deoxy-D-xylulose-5-phosphate reductoisomerase	STU288_RS01110, ,1-deoxy-D-xylulose-5-phosphate reductoisomerase	STMUK_RS01115, ,1-deoxy-D-xylulose-5-phosphate reductoisomerase	SARI_RS13005, ,1-deoxy-D-xylulose-5-phosphate reductoisomerase	SEN_RS01140, ,1-deoxy-D-xylulose-5-phosphate reductoisomerase	SPUCDC_RS01130, ,1-deoxy-D-xylulose-5-phosphate reductoisomerase	SN31241_RS05845, ,1-deoxy-D-xylulose-5-phosphate reductoisomerase	SSPA_RS01140, ,1-deoxy-D-xylulose-5-phosphate reductoisomerase	SPAB_RS01140, ,1-deoxy-D-xylulose-5-phosphate reductoisomerase	I137_RS01140, ,1-deoxy-D-xylulose-5-phosphate reductoisomerase	TY21A_RS01110, ,1-deoxy-D-xylulose-5-phosphate reductoisomerase
AL463_RS03325, ,ribosome recycling factor	A464_RS01055, ,ribosome recycling factor	SEAG_RS01475, ,ribosome recycling factor	SEEB0189_RS18250, ,ribosome recycling factor	SCH_RS01115, ,ribosome recycling factor	CFSAN002050_RS06080, ,ribosome recycling factor	SED_RS01555, ,ribosome recycling factor	SEEH1578_RS09735, ,ribosome recycling factor	SU5_RS04670, ,ribosome recycling factor	CFSAN002069_RS04010, ,ribosome recycling factor	SEHA_RS01730, ,ribosome recycling factor	CFSAN001992_RS09975, ,ribosome recycling factor	SNSL254_RS02145, ,ribosome recycling factor	SPC_RS01115, ,ribosome recycling factor	SESA_RS01735, ,ribosome recycling factor	STY_RS01105, ,ribosome recycling factor	STM14_RS01680, ,ribosome recycling factor	DT104_RS01110, ,ribosome recycling factor	STM474_RS01110, ,ribosome recycling factor	STMDT12_RS01110, ,ribosome recycling factor	STU288_RS01105, ,ribosome recycling factor	STMUK_RS01110, ,ribosome recycling factor	SARI_RS13010, ,ribosome recycling factor	SEN_RS01135, ,ribosome recycling factor	SPUCDC_RS01125, ,ribosome recycling factor	SN31241_RS05840, ,ribosome recycling factor	SSPA_RS01135, ,ribosome recycling factor	SPAB_RS01135, ,ribosome recycling factor	I137_RS01135, ,ribosome recycling factor	TY21A_RS01105, ,ribosome recycling factor
AL463_RS03330, ,UMP kinase	A464_RS01050, ,UMP kinase	SEAG_RS01470, ,UMP kinase	SEEB0189_RS18255, ,UMP kinase	SCH_RS01110, ,UMP kinase	CFSAN002050_RS06075, ,UMP kinase	SED_RS01550, ,UMP kinase	SEEH1578_RS09730, ,UMP kinase	SU5_RS04665, ,UMP kinase	CFSAN002069_RS04005, ,UMP kinase	SEHA_RS01725, ,UMP kinase	CFSAN001992_RS09980, ,UMP kinase	SNSL254_RS02140, ,UMP kinase	SPC_RS01110, ,UMP kinase	SESA_RS01730, ,UMP kinase	STY_RS01100, ,UMP kinase	STM14_RS01675, ,UMP kinase	DT104_RS01105, ,UMP kinase	STM474_RS01105, ,UMP kinase	STMDT12_RS01105, ,UMP kinase	STU288_RS01100, ,UMP kinase	STMUK_RS01105, ,UMP kinase	SARI_RS13015, ,UMP kinase	SEN_RS01130, ,UMP kinase	SPUCDC_RS01120, ,UMP kinase	SN31241_RS05835, ,UMP kinase	SSPA_RS01130, ,UMP kinase	SPAB_RS01130, ,UMP kinase	I137_RS01130, ,UMP kinase	TY21A_RS01100, ,UMP kinase
AL463_RS03335, ,elongation factor Ts	A464_RS01045, ,elongation factor Ts	SEAG_RS01465, ,elongation factor Ts	SEEB0189_RS18260, ,elongation factor Ts	SCH_RS01105, ,elongation factor Ts	CFSAN002050_RS06070, ,elongation factor Ts	SED_RS01545, ,elongation factor Ts	SEEH1578_RS09725, ,elongation factor Ts	SU5_RS04660, ,elongation factor Ts	CFSAN002069_RS04000, ,elongation factor Ts	SEHA_RS01720, ,elongation factor Ts	CFSAN001992_RS09985, ,elongation factor Ts	SNSL254_RS02135, ,elongation factor Ts	SPC_RS01105, ,elongation factor Ts	SESA_RS01725, ,elongation factor Ts	STY_RS01095, ,elongation factor Ts	STM14_RS01670, ,elongation factor Ts	DT104_RS01100, ,elongation factor Ts	STM474_RS01100, ,elongation factor Ts	STMDT12_RS01100, ,elongation factor Ts	STU288_RS01095, ,elongation factor Ts	STMUK_RS01100, ,elongation factor Ts	SARI_RS13020, ,elongation factor Ts	SEN_RS01125, ,elongation factor Ts	SPUCDC_RS01115, ,elongation factor Ts	SN31241_RS05830, ,elongation factor Ts	SSPA_RS01125, ,elongation factor Ts	SPAB_RS01125, ,elongation factor Ts	I137_RS01125, ,elongation factor Ts	TY21A_RS01095, ,elongation factor Ts
AL463_RS03345, ,30S ribosomal protein S2	A464_RS01040, ,30S ribosomal protein S2	SEAG_RS01460, ,30S ribosomal protein S2	SEEB0189_RS18265, ,30S ribosomal protein S2	SCH_RS01100, ,30S ribosomal protein S2	CFSAN002050_RS06065, ,30S ribosomal protein S2	SED_RS01540, ,30S ribosomal protein S2	SEEH1578_RS09720, ,30S ribosomal protein S2	SU5_RS04655, ,30S ribosomal protein S2	CFSAN002069_RS03995, ,30S ribosomal protein S2	SEHA_RS01715, ,30S ribosomal protein S2	CFSAN001992_RS09990, ,30S ribosomal protein S2	SNSL254_RS02130, ,30S ribosomal protein S2	SPC_RS01100, ,30S ribosomal protein S2	SESA_RS01720, ,30S ribosomal protein S2	STY_RS01090, ,30S ribosomal protein S2	STM14_RS01665, ,30S ribosomal protein S2	DT104_RS01095, ,30S ribosomal protein S2	STM474_RS01095, ,30S ribosomal protein S2	STMDT12_RS01095, ,30S ribosomal protein S2	STU288_RS01090, ,30S ribosomal protein S2	STMUK_RS01095, ,30S ribosomal protein S2	SARI_RS13025, ,30S ribosomal protein S2	SEN_RS01120, ,30S ribosomal protein S2	SPUCDC_RS01110, ,30S ribosomal protein S2	SN31241_RS05825, ,30S ribosomal protein S2	SSPA_RS01120, ,30S ribosomal protein S2	SPAB_RS01120, ,30S ribosomal protein S2	I137_RS01120, ,30S ribosomal protein S2	TY21A_RS01090, ,30S ribosomal protein S2
AL463_RS03350, ,type I methionyl aminopeptidase	A464_RS01035, ,type I methionyl aminopeptidase	SEAG_RS01455, ,type I methionyl aminopeptidase	SEEB0189_RS18270, ,type I methionyl aminopeptidase	SCH_RS01095, ,type I methionyl aminopeptidase	CFSAN002050_RS06060, ,type I methionyl aminopeptidase	SED_RS01535, ,type I methionyl aminopeptidase	SEEH1578_RS09715, ,type I methionyl aminopeptidase	SU5_RS04650, ,type I methionyl aminopeptidase	CFSAN002069_RS03990, ,type I methionyl aminopeptidase	SEHA_RS01710, ,type I methionyl aminopeptidase	CFSAN001992_RS09995, ,type I methionyl aminopeptidase	SNSL254_RS02125, ,type I methionyl aminopeptidase	SPC_RS01095, ,type I methionyl aminopeptidase	SESA_RS01715, ,type I methionyl aminopeptidase	STY_RS01085, ,type I methionyl aminopeptidase	STM14_RS01660, ,type I methionyl aminopeptidase	DT104_RS01090, ,type I methionyl aminopeptidase	STM474_RS01090, ,type I methionyl aminopeptidase	STMDT12_RS01090, ,type I methionyl aminopeptidase	STU288_RS01085, ,type I methionyl aminopeptidase	STMUK_RS01090, ,type I methionyl aminopeptidase	SARI_RS13030, ,type I methionyl aminopeptidase	SEN_RS01115, ,type I methionyl aminopeptidase	SPUCDC_RS01105, ,type I methionyl aminopeptidase	SN31241_RS05820, ,type I methionyl aminopeptidase	SSPA_RS01115, ,type I methionyl aminopeptidase	SPAB_RS01115, ,type I methionyl aminopeptidase	I137_RS01115, ,type I methionyl aminopeptidase	TY21A_RS01085, ,type I methionyl aminopeptidase
AL463_RS03360, ,bifunctional uridylyltransferase/uridylyl-removing protein GlnD	A464_RS01025, ,bifunctional uridylyltransferase/uridylyl-removing protein GlnD	SEAG_RS01450, ,bifunctional uridylyltransferase/uridylyl-removing protein GlnD	SEEB0189_RS18275, ,bifunctional uridylyltransferase/uridylyl-removing protein GlnD	SCH_RS01090, ,bifunctional uridylyltransferase/uridylyl-removing protein GlnD	CFSAN002050_RS06055, ,bifunctional uridylyltransferase/uridylyl-removing protein GlnD	SED_RS01530, ,bifunctional uridylyltransferase/uridylyl-removing protein GlnD	SEEH1578_RS09710, ,bifunctional uridylyltransferase/uridylyl-removing protein GlnD	SU5_RS04645, ,bifunctional uridylyltransferase/uridylyl-removing protein GlnD	CFSAN002069_RS03985, ,bifunctional uridylyltransferase/uridylyl-removing protein GlnD	SEHA_RS01705, ,bifunctional uridylyltransferase/uridylyl-removing protein GlnD	CFSAN001992_RS10000, ,bifunctional uridylyltransferase/uridylyl-removing protein GlnD	SNSL254_RS02120, ,bifunctional uridylyltransferase/uridylyl-removing protein GlnD	SPC_RS01090, ,bifunctional uridylyltransferase/uridylyl-removing protein GlnD	SESA_RS01710, ,bifunctional uridylyltransferase/uridylyl-removing protein GlnD	STY_RS01080, ,bifunctional uridylyltransferase/uridylyl-removing protein GlnD	STM14_RS01655, ,bifunctional uridylyltransferase/uridylyl-removing protein GlnD	DT104_RS01085, ,bifunctional uridylyltransferase/uridylyl-removing protein GlnD	STM474_RS01085, ,bifunctional uridylyltransferase/uridylyl-removing protein GlnD	STMDT12_RS01085, ,bifunctional uridylyltransferase/uridylyl-removing protein GlnD	STU288_RS01080, ,bifunctional uridylyltransferase/uridylyl-removing protein GlnD	STMUK_RS01085, ,bifunctional uridylyltransferase/uridylyl-removing protein GlnD	SARI_RS13035, ,bifunctional uridylyltransferase/uridylyl-removing protein GlnD	SEN_RS01110, ,bifunctional uridylyltransferase/uridylyl-removing protein GlnD	SPUCDC_RS01100, ,bifunctional uridylyltransferase/uridylyl-removing protein GlnD	SN31241_RS05815, ,bifunctional uridylyltransferase/uridylyl-removing protein GlnD	SSPA_RS01110, ,bifunctional uridylyltransferase/uridylyl-removing protein GlnD	SPAB_RS01110, ,bifunctional uridylyltransferase/uridylyl-removing protein GlnD	I137_RS01110, ,bifunctional uridylyltransferase/uridylyl-removing protein GlnD	TY21A_RS01080, ,bifunctional uridylyltransferase/uridylyl-removing protein GlnD
AL463_RS03365, ,2,3,4,5-tetrahydropyridine-2,6-dicarboxylate N-succinyltransferase	A464_RS01020, ,2,3,4,5-tetrahydropyridine-2,6-dicarboxylate N-succinyltransferase	SEAG_RS01445, ,2,3,4,5-tetrahydropyridine-2,6-dicarboxylate N-succinyltransferase	SEEB0189_RS18280, ,2,3,4,5-tetrahydropyridine-2,6-dicarboxylate N-succinyltransferase	SCH_RS01085, ,2,3,4,5-tetrahydropyridine-2,6-dicarboxylate N-succinyltransferase	CFSAN002050_RS06050, ,2,3,4,5-tetrahydropyridine-2,6-dicarboxylate N-succinyltransferase	SED_RS01525, ,2,3,4,5-tetrahydropyridine-2,6-dicarboxylate N-succinyltransferase	SEEH1578_RS09705, ,2,3,4,5-tetrahydropyridine-2,6-dicarboxylate N-succinyltransferase	SU5_RS04640, ,2,3,4,5-tetrahydropyridine-2,6-dicarboxylate N-succinyltransferase	CFSAN002069_RS03980, ,2,3,4,5-tetrahydropyridine-2,6-dicarboxylate N-succinyltransferase	SEHA_RS01700, ,2,3,4,5-tetrahydropyridine-2,6-dicarboxylate N-succinyltransferase	CFSAN001992_RS10005, ,2,3,4,5-tetrahydropyridine-2,6-dicarboxylate N-succinyltransferase	SNSL254_RS02115, ,2,3,4,5-tetrahydropyridine-2,6-dicarboxylate N-succinyltransferase	SPC_RS01085, ,2,3,4,5-tetrahydropyridine-2,6-dicarboxylate N-succinyltransferase	SESA_RS01705, ,2,3,4,5-tetrahydropyridine-2,6-dicarboxylate N-succinyltransferase	STY_RS01075, ,2,3,4,5-tetrahydropyridine-2,6-dicarboxylate N-succinyltransferase	STM14_RS01650, ,2,3,4,5-tetrahydropyridine-2,6-dicarboxylate N-succinyltransferase	DT104_RS01080, ,2,3,4,5-tetrahydropyridine-2,6-dicarboxylate N-succinyltransferase	STM474_RS01080, ,2,3,4,5-tetrahydropyridine-2,6-dicarboxylate N-succinyltransferase	STMDT12_RS01080, ,2,3,4,5-tetrahydropyridine-2,6-dicarboxylate N-succinyltransferase	STU288_RS01075, ,2,3,4,5-tetrahydropyridine-2,6-dicarboxylate N-succinyltransferase	STMUK_RS01080, ,2,3,4,5-tetrahydropyridine-2,6-dicarboxylate N-succinyltransferase	SARI_RS13040, ,2,3,4,5-tetrahydropyridine-2,6-dicarboxylate N-succinyltransferase	SEN_RS01105, ,2,3,4,5-tetrahydropyridine-2,6-dicarboxylate N-succinyltransferase	SPUCDC_RS01095, ,2,3,4,5-tetrahydropyridine-2,6-dicarboxylate N-succinyltransferase	SN31241_RS05810, ,2,3,4,5-tetrahydropyridine-2,6-dicarboxylate N-succinyltransferase	SSPA_RS01105, ,2,3,4,5-tetrahydropyridine-2,6-dicarboxylate N-succinyltransferase	SPAB_RS01105, ,2,3,4,5-tetrahydropyridine-2,6-dicarboxylate N-succinyltransferase	I137_RS01105, ,2,3,4,5-tetrahydropyridine-2,6-dicarboxylate N-succinyltransferase	TY21A_RS01075, ,2,3,4,5-tetrahydropyridine-2,6-dicarboxylate N-succinyltransferase
AL463_RS03375, ,DUF3461 family protein	A464_RS01010, ,DUF3461 family protein	SEAG_RS01435, ,DUF3461 family protein	SEEB0189_RS18290, ,DUF3461 family protein	SCH_RS01075, ,DUF3461 family protein	CFSAN002050_RS06040, ,DUF3461 family protein	SED_RS01515, ,DUF3461 family protein	SEEH1578_RS09695, ,DUF3461 family protein	SU5_RS04630, ,DUF3461 family protein	CFSAN002069_RS03970, ,DUF3461 family protein	SEHA_RS01690, ,DUF3461 family protein	CFSAN001992_RS10015, ,DUF3461 family protein	SNSL254_RS02105, ,DUF3461 family protein	SPC_RS01075, ,DUF3461 family protein	SESA_RS01695, ,DUF3461 family protein	STY_RS01065, ,DUF3461 family protein	STM14_RS01640, ,DUF3461 family protein	DT104_RS01070, ,DUF3461 family protein	STM474_RS01070, ,DUF3461 family protein	STMDT12_RS01070, ,DUF3461 family protein	STU288_RS01065, ,DUF3461 family protein	STMUK_RS01070, ,DUF3461 family protein	SARI_RS13050, ,DUF3461 family protein	SEN_RS01095, ,DUF3461 family protein	SPUCDC_RS01085, ,DUF3461 family protein	SN31241_RS05800, ,DUF3461 family protein	SSPA_RS01095, ,DUF3461 family protein	SPAB_RS01095, ,DUF3461 family protein	I137_RS01095, ,DUF3461 family protein	TY21A_RS01065, ,DUF3461 family protein
AL463_RS03380, ,DNA-binding transcriptional regulator CdaR	A464_RS01000, ,CdaR family transcriptional regulator	SEAG_RS01430, ,CdaR family transcriptional regulator	SEEB0189_RS18295, ,CdaR family transcriptional regulator	SCH_RS01070, ,CdaR family transcriptional regulator	CFSAN002050_RS06030, ,CdaR family transcriptional regulator	SED_RS01505, ,CdaR family transcriptional regulator	SEEH1578_RS09690, ,DNA-binding transcriptional regulator CdaR	SU5_RS04625, ,CdaR family transcriptional regulator	CFSAN002069_RS03965, ,DNA-binding transcriptional regulator CdaR	SEHA_RS01685, ,CdaR family transcriptional regulator	CFSAN001992_RS10025, ,CdaR family transcriptional regulator	SNSL254_RS02100, ,CdaR family transcriptional regulator	SPC_RS01070, ,DNA-binding transcriptional regulator CdaR	SESA_RS01685, ,CdaR family transcriptional regulator	STY_RS01060, ,DNA-binding transcriptional regulator CdaR	STM14_RS01635, ,DNA-binding transcriptional regulator CdaR	DT104_RS01065, ,DNA-binding transcriptional regulator CdaR	STM474_RS01065, ,DNA-binding transcriptional regulator CdaR	STMDT12_RS01065, ,DNA-binding transcriptional regulator CdaR	STU288_RS01060, ,DNA-binding transcriptional regulator CdaR	STMUK_RS01065, ,DNA-binding transcriptional regulator CdaR	SARI_RS13055, ,CdaR family transcriptional regulator	SEN_RS01085, ,DNA-binding transcriptional regulator CdaR	SPUCDC_RS01080, ,CdaR family transcriptional regulator	SN31241_RS05795, ,CdaR family transcriptional regulator	SSPA_RS01090, ,DNA-binding transcriptional regulator CdaR	SPAB_RS01090, ,CdaR family transcriptional regulator	I137_RS01865, ,XRE family transcriptional regulator	TY21A_RS01060, ,CdaR family transcriptional regulator
AL463_RS03385, ,serine endoprotease DegP	A464_RS00995, ,serine endoprotease DegP	SEAG_RS01425, ,serine endoprotease DegP	SEEB0189_RS18300, ,serine endoprotease DegP	SCH_RS01065, ,serine endoprotease DegP	CFSAN002050_RS06025, ,serine endoprotease DegP	SED_RS01500, ,serine endoprotease DegP	SEEH1578_RS09685, ,serine endoprotease DegP	SU5_RS04620, ,serine endoprotease DegP	CFSAN002069_RS03960, ,serine endoprotease DegP	SEHA_RS01680, ,serine endoprotease DegP	CFSAN001992_RS10030, ,serine endoprotease DegP	SNSL254_RS02095, ,serine endoprotease DegP	SPC_RS01065, ,serine endoprotease DegP	SESA_RS01680, ,serine endoprotease DegP	STY_RS01055, ,serine endoprotease DegP	STM14_RS01630, ,serine endoprotease DegP	DT104_RS01060, ,serine endoprotease DegP	STM474_RS01060, ,serine endoprotease DegP	STMDT12_RS01060, ,serine endoprotease DegP	STU288_RS01055, ,serine endoprotease DegP	STMUK_RS01060, ,serine endoprotease DegP	SARI_RS13060, ,serine endoprotease DegP	SEN_RS01080, ,serine endoprotease DegP	SPUCDC_RS01075, ,serine endoprotease DegP	SN31241_RS05790, ,serine endoprotease DegP	SSPA_RS01085, ,serine endoprotease DegP	SPAB_RS01085, ,serine endoprotease DegP	I137_RS01085, ,serine endoprotease DegP	TY21A_RS01055, ,serine endoprotease DegP
AL463_RS03390, ,dGTPase	A464_RS00990, ,dGTPase	SEAG_RS01420, ,dGTPase	SEEB0189_RS18305, ,dGTPase	SCH_RS01060, ,dGTPase	CFSAN002050_RS06020, ,dGTPase	SED_RS01495, ,dGTPase	SEEH1578_RS09680, ,dGTPase	SU5_RS04615, ,dGTPase	CFSAN002069_RS03955, ,dGTPase	SEHA_RS01675, ,dGTPase	CFSAN001992_RS10035, ,dGTPase	SNSL254_RS02090, ,dGTPase	SPC_RS01060, ,dGTPase	SESA_RS01675, ,dGTPase	STY_RS01050, ,dGTPase	STM14_RS01625, ,dGTPase	DT104_RS01055, ,dGTPase	STM474_RS01055, ,dGTPase	STMDT12_RS01055, ,dGTPase	STU288_RS01050, ,dGTPase	STMUK_RS01055, ,dGTPase	SARI_RS13065, ,dGTPase	SEN_RS01075, ,dGTPase	SPUCDC_RS01070, ,dGTPase	SN31241_RS05785, ,dGTPase	SSPA_RS01080, ,dGTPase	SPAB_RS01080, ,dGTPase	I137_RS01080, ,dGTPase	TY21A_RS01050, ,dGTPase
AL463_RS03395, ,5-methylthioadenosine/S-adenosylhomocysteine nucleosidase	A464_RS00985, ,5-methylthioadenosine/S-adenosylhomocysteine nucleosidase	SEAG_RS01415, ,5-methylthioadenosine/S-adenosylhomocysteine nucleosidase	SEEB0189_RS18310, ,5-methylthioadenosine/S-adenosylhomocysteine nucleosidase	SCH_RS01055, ,5-methylthioadenosine/S-adenosylhomocysteine nucleosidase	CFSAN002050_RS06015, ,5-methylthioadenosine/S-adenosylhomocysteine nucleosidase	SED_RS01490, ,5-methylthioadenosine/S-adenosylhomocysteine nucleosidase	SEEH1578_RS09675, ,5-methylthioadenosine/S-adenosylhomocysteine nucleosidase	SU5_RS04610, ,5-methylthioadenosine/S-adenosylhomocysteine nucleosidase	CFSAN002069_RS03950, ,5-methylthioadenosine/S-adenosylhomocysteine nucleosidase	SEHA_RS01670, ,5-methylthioadenosine/S-adenosylhomocysteine nucleosidase	CFSAN001992_RS10040, ,5-methylthioadenosine/S-adenosylhomocysteine nucleosidase	SNSL254_RS02085, ,5-methylthioadenosine/S-adenosylhomocysteine nucleosidase	SPC_RS01055, ,5-methylthioadenosine/S-adenosylhomocysteine nucleosidase	SESA_RS01670, ,5-methylthioadenosine/S-adenosylhomocysteine nucleosidase	STY_RS01045, ,5-methylthioadenosine/S-adenosylhomocysteine nucleosidase	STM14_RS01620, ,5-methylthioadenosine/S-adenosylhomocysteine nucleosidase	DT104_RS01050, ,5-methylthioadenosine/S-adenosylhomocysteine nucleosidase	STM474_RS01050, ,5-methylthioadenosine/S-adenosylhomocysteine nucleosidase	STMDT12_RS01050, ,5-methylthioadenosine/S-adenosylhomocysteine nucleosidase	STU288_RS01045, ,5-methylthioadenosine/S-adenosylhomocysteine nucleosidase	STMUK_RS01050, ,5-methylthioadenosine/S-adenosylhomocysteine nucleosidase	SARI_RS13070, ,5-methylthioadenosine/S-adenosylhomocysteine nucleosidase	SEN_RS01070, ,5-methylthioadenosine/S-adenosylhomocysteine nucleosidase	SPUCDC_RS01065, ,5-methylthioadenosine/S-adenosylhomocysteine nucleosidase	SN31241_RS05780, ,5-methylthioadenosine/S-adenosylhomocysteine nucleosidase	SSPA_RS01075, ,5-methylthioadenosine/S-adenosylhomocysteine nucleosidase	SPAB_RS01075, ,5-methylthioadenosine/S-adenosylhomocysteine nucleosidase	I137_RS01075, ,5-methylthioadenosine/S-adenosylhomocysteine nucleosidase	TY21A_RS01045, ,5-methylthioadenosine/S-adenosylhomocysteine nucleosidase
AL463_RS03400, ,vitamin B12 ABC transporter substrate-binding protein BtuF	A464_RS00980, ,vitamin B12 ABC transporter substrate-binding protein BtuF	SEAG_RS01410, ,vitamin B12 ABC transporter substrate-binding protein BtuF	SEEB0189_RS18315, ,vitamin B12 ABC transporter substrate-binding protein BtuF	SCH_RS01050, ,vitamin B12 ABC transporter substrate-binding protein BtuF	CFSAN002050_RS06010, ,vitamin B12 ABC transporter substrate-binding protein BtuF	SED_RS01485, ,vitamin B12 ABC transporter substrate-binding protein BtuF	SEEH1578_RS09670, ,vitamin B12 ABC transporter substrate-binding protein BtuF	SU5_RS04605, ,vitamin B12 ABC transporter substrate-binding protein BtuF	CFSAN002069_RS03945, ,vitamin B12 ABC transporter substrate-binding protein BtuF	SEHA_RS01665, ,vitamin B12 ABC transporter substrate-binding protein BtuF	CFSAN001992_RS10045, ,vitamin B12 ABC transporter substrate-binding protein BtuF	SNSL254_RS02080, ,vitamin B12 ABC transporter substrate-binding protein BtuF	SPC_RS01050, ,vitamin B12 ABC transporter substrate-binding protein BtuF	SESA_RS01665, ,vitamin B12 ABC transporter substrate-binding protein BtuF	STY_RS01040, ,vitamin B12 ABC transporter substrate-binding protein BtuF	STM14_RS01615, ,vitamin B12 ABC transporter substrate-binding protein BtuF	DT104_RS01045, ,vitamin B12 ABC transporter substrate-binding protein BtuF	STM474_RS01045, ,vitamin B12 ABC transporter substrate-binding protein BtuF	STMDT12_RS01045, ,vitamin B12 ABC transporter substrate-binding protein BtuF	STU288_RS01040, ,vitamin B12 ABC transporter substrate-binding protein BtuF	STMUK_RS01045, ,vitamin B12 ABC transporter substrate-binding protein BtuF	SARI_RS13075, ,vitamin B12 ABC transporter substrate-binding protein BtuF	SEN_RS01065, ,vitamin B12 ABC transporter substrate-binding protein BtuF	SPUCDC_RS01060, ,vitamin B12 ABC transporter substrate-binding protein BtuF	SN31241_RS05775, ,vitamin B12 ABC transporter substrate-binding protein BtuF	SSPA_RS01070, ,vitamin B12 ABC transporter substrate-binding protein BtuF	SPAB_RS01070, ,vitamin B12 ABC transporter substrate-binding protein BtuF	I137_RS01070, ,vitamin B12 ABC transporter substrate-binding protein BtuF	TY21A_RS01040, ,vitamin B12 ABC transporter substrate-binding protein BtuF
AL463_RS03405, ,TRIC cation channel family protein	A464_RS00975, ,TRIC cation channel family protein	SEAG_RS01405, ,TRIC cation channel family protein	SEEB0189_RS18320, ,TRIC cation channel family protein	SCH_RS01045, ,TRIC cation channel family protein	CFSAN002050_RS06005, ,TRIC cation channel family protein	SED_RS01480, ,TRIC cation channel family protein	SEEH1578_RS09665, ,TRIC cation channel family protein	SU5_RS04600, ,TRIC cation channel family protein	CFSAN002069_RS03940, ,TRIC cation channel family protein	SEHA_RS01660, ,TRIC cation channel family protein	CFSAN001992_RS10050, ,TRIC cation channel family protein	SNSL254_RS02075, ,TRIC cation channel family protein	SPC_RS01045, ,TRIC cation channel family protein	SESA_RS01660, ,TRIC cation channel family protein	STY_RS01035, ,TRIC cation channel family protein	STM14_RS01610, ,TRIC cation channel family protein	DT104_RS01040, ,TRIC cation channel family protein	STM474_RS01040, ,TRIC cation channel family protein	STMDT12_RS01040, ,TRIC cation channel family protein	STU288_RS01035, ,TRIC cation channel family protein	STMUK_RS01040, ,TRIC cation channel family protein	SARI_RS13080, ,TRIC cation channel family protein	SEN_RS01060, ,TRIC cation channel family protein	SPUCDC_RS01055, ,TRIC cation channel family protein	SN31241_RS05770, ,TRIC cation channel family protein	SSPA_RS01065, ,TRIC cation channel family protein	SPAB_RS01065, ,TRIC cation channel family protein	I137_RS01065, ,TRIC cation channel family protein	TY21A_RS01035, ,TRIC cation channel family protein
[truncated: 2,143 more rows]
