# Supplementary material for: An integrated comparative genomics, subtractive proteomics and immunoinformatics framework for the rational design of a Pan-Salmonella multi-epitope vaccine
Source: PLoS One. 2024 Jul 3;19(7):e0292413. doi: 10.1371/journal.pone.0292413 (PMC11221655; doi:10.1371/journal.pone.0292413)
Supplement: S3 Table — (TXT) [file pone.0292413.s004.txt]

SeqID	Localization	Score
AL463_RS04010 Salmonella_enterica_strain_FDAARGOS_94_NZ_CP014051 4-hydroxythreonine-4-phosphate dehydrogenase PdxA	Cytoplasmic	9.97
AL463_RS24655 Salmonella_enterica_strain_FDAARGOS_94_NZ_CP014051 YbjC family protein	CytoplasmicMembrane	9.82
AL463_RS03190 Salmonella_enterica_strain_FDAARGOS_94_NZ_CP014051 methionine ABC transporter substrate-binding lipoprotein MetQ	CytoplasmicMembrane	9.97
AL463_RS07850 Salmonella_enterica_strain_FDAARGOS_94_NZ_CP014051 5-methyltetrahydropteroyltriglutamate-- homocysteine S-methyltransferase	Cytoplasmic	8.96
AL463_RS18550 Salmonella_enterica_strain_FDAARGOS_94_NZ_CP014051 flagellar type III secretion system protein FliR	CytoplasmicMembrane	10.00
AL463_RS09130 Salmonella_enterica_strain_FDAARGOS_94_NZ_CP014051 pantetheine-phosphate adenylyltransferase	Cytoplasmic	9.26
AL463_RS15580 Salmonella_enterica_strain_FDAARGOS_94_NZ_CP014051 dimethylsulfoxide reductase subunit B	CytoplasmicMembrane	7.88
AL463_RS19310 Salmonella_enterica_strain_FDAARGOS_94_NZ_CP014051 protease HtpX	CytoplasmicMembrane	10.00
AL463_RS21995 Salmonella_enterica_strain_FDAARGOS_94_NZ_CP014051 3-deoxy-7-phosphoheptulonate synthase AroH	Cytoplasmic	9.97
AL463_RS15355 Salmonella_enterica_strain_FDAARGOS_94_NZ_CP014051 PTS transporter subunit EIIC	CytoplasmicMembrane	10.00
AL463_RS04710 Salmonella_enterica_strain_FDAARGOS_94_NZ_CP014051 DNA polymerase III subunit psi	Unknown	2.00
AL463_RS10430 Salmonella_enterica_strain_FDAARGOS_94_NZ_CP014051 uroporphyrinogen-III C-methyltransferase	Cytoplasmic	9.26
AL463_RS08040 Salmonella_enterica_strain_FDAARGOS_94_NZ_CP014051 lipopolysaccharide N-acetylmannosaminouronosyltransferase	Unknown	2.00
AL463_RS00800 Salmonella_enterica_strain_FDAARGOS_94_NZ_CP014051 replication initiation negative regulator SeqA	Cytoplasmic	8.96
AL463_RS07945 Salmonella_enterica_strain_FDAARGOS_94_NZ_CP014051 diaminopimelate epimerase	Cytoplasmic	9.97
AL463_RS19540 Salmonella_enterica_strain_FDAARGOS_94_NZ_CP014051 muramoyltetrapeptide carboxypeptidase	Cytoplasmic	9.26
AL463_RS11465 Salmonella_enterica_strain_FDAARGOS_94_NZ_CP014051 tryptophan permease	CytoplasmicMembrane	10.00
AL463_RS22635 Salmonella_enterica_strain_FDAARGOS_94_NZ_CP014051 two-component system response regulator PhoP	Cytoplasmic	9.97
AL463_RS19705 Salmonella_enterica_strain_FDAARGOS_94_NZ_CP014051 two-component system response regulator NarL	Cytoplasmic	9.97
AL463_RS08625 Salmonella_enterica_strain_FDAARGOS_94_NZ_CP014051 heme ABC transporter permease	CytoplasmicMembrane	10.00
AL463_RS15480 Salmonella_enterica_strain_FDAARGOS_94_NZ_CP014051 tRNA (cytosine(32)/uridine(32)-2-O)-methyltransferase TrmJ	Cytoplasmic	9.97
AL463_RS03260 Salmonella_enterica_strain_FDAARGOS_94_NZ_CP014051 DNA polymerase III subunit alpha	Cytoplasmic	9.97
AL463_RS10570 Salmonella_enterica_strain_FDAARGOS_94_NZ_CP014051 sulfurtransferase complex subunit TusB	Unknown	2.00
AL463_RS07855 Salmonella_enterica_strain_FDAARGOS_94_NZ_CP014051 HTH-type transcriptional regulator MetR	Cytoplasmic	10.00
AL463_RS11530 Salmonella_enterica_strain_FDAARGOS_94_NZ_CP014051 DnaA initiator-associating protein DiaA	Cytoplasmic	9.97
AL463_RS24055 Salmonella_enterica_strain_FDAARGOS_94_NZ_CP014051 formate transporter FocA	CytoplasmicMembrane	10.00
AL463_RS23320 Salmonella_enterica_strain_FDAARGOS_94_NZ_CP014051 4-hydroxyphenylacetate permease	CytoplasmicMembrane	10.00
AL463_RS07645 Salmonella_enterica_strain_FDAARGOS_94_NZ_CP014051 nitrogen regulation protein NR(I)	Cytoplasmic	9.97
AL463_RS18530 Salmonella_enterica_strain_FDAARGOS_94_NZ_CP014051 mannosyl-3-phosphoglycerate phosphatase-related protein	Unknown	2.00
AL463_RS08515 Salmonella_enterica_strain_FDAARGOS_94_NZ_CP014051 chromosomal replication initiator protein DnaA	Cytoplasmic	9.97
AL463_RS17545 Salmonella_enterica_strain_FDAARGOS_94_NZ_CP014051 beta-glucosidase BglX	Periplasmic	10.00
AL463_RS13620 Salmonella_enterica_strain_FDAARGOS_94_NZ_CP014051 SPI-1 type III secretion system export apparatus protein SpaQ	CytoplasmicMembrane	9.82
AL463_RS19400 Salmonella_enterica_strain_FDAARGOS_94_NZ_CP014051 cyclic diguanylate phosphodiesterase	CytoplasmicMembrane	10.00
AL463_RS11300 Salmonella_enterica_strain_FDAARGOS_94_NZ_CP014051 outer membrane lipid asymmetry maintenance protein MlaD	Unknown	2.50
AL463_RS00945 Salmonella_enterica_strain_FDAARGOS_94_NZ_CP014051 PhoH family protein	Cytoplasmic	9.97
AL463_RS03730 Salmonella_enterica_strain_FDAARGOS_94_NZ_CP014051 type II secretion system protein GspE	Cytoplasmic	9.97
AL463_RS06070 Salmonella_enterica_strain_FDAARGOS_94_NZ_CP014051 anaerobic C4-dicarboxylate transporter DcuB	CytoplasmicMembrane	10.00
AL463_RS17650 Salmonella_enterica_strain_FDAARGOS_94_NZ_CP014051 bifunctional hydroxymethylpyrimidine kinase/phosphomethylpyrimidine kinase	Unknown	2.00
AL463_RS21340 Salmonella_enterica_strain_FDAARGOS_94_NZ_CP014051 porin OmpC	OuterMembrane	10.00
AL463_RS09145 Salmonella_enterica_strain_FDAARGOS_94_NZ_CP014051 glycosyltransferase family 4 protein	Cytoplasmic	9.97
AL463_RS17450 Salmonella_enterica_strain_FDAARGOS_94_NZ_CP014051 outer membrane permeability protein SanA	CytoplasmicMembrane	10.00
AL463_RS01975 Salmonella_enterica_strain_FDAARGOS_94_NZ_CP014051 maltose O-acetyltransferase	Cytoplasmic	9.97
AL463_RS10980 Salmonella_enterica_strain_FDAARGOS_94_NZ_CP014051 rod shape-determining protein MreD	CytoplasmicMembrane	10.00
AL463_RS02405 Salmonella_enterica_strain_FDAARGOS_94_NZ_CP014051 recombination-associated protein RdgC	Cytoplasmic	9.97
AL463_RS24715 Salmonella_enterica_strain_FDAARGOS_94_NZ_CP014051 serine-type D-Ala-D-Ala carboxypeptidase	CytoplasmicMembrane	9.97
AL463_RS20190 Salmonella_enterica_strain_FDAARGOS_94_NZ_CP014051 TIGR01620 family protein	CytoplasmicMembrane	10.00
AL463_RS10705 Salmonella_enterica_strain_FDAARGOS_94_NZ_CP014051 50S ribosomal protein L6	Cytoplasmic	9.26
AL463_RS16340 Salmonella_enterica_strain_FDAARGOS_94_NZ_CP014051 long-chain fatty acid transporter FadL	OuterMembrane	10.00
AL463_RS07095 Salmonella_enterica_strain_FDAARGOS_94_NZ_CP014051 fructose-6-phosphate aldolase	Cytoplasmic	9.26
AL463_RS14000 Salmonella_enterica_strain_FDAARGOS_94_NZ_CP014051 glutamate--cysteine ligase	Cytoplasmic	9.97
AL463_RS09645 Salmonella_enterica_strain_FDAARGOS_94_NZ_CP014051 dipeptide ABC transporter permease DppC	CytoplasmicMembrane	10.00
AL463_RS12465 Salmonella_enterica_strain_FDAARGOS_94_NZ_CP014051 YqgE/AlgH family protein	Cytoplasmic	8.96
AL463_RS16125 Salmonella_enterica_strain_FDAARGOS_94_NZ_CP014051 sulfate transporter CysZ	CytoplasmicMembrane	10.00
AL463_RS03485 Salmonella_enterica_strain_FDAARGOS_94_NZ_CP014051 bifunctional glycosyl transferase/transpeptidase	CytoplasmicMembrane	10.00
AL463_RS04265 Salmonella_enterica_strain_FDAARGOS_94_NZ_CP014051 30S ribosomal protein S20	Cytoplasmic	9.26
AL463_RS06045 Salmonella_enterica_strain_FDAARGOS_94_NZ_CP014051 dimethylsulfoxide reductase subunit B	Unknown	5.41
AL463_RS01995 Salmonella_enterica_strain_FDAARGOS_94_NZ_CP014051 EAL domain-containing protein	CytoplasmicMembrane	10.00
AL463_RS03790 Salmonella_enterica_strain_FDAARGOS_94_NZ_CP014051 cell division protein FtsZ	Cytoplasmic	9.12
AL463_RS11835 Salmonella_enterica_strain_FDAARGOS_94_NZ_CP014051 RNA polymerase sigma factor RpoD	Cytoplasmic	9.97
AL463_RS20195 Salmonella_enterica_strain_FDAARGOS_94_NZ_CP014051 transcriptional regulator TyrR	Cytoplasmic	9.97
AL463_RS14660 Salmonella_enterica_strain_FDAARGOS_94_NZ_CP014051 HlyD family type I secretion periplasmic adaptor subunit	CytoplasmicMembrane	7.88
AL463_RS18005 Salmonella_enterica_strain_FDAARGOS_94_NZ_CP014051 bifunctional phosphoribosyl-AMP cyclohydrolase/phosphoribosyl-ATP diphosphatase HisIE	Cytoplasmic	10.00
AL463_RS08430 Salmonella_enterica_strain_FDAARGOS_94_NZ_CP014051 phosphate signaling complex protein PhoU	Cytoplasmic	9.97
AL463_RS09845 Salmonella_enterica_strain_FDAARGOS_94_NZ_CP014051 universal stress protein UspA	Cytoplasmic	9.97
AL463_RS06800 Salmonella_enterica_strain_FDAARGOS_94_NZ_CP014051 sigma D regulator	Cytoplasmic	9.97
AL463_RS14680 Salmonella_enterica_strain_FDAARGOS_94_NZ_CP014051 SsrA-binding protein SmpB	Unknown	2.00
AL463_RS04780 Salmonella_enterica_strain_FDAARGOS_94_NZ_CP014051 DNA replication protein DnaC	Cytoplasmic	8.96
AL463_RS11670 Salmonella_enterica_strain_FDAARGOS_94_NZ_CP014051 propionate kinase	Cytoplasmic	9.97
AL463_RS14200 Salmonella_enterica_strain_FDAARGOS_94_NZ_CP014051 HoxN/HupN/NixA family nickel/cobalt transporter	CytoplasmicMembrane	10.00
AL463_RS14215 Salmonella_enterica_strain_FDAARGOS_94_NZ_CP014051 VirK family antimicrobial peptide resistance protein	Cytoplasmic	8.96
AL463_RS13680 Salmonella_enterica_strain_FDAARGOS_94_NZ_CP014051 SPI-1 type III secretion system invasion protein IagB	Periplasmic	9.44
AL463_RS06420 Salmonella_enterica_strain_FDAARGOS_94_NZ_CP014051 repressor LexA	Cytoplasmic	9.97
AL463_RS08255 Salmonella_enterica_strain_FDAARGOS_94_NZ_CP014051 ribose operon transcriptional repressor RbsR	Cytoplasmic	9.26
AL463_RS08605 Salmonella_enterica_strain_FDAARGOS_94_NZ_CP014051 molecular chaperone TorD	Cytoplasmic	9.26
AL463_RS13920 Salmonella_enterica_strain_FDAARGOS_94_NZ_CP014051 lytic murein transglycosylase B	CytoplasmicMembrane	9.97
AL463_RS10340 Salmonella_enterica_strain_FDAARGOS_94_NZ_CP014051 peptidoglycan glycosyltransferase/peptidoglycan DD-transpeptidase MrcA	CytoplasmicMembrane	10.00
AL463_RS12765 Salmonella_enterica_strain_FDAARGOS_94_NZ_CP014051 flavodoxin FldB	Unknown	2.00
AL463_RS24785 Salmonella_enterica_strain_FDAARGOS_94_NZ_CP014051 glutathione ABC transporter permease GsiD	CytoplasmicMembrane	10.00
AL463_RS09570 Salmonella_enterica_strain_FDAARGOS_94_NZ_CP014051 DNA-3-methyladenine glycosylase I	Cytoplasmic	8.96
AL463_RS18725 Salmonella_enterica_strain_FDAARGOS_94_NZ_CP014051 UvrY/SirA/GacA family response regulator transcription factor	Cytoplasmic	9.97
AL463_RS12620 Salmonella_enterica_strain_FDAARGOS_94_NZ_CP014051 class II fructose-bisphosphate aldolase	Cytoplasmic	9.97
AL463_RS24235 Salmonella_enterica_strain_FDAARGOS_94_NZ_CP014051 VirK/YbjX family protein	Cytoplasmic	8.96
AL463_RS24025 Salmonella_enterica_strain_FDAARGOS_94_NZ_CP014051 (d)CMP kinase	Cytoplasmic	9.97
AL463_RS21435 Salmonella_enterica_strain_FDAARGOS_94_NZ_CP014051 electron transport complex subunit RsxG	Unknown	2.00
AL463_RS02380 Salmonella_enterica_strain_FDAARGOS_94_NZ_CP014051 phosphate response regulator transcription factor PhoB	Cytoplasmic	9.97
AL463_RS21070 Salmonella_enterica_strain_FDAARGOS_94_NZ_CP014051 sugar transporter	CytoplasmicMembrane	10.00
AL463_RS00755 Salmonella_enterica_strain_FDAARGOS_94_NZ_CP014051 potassium-transporting ATPase subunit KdpA	CytoplasmicMembrane	10.00
AL463_RS01325 Salmonella_enterica_strain_FDAARGOS_94_NZ_CP014051 isochorismatase	Unknown	2.00
AL463_RS16595 Salmonella_enterica_strain_FDAARGOS_94_NZ_CP014051 PTS ascorbate transporter subunit IIC	CytoplasmicMembrane	10.00
AL463_RS22800 Salmonella_enterica_strain_FDAARGOS_94_NZ_CP014051 aminodeoxychorismate lyase	Cytoplasmic	9.26
AL463_RS17260 Salmonella_enterica_strain_FDAARGOS_94_NZ_CP014051 ABC transporter permease	CytoplasmicMembrane	10.00
AL463_RS19015 Salmonella_enterica_strain_FDAARGOS_94_NZ_CP014051 zinc ABC transporter substrate-binding protein ZnuA	Periplasmic	10.00
AL463_RS16620 Salmonella_enterica_strain_FDAARGOS_94_NZ_CP014051 acetate kinase	Cytoplasmic	9.97
AL463_RS12440 Salmonella_enterica_strain_FDAARGOS_94_NZ_CP014051 YggT family protein	CytoplasmicMembrane	10.00
AL463_RS09290 Salmonella_enterica_strain_FDAARGOS_94_NZ_CP014051 tRNA (uridine(34)/cytosine(34)/5- carboxymethylaminomethyluridine(34)-2-O)- methyltransferase TrmL	Unknown	2.00
AL463_RS13615 Salmonella_enterica_strain_FDAARGOS_94_NZ_CP014051 SPI-1 type III secretion system export apparatus protein SpaP	CytoplasmicMembrane	10.00
AL463_RS07490 Salmonella_enterica_strain_FDAARGOS_94_NZ_CP014051 formate dehydrogenase accessory protein FdhE	Cytoplasmic	9.97
AL463_RS18775 Salmonella_enterica_strain_FDAARGOS_94_NZ_CP014051 tyrosine transporter TyrP	CytoplasmicMembrane	10.00
AL463_RS01390 Salmonella_enterica_strain_FDAARGOS_94_NZ_CP014051 enterobactin synthase subunit EntD	Unknown	2.00
AL463_RS03505 Salmonella_enterica_strain_FDAARGOS_94_NZ_CP014051 RNA polymerase-binding protein DksA	Cytoplasmic	9.97
AL463_RS06250 Salmonella_enterica_strain_FDAARGOS_94_NZ_CP014051 guanine/hypoxanthine transporter GhxP	CytoplasmicMembrane	10.00
AL463_RS11195 Salmonella_enterica_strain_FDAARGOS_94_NZ_CP014051 glutamate synthase large subunit	Cytoplasmic	9.97
AL463_RS10235 Salmonella_enterica_strain_FDAARGOS_94_NZ_CP014051 4-alpha-glucanotransferase	Cytoplasmic	9.97
AL463_RS10905 Salmonella_enterica_strain_FDAARGOS_94_NZ_CP014051 DNA-binding transcriptional regulator Fis	Cytoplasmic	9.26
AL463_RS16360 Salmonella_enterica_strain_FDAARGOS_94_NZ_CP014051 phosphohistidine phosphatase SixA	Cytoplasmic	8.96
AL463_RS03520 Salmonella_enterica_strain_FDAARGOS_94_NZ_CP014051 2-amino-4-hydroxy-6- hydroxymethyldihydropteridine diphosphokinase	Cytoplasmic	9.26
AL463_RS10750 Salmonella_enterica_strain_FDAARGOS_94_NZ_CP014051 30S ribosomal protein S4	Cytoplasmic	9.97
AL463_RS01165 Salmonella_enterica_strain_FDAARGOS_94_NZ_CP014051 two-component response regulator DpiA	Cytoplasmic	9.97
AL463_RS01485 Salmonella_enterica_strain_FDAARGOS_94_NZ_CP014051 YkgB family protein	CytoplasmicMembrane	10.00
AL463_RS05240 Salmonella_enterica_strain_FDAARGOS_94_NZ_CP014051 aspartate carbamoyltransferase regulatory subunit	Unknown	2.00
AL463_RS01945 Salmonella_enterica_strain_FDAARGOS_94_NZ_CP014051 mechanosensitive channel MscK	CytoplasmicMembrane	10.00
AL463_RS12025 Salmonella_enterica_strain_FDAARGOS_94_NZ_CP014051 two-component system sensor histidine kinase QseC	CytoplasmicMembrane	10.00
AL463_RS21990 Salmonella_enterica_strain_FDAARGOS_94_NZ_CP014051 posphoenolpyruvate synthetase regulatory kinase/phosphorylase PpsR	Cytoplasmic	9.97
AL463_RS18730 Salmonella_enterica_strain_FDAARGOS_94_NZ_CP014051 excinuclease ABC subunit UvrC	Cytoplasmic	9.97
AL463_RS23095 Salmonella_enterica_strain_FDAARGOS_94_NZ_CP014051 curlin minor subunit CsgB	Extracellular	9.65
AL463_RS10240 Salmonella_enterica_strain_FDAARGOS_94_NZ_CP014051 gluconate transporter	CytoplasmicMembrane	10.00
AL463_RS09640 Salmonella_enterica_strain_FDAARGOS_94_NZ_CP014051 dipeptide ABC transporter permease DppB	CytoplasmicMembrane	10.00
AL463_RS16535 Salmonella_enterica_strain_FDAARGOS_94_NZ_CP014051 ABC transporter permease subunit	CytoplasmicMembrane	10.00
AL463_RS00960 Salmonella_enterica_strain_FDAARGOS_94_NZ_CP014051 apolipoprotein N-acyltransferase	CytoplasmicMembrane	10.00
AL463_RS02150 Salmonella_enterica_strain_FDAARGOS_94_NZ_CP014051 cytochrome o ubiquinol oxidase subunit IV	CytoplasmicMembrane	10.00
AL463_RS16755 Salmonella_enterica_strain_FDAARGOS_94_NZ_CP014051 GNAT family N-acetyltransferase	Cytoplasmic	9.97
AL463_RS10300 Salmonella_enterica_strain_FDAARGOS_94_NZ_CP014051 two-component system sensor histidine kinase EnvZ	CytoplasmicMembrane	10.00
AL463_RS24575 Salmonella_enterica_strain_FDAARGOS_94_NZ_CP014051 arginine ABC transporter permease ArtQ	CytoplasmicMembrane	10.00
AL463_RS19845 Salmonella_enterica_strain_FDAARGOS_94_NZ_CP014051 oligopeptide ABC transporter permease OppB	CytoplasmicMembrane	10.00
AL463_RS08285 Salmonella_enterica_strain_FDAARGOS_94_NZ_CP014051 low affinity potassium transporter Kup	CytoplasmicMembrane	10.00
AL463_RS06300 Salmonella_enterica_strain_FDAARGOS_94_NZ_CP014051 TolC family protein	OuterMembrane	10.00
AL463_RS23450 Salmonella_enterica_strain_FDAARGOS_94_NZ_CP014051 sulfurtransferase TusE	Cytoplasmic	9.26
AL463_RS22175 Salmonella_enterica_strain_FDAARGOS_94_NZ_CP014051 PTS N,N-diacetylchitobiose transporter subunit IIC	CytoplasmicMembrane	10.00
AL463_RS22840 Salmonella_enterica_strain_FDAARGOS_94_NZ_CP014051 23S rRNA accumulation protein YceD	Cytoplasmic	8.96
AL463_RS04460 Salmonella_enterica_strain_FDAARGOS_94_NZ_CP014051 peroxide stress protein YaaA	Cytoplasmic	8.96
AL463_RS05895 Salmonella_enterica_strain_FDAARGOS_94_NZ_CP014051 EF-P beta-lysylation protein EpmB	Cytoplasmic	8.96
AL463_RS12450 Salmonella_enterica_strain_FDAARGOS_94_NZ_CP014051 type IV pilus twitching motility protein PilT	Cytoplasmic	9.26
AL463_RS17230 Salmonella_enterica_strain_FDAARGOS_94_NZ_CP014051 50S ribosomal protein L25	Cytoplasmic	9.26
AL463_RS20145 Salmonella_enterica_strain_FDAARGOS_94_NZ_CP014051 peptide ABC transporter permease SapB	CytoplasmicMembrane	10.00
AL463_RS23380 Salmonella_enterica_strain_FDAARGOS_94_NZ_CP014051 hydroxyisourate hydrolase	Unknown	2.50
AL463_RS04575 Salmonella_enterica_strain_FDAARGOS_94_NZ_CP014051 murein transglycosylase	Periplasmic	10.00
AL463_RS18800 Salmonella_enterica_strain_FDAARGOS_94_NZ_CP014051 non-heme ferritin-like protein	Cytoplasmic	9.26
AL463_RS14020 Salmonella_enterica_strain_FDAARGOS_94_NZ_CP014051 multidrug efflux MFS transporter periplasmic adaptor subunit EmrA	CytoplasmicMembrane	10.00
AL463_RS03300 Salmonella_enterica_strain_FDAARGOS_94_NZ_CP014051 sigma E protease regulator RseP	CytoplasmicMembrane	10.00
AL463_RS19680 Salmonella_enterica_strain_FDAARGOS_94_NZ_CP014051 3-deoxy-8-phosphooctulonate synthase	Cytoplasmic	9.97
AL463_RS06825 Salmonella_enterica_strain_FDAARGOS_94_NZ_CP014051 thiazole synthase	Cytoplasmic	9.97
AL463_RS01925 Salmonella_enterica_strain_FDAARGOS_94_NZ_CP014051 DUF454 family protein	CytoplasmicMembrane	10.00
AL463_RS10955 Salmonella_enterica_strain_FDAARGOS_94_NZ_CP014051 RNase E specificity factor CsrD	CytoplasmicMembrane	10.00
AL463_RS11355 Salmonella_enterica_strain_FDAARGOS_94_NZ_CP014051 serine-type D-Ala-D-Ala carboxypeptidase	Periplasmic	9.76
AL463_RS15730 Salmonella_enterica_strain_FDAARGOS_94_NZ_CP014051 polyphosphate kinase 1	CytoplasmicMembrane	9.82
AL463_RS22170 Salmonella_enterica_strain_FDAARGOS_94_NZ_CP014051 PTS N,N-diacetylchitobiose transporter subunit IIA	Cytoplasmic	9.97
AL463_RS18000 Salmonella_enterica_strain_FDAARGOS_94_NZ_CP014051 LPS O-antigen chain length determinant protein WzzB	CytoplasmicMembrane	10.00
AL463_RS20010 Salmonella_enterica_strain_FDAARGOS_94_NZ_CP014051 HTH-type transcriptional regulator CysB	Cytoplasmic	10.00
AL463_RS22640 Salmonella_enterica_strain_FDAARGOS_94_NZ_CP014051 two-component system sensor histidine kinase PhoQ	CytoplasmicMembrane	10.00
AL463_RS09265 Salmonella_enterica_strain_FDAARGOS_94_NZ_CP014051 serine O-acetyltransferase	Cytoplasmic	10.00
AL463_RS20295 Salmonella_enterica_strain_FDAARGOS_94_NZ_CP014051 mechanosensitive ion channel family protein	CytoplasmicMembrane	10.00
AL463_RS13260 Salmonella_enterica_strain_FDAARGOS_94_NZ_CP014051 GTP diphosphokinase	Cytoplasmic	8.96
AL463_RS22775 Salmonella_enterica_strain_FDAARGOS_94_NZ_CP014051 PTS glucose transporter subunit IIBC	CytoplasmicMembrane	10.00
AL463_RS17585 Salmonella_enterica_strain_FDAARGOS_94_NZ_CP014051 two-component system response regulator BtsR	Cytoplasmic	9.97
AL463_RS18380 Salmonella_enterica_strain_FDAARGOS_94_NZ_CP014051 AMP nucleosidase	Cytoplasmic	9.97
AL463_RS05640 Salmonella_enterica_strain_FDAARGOS_94_NZ_CP014051 PTS ascorbate transporter subunit IIC	CytoplasmicMembrane	10.00
AL463_RS09725 Salmonella_enterica_strain_FDAARGOS_94_NZ_CP014051 biofilm formation regulator HmsP	CytoplasmicMembrane	10.00
AL463_RS18025 Salmonella_enterica_strain_FDAARGOS_94_NZ_CP014051 bifunctional histidinol-phosphatase/imidazoleglycerol-phosphate dehydratase HisB	Cytoplasmic	9.97
AL463_RS18995 Salmonella_enterica_strain_FDAARGOS_94_NZ_CP014051 Holliday junction branch migration protein RuvA	Cytoplasmic	9.97
AL463_RS03580 Salmonella_enterica_strain_FDAARGOS_94_NZ_CP014051 carbonate dehydratase	Cytoplasmic	9.26
AL463_RS21000 Salmonella_enterica_strain_FDAARGOS_94_NZ_CP014051 HyaD/HybD family hydrogenase maturation endopeptidase	Unknown	2.00
AL463_RS10780 Salmonella_enterica_strain_FDAARGOS_94_NZ_CP014051 large-conductance mechanosensitive channel protein MscL	CytoplasmicMembrane	10.00
AL463_RS05145 Salmonella_enterica_strain_FDAARGOS_94_NZ_CP014051 DNA polymerase III subunit chi	Cytoplasmic	9.26
AL463_RS18545 Salmonella_enterica_strain_FDAARGOS_94_NZ_CP014051 transcriptional regulator RcsA	Cytoplasmic	8.96
AL463_RS18560 Salmonella_enterica_strain_FDAARGOS_94_NZ_CP014051 flagellar type III secretion system pore protein FliP	CytoplasmicMembrane	10.00
AL463_RS22735 Salmonella_enterica_strain_FDAARGOS_94_NZ_CP014051 NADH-quinone dehydrogenase	CytoplasmicMembrane	10.00
AL463_RS03320 Salmonella_enterica_strain_FDAARGOS_94_NZ_CP014051 1-deoxy-D-xylulose-5-phosphate reductoisomerase	Unknown	2.00
AL463_RS20305 Salmonella_enterica_strain_FDAARGOS_94_NZ_CP014051 universal stress protein UspE	Cytoplasmic	9.97
AL463_RS15600 Salmonella_enterica_strain_FDAARGOS_94_NZ_CP014051 bifunctional tRNA (adenosine(37)-C2)-methyltransferase TrmG/ribosomal RNA large subunit methyltransferase RlmN	Cytoplasmic	9.97
AL463_RS23575 Salmonella_enterica_strain_FDAARGOS_94_NZ_CP014051 cell division protein ZapC	Unknown	2.00
AL463_RS24925 Salmonella_enterica_strain_FDAARGOS_94_NZ_CP014051 mechanosensitive channel protein	CytoplasmicMembrane	10.00
AL463_RS07050 Salmonella_enterica_strain_FDAARGOS_94_NZ_CP014051 phosphoenolpyruvate carboxylase	Cytoplasmic	8.96
AL463_RS10020 Salmonella_enterica_strain_FDAARGOS_94_NZ_CP014051 sn-glycerol-3-phosphate ABC transporter permease UgpA	CytoplasmicMembrane	10.00
AL463_RS05170 Salmonella_enterica_strain_FDAARGOS_94_NZ_CP014051 tRNA 2-methylthio-N6-isopentenyl adenosine(37) hydroxylase MiaE	Cytoplasmic	9.26
AL463_RS10390 Salmonella_enterica_strain_FDAARGOS_94_NZ_CP014051 adenine-specific DNA-methyltransferase	Unknown	2.00
AL463_RS24600 Salmonella_enterica_strain_FDAARGOS_94_NZ_CP014051 PTS sugar transporter subunit IIB	Unknown	2.00
AL463_RS05770 Salmonella_enterica_strain_FDAARGOS_94_NZ_CP014051 tRNA (adenosine(37)-N6)-threonylcarbamoyltransferase complex ATPase subunit type 1 TsaE	Cytoplasmic	9.26
AL463_RS03835 Salmonella_enterica_strain_FDAARGOS_94_NZ_CP014051 UDP-N-acetylmuramoyl-tripeptide--D-alanyl-D- alanine ligase	Cytoplasmic	9.26
AL463_RS12805 Salmonella_enterica_strain_FDAARGOS_94_NZ_CP014051 peptidoglycan DD-metalloendopeptidase family protein	OuterMembrane	9.92
AL463_RS13695 Salmonella_enterica_strain_FDAARGOS_94_NZ_CP014051 type III secretion system inner membrane ring protein PrgH	Cytoplasmic	8.96
AL463_RS18700 Salmonella_enterica_strain_FDAARGOS_94_NZ_CP014051 cystine ABC transporter permease	CytoplasmicMembrane	10.00
AL463_RS03290 Salmonella_enterica_strain_FDAARGOS_94_NZ_CP014051 molecular chaperone Skp	Periplasmic	9.76
AL463_RS03915 Salmonella_enterica_strain_FDAARGOS_94_NZ_CP014051 HTH-type transcriptional regulator SgrR	Cytoplasmic	8.96
AL463_RS13575 Salmonella_enterica_strain_FDAARGOS_94_NZ_CP014051 type III secretion system outer membrane ring protein InvG	OuterMembrane	10.00
AL463_RS18590 Salmonella_enterica_strain_FDAARGOS_94_NZ_CP014051 flagella biosynthesis chaperone FliJ	Cytoplasmic	10.00
AL463_RS22745 Salmonella_enterica_strain_FDAARGOS_94_NZ_CP014051 beta-N-acetylhexosaminidase	Cytoplasmic	9.97
AL463_RS04245 Salmonella_enterica_strain_FDAARGOS_94_NZ_CP014051 lipoprotein signal peptidase	CytoplasmicMembrane	10.00
AL463_RS09910 Salmonella_enterica_strain_FDAARGOS_94_NZ_CP014051 sulfurtransferase TusA	Cytoplasmic	9.26
AL463_RS02025 Salmonella_enterica_strain_FDAARGOS_94_NZ_CP014051 P-II family nitrogen regulator	CytoplasmicMembrane	7.88
AL463_RS14930 Salmonella_enterica_strain_FDAARGOS_94_NZ_CP014051 RNA polymerase sigma factor RpoE	Cytoplasmic	9.97
AL463_RS10540 Salmonella_enterica_strain_FDAARGOS_94_NZ_CP014051 peptidylprolyl isomerase	Cytoplasmic	9.97
AL463_RS04570 Salmonella_enterica_strain_FDAARGOS_94_NZ_CP014051 trp operon repressor	Cytoplasmic	9.97
AL463_RS10490 Salmonella_enterica_strain_FDAARGOS_94_NZ_CP014051 OsmC family protein	Unknown	2.00
AL463_RS24625 Salmonella_enterica_strain_FDAARGOS_94_NZ_CP014051 putrescine ABC transporter permease PotH	CytoplasmicMembrane	10.00
AL463_RS17245 Salmonella_enterica_strain_FDAARGOS_94_NZ_CP014051 Bcr/CflA family multidrug efflux MFS transporter	CytoplasmicMembrane	10.00
AL463_RS21290 Salmonella_enterica_strain_FDAARGOS_94_NZ_CP014051 multidrug/spermidine efflux SMR transporter subunit MdtJ	CytoplasmicMembrane	10.00
AL463_RS25360 Salmonella_enterica_strain_FDAARGOS_94_NZ_CP014051 Tol-Pal system protein TolQ	CytoplasmicMembrane	10.00
AL463_RS00815 Salmonella_enterica_strain_FDAARGOS_94_NZ_CP014051 flavodoxin FldA	Cytoplasmic	8.96
AL463_RS09940 Salmonella_enterica_strain_FDAARGOS_94_NZ_CP014051 16S rRNA (guanine(966)-N(2))-methyltransferase	Unknown	2.00
AL463_RS11510 Salmonella_enterica_strain_FDAARGOS_94_NZ_CP014051 YhbP family protein	Unknown	2.00
AL463_RS02795 Salmonella_enterica_strain_FDAARGOS_94_NZ_CP014051 cytosol nonspecific dipeptidase	Cytoplasmic	8.96
AL463_RS20150 Salmonella_enterica_strain_FDAARGOS_94_NZ_CP014051 peptide ABC transporter substrate-binding protein SapA	Periplasmic	10.00
AL463_RS06375 Salmonella_enterica_strain_FDAARGOS_94_NZ_CP014051 replicative DNA helicase	Cytoplasmic	9.97
AL463_RS22495 Salmonella_enterica_strain_FDAARGOS_94_NZ_CP014051 ABC transporter permease	CytoplasmicMembrane	10.00
AL463_RS01105 Salmonella_enterica_strain_FDAARGOS_94_NZ_CP014051 D-alanyl-D-alanine carboxypeptidase DacA	CytoplasmicMembrane	9.97
AL463_RS06370 Salmonella_enterica_strain_FDAARGOS_94_NZ_CP014051 alanine racemase	Cytoplasmic	9.97
AL463_RS12055 Salmonella_enterica_strain_FDAARGOS_94_NZ_CP014051 cell division protein FtsP	Periplasmic	9.99
AL463_RS03270 Salmonella_enterica_strain_FDAARGOS_94_NZ_CP014051 lipid-A-disaccharide synthase	Cytoplasmic	9.97
AL463_RS06955 Salmonella_enterica_strain_FDAARGOS_94_NZ_CP014051 UDP-N-acetylmuramate dehydrogenase	Cytoplasmic	9.97
AL463_RS21940 Salmonella_enterica_strain_FDAARGOS_94_NZ_CP014051 type I 3-dehydroquinate dehydratase	Cytoplasmic	8.96
AL463_RS03775 Salmonella_enterica_strain_FDAARGOS_94_NZ_CP014051 preprotein translocase subunit SecA	Cytoplasmic	9.12
AL463_RS03925 Salmonella_enterica_strain_FDAARGOS_94_NZ_CP014051 thiamine/thiamine pyrophosphate ABC transporter permease ThiP	CytoplasmicMembrane	10.00
AL463_RS13105 Salmonella_enterica_strain_FDAARGOS_94_NZ_CP014051 cysteine desulfurase sulfur acceptor subunit CsdE	Cytoplasmic	9.26
AL463_RS20050 Salmonella_enterica_strain_FDAARGOS_94_NZ_CP014051 LapA family protein	CytoplasmicMembrane	10.00
AL463_RS13120 Salmonella_enterica_strain_FDAARGOS_94_NZ_CP014051 glycine cleavage system transcriptional regulator GcvA	Cytoplasmic	9.97
AL463_RS13630 Salmonella_enterica_strain_FDAARGOS_94_NZ_CP014051 SPI-1 type III secretion system export apparatus protein SpaS	CytoplasmicMembrane	10.00
AL463_RS24705 Salmonella_enterica_strain_FDAARGOS_94_NZ_CP014051 undecaprenyl-diphosphate phosphatase	CytoplasmicMembrane	10.00
AL463_RS19735 Salmonella_enterica_strain_FDAARGOS_94_NZ_CP014051 nitrate reductase molybdenum cofactor assembly chaperone	Cytoplasmic	9.97
AL463_RS09905 Salmonella_enterica_strain_FDAARGOS_94_NZ_CP014051 7-cyano-7-deazaguanine/7-aminomethyl-7- deazaguanine transporter	CytoplasmicMembrane	10.00
AL463_RS16115 Salmonella_enterica_strain_FDAARGOS_94_NZ_CP014051 phosphocarrier protein Hpr	Cytoplasmic	10.00
AL463_RS19020 Salmonella_enterica_strain_FDAARGOS_94_NZ_CP014051 murein DD-endopeptidase MepM	Unknown	2.00
AL463_RS23305 Salmonella_enterica_strain_FDAARGOS_94_NZ_CP014051 anti-adapter protein IraM	Unknown	2.00
AL463_RS12485 Salmonella_enterica_strain_FDAARGOS_94_NZ_CP014051 SprT family zinc-dependent metalloprotease	Cytoplasmic	9.97
AL463_RS11270 Salmonella_enterica_strain_FDAARGOS_94_NZ_CP014051 LPS export ABC transporter periplasmic protein LptC	Unknown	2.00
AL463_RS04285 Salmonella_enterica_strain_FDAARGOS_94_NZ_CP014051 Na+/H+ antiporter NhaA	CytoplasmicMembrane	10.00
AL463_RS16460 Salmonella_enterica_strain_FDAARGOS_94_NZ_CP014051 DedA family protein	CytoplasmicMembrane	10.00
AL463_RS08130 Salmonella_enterica_strain_FDAARGOS_94_NZ_CP014051 DNA helicase Rep	Cytoplasmic	9.97
AL463_RS08340 Salmonella_enterica_strain_FDAARGOS_94_NZ_CP014051 F0F1 ATP synthase subunit C	CytoplasmicMembrane	10.00
AL463_RS16990 Salmonella_enterica_strain_FDAARGOS_94_NZ_CP014051 porin OmpC	OuterMembrane	10.00
AL463_RS24995 Salmonella_enterica_strain_FDAARGOS_94_NZ_CP014051 cardiolipin synthase ClsB	CytoplasmicMembrane	7.88
AL463_RS12200 Salmonella_enterica_strain_FDAARGOS_94_NZ_CP014051 HyaD/HybD family hydrogenase maturation endopeptidase	Cytoplasmic	8.96
AL463_RS05345 Salmonella_enterica_strain_FDAARGOS_94_NZ_CP014051 metalloprotease PmbA	Cytoplasmic	9.97
AL463_RS22105 Salmonella_enterica_strain_FDAARGOS_94_NZ_CP014051 YdiY family protein	OuterMembrane	9.52
AL463_RS06755 Salmonella_enterica_strain_FDAARGOS_94_NZ_CP014051 sigma-54-dependent response regulator transcription factor ZraR	Cytoplasmic	9.97
AL463_RS16335 Salmonella_enterica_strain_FDAARGOS_94_NZ_CP014051 phospholipid-binding lipoprotein MlaA	OuterMembrane	9.92
AL463_RS24075 Salmonella_enterica_strain_FDAARGOS_94_NZ_CP014051 pyruvate formate lyase 1-activating protein	Cytoplasmic	9.97
AL463_RS05515 Salmonella_enterica_strain_FDAARGOS_94_NZ_CP014051 YtfJ family protein	Unknown	4.90
AL463_RS03530 Salmonella_enterica_strain_FDAARGOS_94_NZ_CP014051 pantoate--beta-alanine ligase	Cytoplasmic	9.97
AL463_RS07935 Salmonella_enterica_strain_FDAARGOS_94_NZ_CP014051 tyrosine recombinase XerC	Cytoplasmic	9.97
AL463_RS21215 Salmonella_enterica_strain_FDAARGOS_94_NZ_CP014051 dimethyl sulfoxide reductase anchor subunit	CytoplasmicMembrane	10.00
AL463_RS20040 Salmonella_enterica_strain_FDAARGOS_94_NZ_CP014051 phosphatidylglycerophosphatase B	CytoplasmicMembrane	10.00
AL463_RS04775 Salmonella_enterica_strain_FDAARGOS_94_NZ_CP014051 primosomal protein DnaT	Unknown	2.00
AL463_RS19320 Salmonella_enterica_strain_FDAARGOS_94_NZ_CP014051 DNA-binding transcriptional regulator KdgR	Cytoplasmic	9.97
AL463_RS14690 Salmonella_enterica_strain_FDAARGOS_94_NZ_CP014051 RnfH family protein	Unknown	2.00
AL463_RS14065 Salmonella_enterica_strain_FDAARGOS_94_NZ_CP014051 class Ib ribonucleoside-diphosphate reductase assembly flavoprotein NrdI	Unknown	2.00
AL463_RS08675 Salmonella_enterica_strain_FDAARGOS_94_NZ_CP014051 putative transporter	CytoplasmicMembrane	10.00
AL463_RS19730 Salmonella_enterica_strain_FDAARGOS_94_NZ_CP014051 nitrate reductase subunit beta	CytoplasmicMembrane	10.00
AL463_RS02345 Salmonella_enterica_strain_FDAARGOS_94_NZ_CP014051 tRNA preQ1(34) S-adenosylmethionine ribosyltransferase-isomerase QueA	Cytoplasmic	9.97
AL463_RS03735 Salmonella_enterica_strain_FDAARGOS_94_NZ_CP014051 protein transport protein HofC	CytoplasmicMembrane	10.00
AL463_RS01350 Salmonella_enterica_strain_FDAARGOS_94_NZ_CP014051 Fe(3+)-siderophore ABC transporter permease	CytoplasmicMembrane	10.00
AL463_RS11220 Salmonella_enterica_strain_FDAARGOS_94_NZ_CP014051 monofunctional biosynthetic peptidoglycan transglycosylase	CytoplasmicMembrane	10.00
AL463_RS06680 Salmonella_enterica_strain_FDAARGOS_94_NZ_CP014051 glyoxylate bypass operon transcriptional repressor IclR	Cytoplasmic	9.26
AL463_RS06775 Salmonella_enterica_strain_FDAARGOS_94_NZ_CP014051 DNA-binding protein HU-alpha	Cytoplasmic	9.26
AL463_RS04235 Salmonella_enterica_strain_FDAARGOS_94_NZ_CP014051 4-hydroxy-3-methylbut-2-enyl diphosphate reductase	Cytoplasmic	9.97
AL463_RS07990 Salmonella_enterica_strain_FDAARGOS_94_NZ_CP014051 class I adenylate cyclase	Cytoplasmic	9.97
AL463_RS18935 Salmonella_enterica_strain_FDAARGOS_94_NZ_CP014051 tRNA 5-methoxyuridine(34)/uridine 5-oxyacetic acid(34) synthase CmoB	Cytoplasmic	9.97
AL463_RS17535 Salmonella_enterica_strain_FDAARGOS_94_NZ_CP014051 D-alanyl-D-alanine endopeptidase	Periplasmic	10.00
AL463_RS17430 Salmonella_enterica_strain_FDAARGOS_94_NZ_CP014051 galactose/methyl galactoside ABC transporter permease MglC	CytoplasmicMembrane	10.00
AL463_RS23525 Salmonella_enterica_strain_FDAARGOS_94_NZ_CP014051 macrodomain Ter protein MatP	Cytoplasmic	8.96
AL463_RS13005 Salmonella_enterica_strain_FDAARGOS_94_NZ_CP014051 RNA pyrophosphohydrolase	Cytoplasmic	9.26
AL463_RS21415 Salmonella_enterica_strain_FDAARGOS_94_NZ_CP014051 electron transport complex subunit RsxA	CytoplasmicMembrane	10.00
AL463_RS09635 Salmonella_enterica_strain_FDAARGOS_94_NZ_CP014051 ABC transporter substrate-binding protein	Periplasmic	10.00
AL463_RS19030 Salmonella_enterica_strain_FDAARGOS_94_NZ_CP014051 lauroyl-Kdo(2)-lipid IV(A) myristoyltransferase	CytoplasmicMembrane	7.88
AL463_RS21120 Salmonella_enterica_strain_FDAARGOS_94_NZ_CP014051 general stress protein	Unknown	2.00
AL463_RS03845 Salmonella_enterica_strain_FDAARGOS_94_NZ_CP014051 peptidoglycan glycosyltransferase FtsI	CytoplasmicMembrane	9.97
AL463_RS01140 Salmonella_enterica_strain_FDAARGOS_94_NZ_CP014051 fluoride efflux transporter CrcB	CytoplasmicMembrane	10.00
AL463_RS03365 Salmonella_enterica_strain_FDAARGOS_94_NZ_CP014051 2,3,4,5-tetrahydropyridine-2,6-dicarboxylate N-succinyltransferase	Cytoplasmic	9.97
AL463_RS16995 Salmonella_enterica_strain_FDAARGOS_94_NZ_CP014051 FAD:protein FMN transferase ApbE	Unknown	2.50
AL463_RS08610 Salmonella_enterica_strain_FDAARGOS_94_NZ_CP014051 c-type cytochrome	Periplasmic	9.44
AL463_RS11655 Salmonella_enterica_strain_FDAARGOS_94_NZ_CP014051 transcriptional regulator TdcA	Cytoplasmic	9.26
AL463_RS16015 Salmonella_enterica_strain_FDAARGOS_94_NZ_CP014051 N-acetylmuramoyl-L-alanine amidase AmiA	Unknown	2.50
AL463_RS25340 Salmonella_enterica_strain_FDAARGOS_94_NZ_CP014051 peptidoglycan-associated lipoprotein Pal	OuterMembrane	10.00
AL463_RS13775 Salmonella_enterica_strain_FDAARGOS_94_NZ_CP014051 formate hydrogenlyase transcriptional activator FlhA	Cytoplasmic	9.97
AL463_RS15400 Salmonella_enterica_strain_FDAARGOS_94_NZ_CP014051 nitrogen regulatory protein P-II	CytoplasmicMembrane	7.88
AL463_RS18770 Salmonella_enterica_strain_FDAARGOS_94_NZ_CP014051 YecA family protein	Cytoplasmic	8.96
AL463_RS03285 Salmonella_enterica_strain_FDAARGOS_94_NZ_CP014051 UDP-3-O-(3-hydroxymyristoyl)glucosamine N-acyltransferase	Cytoplasmic	9.26
AL463_RS13700 Salmonella_enterica_strain_FDAARGOS_94_NZ_CP014051 type III secretion system needle filament protein PrgI	Unknown	2.00
AL463_RS01900 Salmonella_enterica_strain_FDAARGOS_94_NZ_CP014051 recombination protein RecR	Cytoplasmic	9.97
AL463_RS09140 Salmonella_enterica_strain_FDAARGOS_94_NZ_CP014051 lipopolysaccharide core heptosyltransferase RfaQ	Cytoplasmic	9.97
AL463_RS11360 Salmonella_enterica_strain_FDAARGOS_94_NZ_CP014051 transcription elongation factor GreA	Cytoplasmic	9.97
AL463_RS12405 Salmonella_enterica_strain_FDAARGOS_94_NZ_CP014051 YggL family protein	Cytoplasmic	8.96
AL463_RS22830 Salmonella_enterica_strain_FDAARGOS_94_NZ_CP014051 phosphate acyltransferase PlsX	Cytoplasmic	9.97
AL463_RS06900 Salmonella_enterica_strain_FDAARGOS_94_NZ_CP014051 transcription termination/antitermination protein NusG	Cytoplasmic	9.97
AL463_RS09500 Salmonella_enterica_strain_FDAARGOS_94_NZ_CP014051 glycine--tRNA ligase subunit alpha	Cytoplasmic	9.97
AL463_RS08050 Salmonella_enterica_strain_FDAARGOS_94_NZ_CP014051 TDP-N-acetylfucosamine:lipid II N-acetylfucosaminyltransferase	Unknown	2.00
AL463_RS24115 Salmonella_enterica_strain_FDAARGOS_94_NZ_CP014051 outer membrane lipoprotein chaperone LolA	Periplasmic	10.00
AL463_RS05205 Salmonella_enterica_strain_FDAARGOS_94_NZ_CP014051 carbamate kinase	Cytoplasmic	9.97
AL463_RS13405 Salmonella_enterica_strain_FDAARGOS_94_NZ_CP014051 cell division protein FtsB	CytoplasmicMembrane	9.82
AL463_RS20365 Salmonella_enterica_strain_FDAARGOS_94_NZ_CP014051 EamA family transporter	CytoplasmicMembrane	10.00
AL463_RS18875 Salmonella_enterica_strain_FDAARGOS_94_NZ_CP014051 protein-glutamate methylesterase/protein glutamine deamidase	Cytoplasmic	10.00
AL463_RS05855 Salmonella_enterica_strain_FDAARGOS_94_NZ_CP014051 fumarate reductase subunit FrdD	CytoplasmicMembrane	10.00
AL463_RS20370 Salmonella_enterica_strain_FDAARGOS_94_NZ_CP014051 universal stress protein UspF	Unknown	2.00
AL463_RS23090 Salmonella_enterica_strain_FDAARGOS_94_NZ_CP014051 curlin major subunit CsgA	Extracellular	9.65
AL463_RS05485 Salmonella_enterica_strain_FDAARGOS_94_NZ_CP014051 autotransporter assembly complex protein TamB	Unknown	4.72
AL463_RS11145 Salmonella_enterica_strain_FDAARGOS_94_NZ_CP014051 transcriptional regulator NanR	Cytoplasmic	9.97
AL463_RS18605 Salmonella_enterica_strain_FDAARGOS_94_NZ_CP014051 flagellar motor switch protein FliG	CytoplasmicMembrane	10.00
AL463_RS14190 Salmonella_enterica_strain_FDAARGOS_94_NZ_CP014051 transcriptional regulator TctD	Cytoplasmic	9.97
AL463_RS16540 Salmonella_enterica_strain_FDAARGOS_94_NZ_CP014051 histidine ABC transporter permease HisM	CytoplasmicMembrane	10.00
AL463_RS03185 Salmonella_enterica_strain_FDAARGOS_94_NZ_CP014051 methionine ABC transporter permease MetI	CytoplasmicMembrane	10.00
AL463_RS10025 Salmonella_enterica_strain_FDAARGOS_94_NZ_CP014051 sn-glycerol-3-phosphate ABC transporter permease UgpE	CytoplasmicMembrane	10.00
AL463_RS16385 Salmonella_enterica_strain_FDAARGOS_94_NZ_CP014051 TSUP family transporter	CytoplasmicMembrane	10.00
AL463_RS18940 Salmonella_enterica_strain_FDAARGOS_94_NZ_CP014051 carboxy-S-adenosyl-L-methionine synthase CmoA	Cytoplasmic	9.97
AL463_RS24620 Salmonella_enterica_strain_FDAARGOS_94_NZ_CP014051 putrescine ABC transporter permease PotI	CytoplasmicMembrane	10.00
AL463_RS23295 Salmonella_enterica_strain_FDAARGOS_94_NZ_CP014051 chaperone modulator CbpM	Unknown	2.00
AL463_RS09205 Salmonella_enterica_strain_FDAARGOS_94_NZ_CP014051 ADP-heptose--LPS heptosyltransferase RfaF	Cytoplasmic	9.26
AL463_RS03595 Salmonella_enterica_strain_FDAARGOS_94_NZ_CP014051 multicopper oxidase CueO	Periplasmic	10.00
AL463_RS19720 Salmonella_enterica_strain_FDAARGOS_94_NZ_CP014051 nitrate transporter NarK	CytoplasmicMembrane	10.00
AL463_RS03395 Salmonella_enterica_strain_FDAARGOS_94_NZ_CP014051 5-methylthioadenosine/S-adenosylhomocysteine nucleosidase	Cytoplasmic	8.96
AL463_RS17055 Salmonella_enterica_strain_FDAARGOS_94_NZ_CP014051 cytochrome c-type protein NapC	CytoplasmicMembrane	9.82
AL463_RS21595 Salmonella_enterica_strain_FDAARGOS_94_NZ_CP014051 riboflavin synthase	Cytoplasmic	9.97
AL463_RS14070 Salmonella_enterica_strain_FDAARGOS_94_NZ_CP014051 glutaredoxin-like protein NrdH	Unknown	2.00
AL463_RS25290 Salmonella_enterica_strain_FDAARGOS_94_NZ_CP014051 quinolinate synthase NadA	Cytoplasmic	10.00
AL463_RS13090 Salmonella_enterica_strain_FDAARGOS_94_NZ_CP014051 murein transglycosylase A	OuterMembrane	9.92
AL463_RS18865 Salmonella_enterica_strain_FDAARGOS_94_NZ_CP014051 methyl-accepting chemotaxis protein II	CytoplasmicMembrane	10.00
AL463_RS24585 Salmonella_enterica_strain_FDAARGOS_94_NZ_CP014051 arginine ABC transporter substrate-binding protein	Periplasmic	10.00
AL463_RS03850 Salmonella_enterica_strain_FDAARGOS_94_NZ_CP014051 cell division protein FtsL	Cytoplasmic	8.96
AL463_RS02790 Salmonella_enterica_strain_FDAARGOS_94_NZ_CP014051 xanthine phosphoribosyltransferase	Cytoplasmic	10.00
AL463_RS10825 Salmonella_enterica_strain_FDAARGOS_94_NZ_CP014051 shikimate dehydrogenase	Cytoplasmic	9.97
AL463_RS12130 Salmonella_enterica_strain_FDAARGOS_94_NZ_CP014051 TonB system transport protein ExbD	CytoplasmicMembrane	10.00
AL463_RS07140 Salmonella_enterica_strain_FDAARGOS_94_NZ_CP014051 bifunctional aspartate kinase/homoserine dehydrogenase II	CytoplasmicMembrane	9.27
AL463_RS25155 Salmonella_enterica_strain_FDAARGOS_94_NZ_CP014051 molybdate ABC transporter permease subunit	CytoplasmicMembrane	10.00
AL463_RS08095 Salmonella_enterica_strain_FDAARGOS_94_NZ_CP014051 UDP-N-acetylglucosamine--undecaprenyl-phosphate N-acetylglucosaminephosphotransferase	CytoplasmicMembrane	10.00
AL463_RS18975 Salmonella_enterica_strain_FDAARGOS_94_NZ_CP014051 crossover junction endodeoxyribonuclease RuvC	Cytoplasmic	9.97
AL463_RS25270 Salmonella_enterica_strain_FDAARGOS_94_NZ_CP014051 3-deoxy-7-phosphoheptulonate synthase AroG	Cytoplasmic	9.97
AL463_RS13070 Salmonella_enterica_strain_FDAARGOS_94_NZ_CP014051 amino-acid N-acetyltransferase	Cytoplasmic	9.97
AL463_RS03275 Salmonella_enterica_strain_FDAARGOS_94_NZ_CP014051 acyl-ACP--UDP-N-acetylglucosamine O-acyltransferase	Cytoplasmic	9.97
AL463_RS03280 Salmonella_enterica_strain_FDAARGOS_94_NZ_CP014051 3-hydroxyacyl-ACP dehydratase FabZ	Cytoplasmic	9.97
AL463_RS02275 Salmonella_enterica_strain_FDAARGOS_94_NZ_CP014051 bifunctional diaminohydroxyphosphoribosylaminopyrimidine deaminase/5-amino-6-(5-phosphoribosylamino)uracil reductase RibD	Cytoplasmic	9.97
AL463_RS19005 Salmonella_enterica_strain_FDAARGOS_94_NZ_CP014051 zinc ABC transporter permease subunit ZnuB	CytoplasmicMembrane	10.00
AL463_RS01405 Salmonella_enterica_strain_FDAARGOS_94_NZ_CP014051 RamA family antibiotic efflux transcriptional regulator	Cytoplasmic	9.26
AL463_RS08270 Salmonella_enterica_strain_FDAARGOS_94_NZ_CP014051 ribose ABC transporter permease	CytoplasmicMembrane	10.00
AL463_RS17725 Salmonella_enterica_strain_FDAARGOS_94_NZ_CP014051 two-component system response regulator BaeR	Cytoplasmic	9.97
AL463_RS04590 Salmonella_enterica_strain_FDAARGOS_94_NZ_CP014051 multifunctional transcriptional regulator/nicotinamide-nucleotide adenylyltransferase/ribosylnicotinamide kinase NadR	Cytoplasmic	8.96
AL463_RS08060 Salmonella_enterica_strain_FDAARGOS_94_NZ_CP014051 dTDP-4-amino-4,6-dideoxygalactose transaminase	Cytoplasmic	9.97
AL463_RS10565 Salmonella_enterica_strain_FDAARGOS_94_NZ_CP014051 sulfurtransferase complex subunit TusC	Unknown	2.00
AL463_RS22680 Salmonella_enterica_strain_FDAARGOS_94_NZ_CP014051 spermidine/putrescine ABC transporter substrate-binding protein PotD	Periplasmic	10.00
AL463_RS16895 Salmonella_enterica_strain_FDAARGOS_94_NZ_CP014051 glycerol-3-phosphate dehydrogenase subunit GlpB	CytoplasmicMembrane	10.00
AL463_RS04835 Salmonella_enterica_strain_FDAARGOS_94_NZ_CP014051 pyruvate/proton symporter BtsT	CytoplasmicMembrane	10.00
AL463_RS08775 Salmonella_enterica_strain_FDAARGOS_94_NZ_CP014051 transcriptional regulator UhpA	Cytoplasmic	9.97
AL463_RS03795 Salmonella_enterica_strain_FDAARGOS_94_NZ_CP014051 cell division protein FtsA	Cytoplasmic	9.97
AL463_RS09335 Salmonella_enterica_strain_FDAARGOS_94_NZ_CP014051 mannitol-1-phosphate 5-dehydrogenase	Cytoplasmic	9.97
AL463_RS10015 Salmonella_enterica_strain_FDAARGOS_94_NZ_CP014051 sn-glycerol-3-phosphate ABC transporter substrate-binding protein UgpB	Periplasmic	10.00
AL463_RS09200 Salmonella_enterica_strain_FDAARGOS_94_NZ_CP014051 lipopolysaccharide heptosyltransferase RfaC	Cytoplasmic	9.26
AL463_RS17240 Salmonella_enterica_strain_FDAARGOS_94_NZ_CP014051 16S rRNA pseudouridine(516) synthase RsuA	Cytoplasmic	9.97
AL463_RS12755 Salmonella_enterica_strain_FDAARGOS_94_NZ_CP014051 FAD assembly factor SdhE	Cytoplasmic	9.26
AL463_RS21860 Salmonella_enterica_strain_FDAARGOS_94_NZ_CP014051 cysteine desulfuration protein SufE	Cytoplasmic	9.26
AL463_RS16715 Salmonella_enterica_strain_FDAARGOS_94_NZ_CP014051 NADH-quinone oxidoreductase subunit NuoK	CytoplasmicMembrane	10.00
AL463_RS24000 Salmonella_enterica_strain_FDAARGOS_94_NZ_CP014051 tetraacyldisaccharide 4-kinase	Unknown	2.00
AL463_RS05685 Salmonella_enterica_strain_FDAARGOS_94_NZ_CP014051 DUF350 domain-containing protein	CytoplasmicMembrane	10.00
AL463_RS15485 Salmonella_enterica_strain_FDAARGOS_94_NZ_CP014051 Fe-S cluster assembly transcriptional regulator IscR	Unknown	2.00
AL463_RS09170 Salmonella_enterica_strain_FDAARGOS_94_NZ_CP014051 lipopolysaccharide 3-alpha-galactosyltransferase	Cytoplasmic	8.96
AL463_RS07785 Salmonella_enterica_strain_FDAARGOS_94_NZ_CP014051 4-hydroxy-3-polyprenylbenzoate decarboxylase	Cytoplasmic	9.97
AL463_RS20170 Salmonella_enterica_strain_FDAARGOS_94_NZ_CP014051 envelope stress response membrane protein PspC	Unknown	2.00
AL463_RS20415 Salmonella_enterica_strain_FDAARGOS_94_NZ_CP014051 YdbL family protein	Unknown	2.50
AL463_RS20995 Salmonella_enterica_strain_FDAARGOS_94_NZ_CP014051 Ni/Fe-hydrogenase, b-type cytochrome subunit	CytoplasmicMembrane	10.00
AL463_RS23520 Salmonella_enterica_strain_FDAARGOS_94_NZ_CP014051 porin OmpA	OuterMembrane	10.00
AL463_RS02375 Salmonella_enterica_strain_FDAARGOS_94_NZ_CP014051 phosphate regulon sensor histidine kinase PhoR	CytoplasmicMembrane	10.00
AL463_RS02825 Salmonella_enterica_strain_FDAARGOS_94_NZ_CP014051 D-sedoheptulose 7-phosphate isomerase	Cytoplasmic	9.97
AL463_RS07035 Salmonella_enterica_strain_FDAARGOS_94_NZ_CP014051 N-acetyl-gamma-glutamyl-phosphate reductase	Cytoplasmic	9.97
AL463_RS24015 Salmonella_enterica_strain_FDAARGOS_94_NZ_CP014051 integration host factor subunit beta	Cytoplasmic	9.97
AL463_RS18015 Salmonella_enterica_strain_FDAARGOS_94_NZ_CP014051 1-(5-phosphoribosyl)-5-[(5- phosphoribosylamino)methylideneamino]imidazole-4- carboxamide isomerase	Cytoplasmic	10.00
AL463_RS06115 Salmonella_enterica_strain_FDAARGOS_94_NZ_CP014051 two-component system response regulator PmrA	Cytoplasmic	9.97
AL463_RS24830 Salmonella_enterica_strain_FDAARGOS_94_NZ_CP014051 HAD family hydrolase	Cytoplasmic	8.96
AL463_RS06265 Salmonella_enterica_strain_FDAARGOS_94_NZ_CP014051 redox-sensitive transcriptional activator SoxR	Cytoplasmic	9.97
AL463_RS07820 Salmonella_enterica_strain_FDAARGOS_94_NZ_CP014051 ubiquinone biosynthesis protein UbiJ	Cytoplasmic	8.96
AL463_RS11875 Salmonella_enterica_strain_FDAARGOS_94_NZ_CP014051 undecaprenyl-diphosphate phosphatase	CytoplasmicMembrane	10.00
AL463_RS17580 Salmonella_enterica_strain_FDAARGOS_94_NZ_CP014051 sensor histidine kinase	CytoplasmicMembrane	10.00
AL463_RS20035 Salmonella_enterica_strain_FDAARGOS_94_NZ_CP014051 GTP cyclohydrolase II	Cytoplasmic	9.97
AL463_RS10305 Salmonella_enterica_strain_FDAARGOS_94_NZ_CP014051 phosphoenolpyruvate carboxykinase (ATP)	Cytoplasmic	9.97
AL463_RS02080 Salmonella_enterica_strain_FDAARGOS_94_NZ_CP014051 peptidylprolyl isomerase	CytoplasmicMembrane	10.00
AL463_RS13955 Salmonella_enterica_strain_FDAARGOS_94_NZ_CP014051 carbon storage regulator CsrA	Unknown	2.00
AL463_RS23535 Salmonella_enterica_strain_FDAARGOS_94_NZ_CP014051 bifunctional 3-hydroxydecanoyl-ACP dehydratase/trans-2-decenoyl-ACP isomerase	Cytoplasmic	9.97
AL463_RS13610 Salmonella_enterica_strain_FDAARGOS_94_NZ_CP014051 SPI-1 type III secretion system protein SpaO	Cytoplasmic	8.96
AL463_RS03830 Salmonella_enterica_strain_FDAARGOS_94_NZ_CP014051 phospho-N-acetylmuramoyl-pentapeptide- transferase	CytoplasmicMembrane	10.00
AL463_RS11140 Salmonella_enterica_strain_FDAARGOS_94_NZ_CP014051 ClpXP protease specificity-enhancing factor	Cytoplasmic	8.96
AL463_RS07005 Salmonella_enterica_strain_FDAARGOS_94_NZ_CP014051 HTH-type transcriptional repressor FabR	Cytoplasmic	9.26
AL463_RS17865 Salmonella_enterica_strain_FDAARGOS_94_NZ_CP014051 mannose-1-phosphate guanyltransferase	Cytoplasmic	8.96
AL463_RS01970 Salmonella_enterica_strain_FDAARGOS_94_NZ_CP014051 hemolysin expression modulator Hha	Unknown	2.00
AL463_RS00820 Salmonella_enterica_strain_FDAARGOS_94_NZ_CP014051 ferric iron uptake transcriptional regulator	Cytoplasmic	9.97
AL463_RS11180 Salmonella_enterica_strain_FDAARGOS_94_NZ_CP014051 cytosine permease	CytoplasmicMembrane	10.00
AL463_RS05260 Salmonella_enterica_strain_FDAARGOS_94_NZ_CP014051 HTH-type transcriptional regulator TreR	Cytoplasmic	9.26
AL463_RS23210 Salmonella_enterica_strain_FDAARGOS_94_NZ_CP014051 phosphate starvation-inducible protein PhoH	Cytoplasmic	9.97
AL463_RS13885 Salmonella_enterica_strain_FDAARGOS_94_NZ_CP014051 arabinose-5-phosphate isomerase GutQ	Cytoplasmic	8.96
AL463_RS19470 Salmonella_enterica_strain_FDAARGOS_94_NZ_CP014051 septum site-determining protein MinC	Cytoplasmic	9.97
AL463_RS13180 Salmonella_enterica_strain_FDAARGOS_94_NZ_CP014051 L-serine ammonia-lyase II	Cytoplasmic	9.97
AL463_RS05550 Salmonella_enterica_strain_FDAARGOS_94_NZ_CP014051 iron-sulfur cluster repair protein YtfE	Cytoplasmic	9.97
AL463_RS19065 Salmonella_enterica_strain_FDAARGOS_94_NZ_CP014051 formate-dependent phosphoribosylglycinamide formyltransferase	CytoplasmicMembrane	7.88
AL463_RS24695 Salmonella_enterica_strain_FDAARGOS_94_NZ_CP014051 HAD family hydrolase	Cytoplasmic	8.96
AL463_RS09935 Salmonella_enterica_strain_FDAARGOS_94_NZ_CP014051 DUF1145 family protein	CytoplasmicMembrane	9.82
AL463_RS11935 Salmonella_enterica_strain_FDAARGOS_94_NZ_CP014051 3,4-dihydroxy-2-butanone-4-phosphate synthase	Cytoplasmic	9.97
AL463_RS16375 Salmonella_enterica_strain_FDAARGOS_94_NZ_CP014051 chorismate synthase	Cytoplasmic	9.97
AL463_RS23925 Salmonella_enterica_strain_FDAARGOS_94_NZ_CP014051 porin OmpF	OuterMembrane	10.00
AL463_RS01090 Salmonella_enterica_strain_FDAARGOS_94_NZ_CP014051 peptidoglycan DD-transpeptidase MrdA	CytoplasmicMembrane	9.82
AL463_RS08600 Salmonella_enterica_strain_FDAARGOS_94_NZ_CP014051 trimethylamine-N-oxide reductase TorA	Periplasmic	10.00
AL463_RS13850 Salmonella_enterica_strain_FDAARGOS_94_NZ_CP014051 hydrogenase maturation peptidase HycI	Unknown	2.00
AL463_RS15385 Salmonella_enterica_strain_FDAARGOS_94_NZ_CP014051 two component system sensor histidine kinase QseE/GlrK	CytoplasmicMembrane	10.00
AL463_RS13685 Salmonella_enterica_strain_FDAARGOS_94_NZ_CP014051 transcriptional regulator HilA	Cytoplasmic	8.96
AL463_RS01380 Salmonella_enterica_strain_FDAARGOS_94_NZ_CP014051 enterochelin esterase	Cytoplasmic	9.26
AL463_RS09255 Salmonella_enterica_strain_FDAARGOS_94_NZ_CP014051 protein-export chaperone SecB	Cytoplasmic	9.97
AL463_RS23390 Salmonella_enterica_strain_FDAARGOS_94_NZ_CP014051 heavy metal sensor histidine kinase	CytoplasmicMembrane	10.00
AL463_RS08150 Salmonella_enterica_strain_FDAARGOS_94_NZ_CP014051 ketol-acid reductoisomerase	Cytoplasmic	9.97
AL463_RS01905 Salmonella_enterica_strain_FDAARGOS_94_NZ_CP014051 YbaB/EbfC family nucleoid-associated protein	Unknown	2.00
AL463_RS05490 Salmonella_enterica_strain_FDAARGOS_94_NZ_CP014051 autotransporter assembly complex protein TamA	OuterMembrane	9.93
AL463_RS14935 Salmonella_enterica_strain_FDAARGOS_94_NZ_CP014051 anti-sigma-E factor RseA	Unknown	2.00
AL463_RS25345 Salmonella_enterica_strain_FDAARGOS_94_NZ_CP014051 Tol-Pal system protein TolB	Periplasmic	10.00
AL463_RS24580 Salmonella_enterica_strain_FDAARGOS_94_NZ_CP014051 arginine ABC transporter permease ArtM	CytoplasmicMembrane	10.00
AL463_RS08175 Salmonella_enterica_strain_FDAARGOS_94_NZ_CP014051 dihydroxy-acid dehydratase	Cytoplasmic	9.97
AL463_RS11545 Salmonella_enterica_strain_FDAARGOS_94_NZ_CP014051 16S rRNA (cytidine(1402)-2-O)-methyltransferase	Cytoplasmic	8.96
AL463_RS16055 Salmonella_enterica_strain_FDAARGOS_94_NZ_CP014051 sulfate/thiosulfate ABC transporter permease CysW	CytoplasmicMembrane	10.00
AL463_RS11235 Salmonella_enterica_strain_FDAARGOS_94_NZ_CP014051 PTS phosphocarrier protein NPr	Cytoplasmic	9.26
AL463_RS06705 Salmonella_enterica_strain_FDAARGOS_94_NZ_CP014051 homoserine O-succinyltransferase	Cytoplasmic	9.97
AL463_RS18860 Salmonella_enterica_strain_FDAARGOS_94_NZ_CP014051 chemotaxis protein CheW	Cytoplasmic	10.00
AL463_RS05590 Salmonella_enterica_strain_FDAARGOS_94_NZ_CP014051 primosomal replication protein N	Unknown	2.00
AL463_RS18870 Salmonella_enterica_strain_FDAARGOS_94_NZ_CP014051 protein-glutamate O-methyltransferase CheR	Cytoplasmic	9.97
AL463_RS22195 Salmonella_enterica_strain_FDAARGOS_94_NZ_CP014051 ammonia-dependent NAD(+) synthetase	Cytoplasmic	9.97
AL463_RS24150 Salmonella_enterica_strain_FDAARGOS_94_NZ_CP014051 leucyl/phenylalanyl-tRNA--protein transferase	Cytoplasmic	9.26
AL463_RS01340 Salmonella_enterica_strain_FDAARGOS_94_NZ_CP014051 Fe2+-enterobactin ABC transporter substrate-binding protein	Unknown	6.58
AL463_RS19440 Salmonella_enterica_strain_FDAARGOS_94_NZ_CP014051 Slp family lipoprotein	OuterMembrane	9.92
AL463_RS02410 Salmonella_enterica_strain_FDAARGOS_94_NZ_CP014051 pyrimidine/purine nucleoside phosphorylase	Unknown	2.00
AL463_RS07175 Salmonella_enterica_strain_FDAARGOS_94_NZ_CP014051 DNA-binding transcriptional regulator CytR	Cytoplasmic	9.97
AL463_RS23070 Salmonella_enterica_strain_FDAARGOS_94_NZ_CP014051 phospholipase D family protein	CytoplasmicMembrane	9.82
AL463_RS08520 Salmonella_enterica_strain_FDAARGOS_94_NZ_CP014051 DNA polymerase III subunit beta	Cytoplasmic	9.97
AL463_RS13010 Salmonella_enterica_strain_FDAARGOS_94_NZ_CP014051 phosphoenolpyruvate--protein phosphotransferase	Cytoplasmic	9.97
AL463_RS01840 Salmonella_enterica_strain_FDAARGOS_94_NZ_CP014051 hypothetical protein	Unknown	2.00
AL463_RS11505 Salmonella_enterica_strain_FDAARGOS_94_NZ_CP014051 GIY-YIG nuclease family protein	Unknown	2.00
AL463_RS09820 Salmonella_enterica_strain_FDAARGOS_94_NZ_CP014051 23S rRNA (adenine(2030)-N(6))-methyltransferase RlmJ	Cytoplasmic	8.96
AL463_RS22675 Salmonella_enterica_strain_FDAARGOS_94_NZ_CP014051 spermidine/putrescine ABC transporter permease PotC	CytoplasmicMembrane	10.00
AL463_RS13425 Salmonella_enterica_strain_FDAARGOS_94_NZ_CP014051 5/3-nucleotidase SurE	Unknown	2.00
AL463_RS04650 Salmonella_enterica_strain_FDAARGOS_94_NZ_CP014051 phosphopentomutase	Cytoplasmic	9.97
AL463_RS09960 Salmonella_enterica_strain_FDAARGOS_94_NZ_CP014051 RNA polymerase sigma factor RpoH	Cytoplasmic	9.97
AL463_RS23965 Salmonella_enterica_strain_FDAARGOS_94_NZ_CP014051 chromosome partition protein MukF	Cytoplasmic	9.97
AL463_RS18710 Salmonella_enterica_strain_FDAARGOS_94_NZ_CP014051 transcriptional regulator SdiA	Cytoplasmic	9.97
AL463_RS24210 Salmonella_enterica_strain_FDAARGOS_94_NZ_CP014051 ATP-dependent Clp protease adapter ClpS	Cytoplasmic	9.97
AL463_RS12730 Salmonella_enterica_strain_FDAARGOS_94_NZ_CP014051 ASCH domain-containing protein	Cytoplasmic	8.96
AL463_RS03685 Salmonella_enterica_strain_FDAARGOS_94_NZ_CP014051 pyruvate dehydrogenase complex transcriptional repressor PdhR	Cytoplasmic	9.97
AL463_RS01060 Salmonella_enterica_strain_FDAARGOS_94_NZ_CP014051 DNA polymerase III subunit delta	Unknown	2.00
AL463_RS17340 Salmonella_enterica_strain_FDAARGOS_94_NZ_CP014051 PTS fructose transporter subunit IIBC	CytoplasmicMembrane	10.00
AL463_RS03360 Salmonella_enterica_strain_FDAARGOS_94_NZ_CP014051 bifunctional uridylyltransferase/uridylyl-removing protein GlnD	CytoplasmicMembrane	8.46
AL463_RS19435 Salmonella_enterica_strain_FDAARGOS_94_NZ_CP014051 tRNA (adenosine(37)-N6)-threonylcarbamoyltransferase complex dimerization subunit type 1 TsaB	Extracellular	9.71
AL463_RS02325 Salmonella_enterica_strain_FDAARGOS_94_NZ_CP014051 protein translocase subunit SecD	CytoplasmicMembrane	10.00
AL463_RS08640 Salmonella_enterica_strain_FDAARGOS_94_NZ_CP014051 heme lyase CcmF/NrfE family subunit	CytoplasmicMembrane	10.00
AL463_RS11280 Salmonella_enterica_strain_FDAARGOS_94_NZ_CP014051 arabinose-5-phosphate isomerase KdsD	Cytoplasmic	8.96
AL463_RS22030 Salmonella_enterica_strain_FDAARGOS_94_NZ_CP014051 vitamin B12 ABC transporter permease BtuC	CytoplasmicMembrane	10.00
AL463_RS10990 Salmonella_enterica_strain_FDAARGOS_94_NZ_CP014051 ribonuclease G	Cytoplasmic	9.97
AL463_RS13195 Salmonella_enterica_strain_FDAARGOS_94_NZ_CP014051 NADPH-dependent 7-cyano-7-deazaguanine reductase QueF	Cytoplasmic	9.97
AL463_RS04365 Salmonella_enterica_strain_FDAARGOS_94_NZ_CP014051 fimbrial protein BcfD	Unknown	2.50
AL463_RS03380 Salmonella_enterica_strain_FDAARGOS_94_NZ_CP014051 DNA-binding transcriptional regulator CdaR	Cytoplasmic	9.97
AL463_RS02270 Salmonella_enterica_strain_FDAARGOS_94_NZ_CP014051 6,7-dimethyl-8-ribityllumazine synthase	Cytoplasmic	9.26
AL463_RS11385 Salmonella_enterica_strain_FDAARGOS_94_NZ_CP014051 dihydropteroate synthase	Cytoplasmic	9.97
AL463_RS15725 Salmonella_enterica_strain_FDAARGOS_94_NZ_CP014051 exopolyphosphatase	Cytoplasmic	9.97
AL463_RS03570 Salmonella_enterica_strain_FDAARGOS_94_NZ_CP014051 ABC transporter permease	CytoplasmicMembrane	10.00
AL463_RS05750 Salmonella_enterica_strain_FDAARGOS_94_NZ_CP014051 RNA chaperone Hfq	Cytoplasmic	9.26
AL463_RS18525 Salmonella_enterica_strain_FDAARGOS_94_NZ_CP014051 cellulose biosynthesis regulator YedQ	CytoplasmicMembrane	8.46
AL463_RS19350 Salmonella_enterica_strain_FDAARGOS_94_NZ_CP014051 peptidoglycan glycosyltransferase FtsI	CytoplasmicMembrane	10.00
AL463_RS20585 Salmonella_enterica_strain_FDAARGOS_94_NZ_CP014051 50S ribosomal protein L7/L12-serine acetyltransferase	Cytoplasmic	9.97
AL463_RS05200 Salmonella_enterica_strain_FDAARGOS_94_NZ_CP014051 arginine deiminase	Cytoplasmic	9.97
AL463_RS05455 Salmonella_enterica_strain_FDAARGOS_94_NZ_CP014051 UDP-N-acetylmuramate:L-alanyl-gamma-D-glutamyl- meso-diaminopimelate ligase	Cytoplasmic	9.97
AL463_RS11295 Salmonella_enterica_strain_FDAARGOS_94_NZ_CP014051 lipid asymmetry maintenance ABC transporter permease subunit MlaE	CytoplasmicMembrane	10.00
AL463_RS12775 Salmonella_enterica_strain_FDAARGOS_94_NZ_CP014051 bifunctional protein-disulfide isomerase/oxidoreductase DsbC	Periplasmic	10.00
AL463_RS13295 Salmonella_enterica_strain_FDAARGOS_94_NZ_CP014051 7-carboxy-7-deazaguanine synthase QueE	Cytoplasmic	9.97
AL463_RS13415 Salmonella_enterica_strain_FDAARGOS_94_NZ_CP014051 2-C-methyl-D-erythritol 2,4-cyclodiphosphate synthase	Cytoplasmic	9.26
AL463_RS01225 Salmonella_enterica_strain_FDAARGOS_94_NZ_CP014051 nucleoside diphosphate kinase regulator	Cytoplasmic	9.97
AL463_RS08420 Salmonella_enterica_strain_FDAARGOS_94_NZ_CP014051 phosphate ABC transporter permease PstA	CytoplasmicMembrane	10.00
AL463_RS11240 Salmonella_enterica_strain_FDAARGOS_94_NZ_CP014051 RNase adapter RapZ	Unknown	7.33
AL463_RS06985 Salmonella_enterica_strain_FDAARGOS_94_NZ_CP014051 glutamate racemase	Cytoplasmic	8.96
AL463_RS16105 Salmonella_enterica_strain_FDAARGOS_94_NZ_CP014051 PTS glucose transporter subunit IIA	Cytoplasmic	10.00
AL463_RS22695 Salmonella_enterica_strain_FDAARGOS_94_NZ_CP014051 lipoprotein-releasing ABC transporter permease subunit LolE	CytoplasmicMembrane	10.00
AL463_RS15765 Salmonella_enterica_strain_FDAARGOS_94_NZ_CP014051 arsenate reductase (glutaredoxin)	Cytoplasmic	9.97
AL463_RS12475 Salmonella_enterica_strain_FDAARGOS_94_NZ_CP014051 16S rRNA (uracil(1498)-N(3))-methyltransferase	Cytoplasmic	8.96
AL463_RS16615 Salmonella_enterica_strain_FDAARGOS_94_NZ_CP014051 phosphate acetyltransferase	Cytoplasmic	9.97
AL463_RS24635 Salmonella_enterica_strain_FDAARGOS_94_NZ_CP014051 spermidine/putrescine ABC transporter substrate-binding protein PotF	Periplasmic	10.00
AL463_RS21080 Salmonella_enterica_strain_FDAARGOS_94_NZ_CP014051 multiple antibiotic resistance transcriptional regulator MarR	Cytoplasmic	9.97
AL463_RS02230 Salmonella_enterica_strain_FDAARGOS_94_NZ_CP014051 tRNA 4-thiouridine(8) synthase ThiI	Cytoplasmic	10.00
AL463_RS19515 Salmonella_enterica_strain_FDAARGOS_94_NZ_CP014051 fatty acid metabolism transcriptional regulator FadR	Cytoplasmic	8.96
AL463_RS10785 Salmonella_enterica_strain_FDAARGOS_94_NZ_CP014051 Trk system potassium transporter TrkA	CytoplasmicMembrane	10.00
AL463_RS15610 Salmonella_enterica_strain_FDAARGOS_94_NZ_CP014051 cytoskeleton protein RodZ	Unknown	2.00
AL463_RS18785 Salmonella_enterica_strain_FDAARGOS_94_NZ_CP014051 non-heme ferritin	Cytoplasmic	9.26
AL463_RS19965 Salmonella_enterica_strain_FDAARGOS_94_NZ_CP014051 5-3 exoribonuclease	Cytoplasmic	9.97
AL463_RS10105 Salmonella_enterica_strain_FDAARGOS_94_NZ_CP014051 aspartate-semialdehyde dehydrogenase	Cytoplasmic	9.26
AL463_RS00770 Salmonella_enterica_strain_FDAARGOS_94_NZ_CP014051 two-component system sensor histidine kinase KdbD	CytoplasmicMembrane	10.00
AL463_RS12030 Salmonella_enterica_strain_FDAARGOS_94_NZ_CP014051 two-component system response regulator QseB	Cytoplasmic	9.97
AL463_RS03825 Salmonella_enterica_strain_FDAARGOS_94_NZ_CP014051 UDP-N-acetylmuramoyl-L-alanine--D-glutamate ligase	Unknown	4.99
AL463_RS12460 Salmonella_enterica_strain_FDAARGOS_94_NZ_CP014051 Holliday junction resolvase RuvX	Cytoplasmic	9.26
AL463_RS06060 Salmonella_enterica_strain_FDAARGOS_94_NZ_CP014051 two-component system response regulator DcuR	Cytoplasmic	9.97
AL463_RS09470 Salmonella_enterica_strain_FDAARGOS_94_NZ_CP014051 xylose isomerase	Cytoplasmic	9.97
AL463_RS22035 Salmonella_enterica_strain_FDAARGOS_94_NZ_CP014051 integration host factor subunit alpha	Cytoplasmic	9.97
AL463_RS22180 Salmonella_enterica_strain_FDAARGOS_94_NZ_CP014051 PTS N,N-diacetylchitobiose transporter subunit IIB	Cytoplasmic	9.26
AL463_RS08055 Salmonella_enterica_strain_FDAARGOS_94_NZ_CP014051 lipid III flippase WzxE	CytoplasmicMembrane	10.00
AL463_RS03110 Salmonella_enterica_strain_FDAARGOS_94_NZ_CP014051 murein transglycosylase D	Unknown	2.00
AL463_RS08460 Salmonella_enterica_strain_FDAARGOS_94_NZ_CP014051 MFS transporter	CytoplasmicMembrane	10.00
AL463_RS25365 Salmonella_enterica_strain_FDAARGOS_94_NZ_CP014051 tol-pal system-associated acyl-CoA thioesterase	Cytoplasmic	9.26
AL463_RS11425 Salmonella_enterica_strain_FDAARGOS_94_NZ_CP014051 transcription termination/antitermination protein NusA	Cytoplasmic	9.97
AL463_RS20215 Salmonella_enterica_strain_FDAARGOS_94_NZ_CP014051 peptide ABC transporter substrate-binding protein	Periplasmic	10.00
AL463_RS08440 Salmonella_enterica_strain_FDAARGOS_94_NZ_CP014051 adenine permease AdeP	CytoplasmicMembrane	10.00
AL463_RS13170 Salmonella_enterica_strain_FDAARGOS_94_NZ_CP014051 flap endonuclease Xni	Cytoplasmic	9.97
AL463_RS13015 Salmonella_enterica_strain_FDAARGOS_94_NZ_CP014051 prolipoprotein diacylglyceryl transferase	CytoplasmicMembrane	10.00
AL463_RS14755 Salmonella_enterica_strain_FDAARGOS_94_NZ_CP014051 tRNA (guanosine(37)-N1)-methyltransferase TrmD	Cytoplasmic	9.97
AL463_RS09040 Salmonella_enterica_strain_FDAARGOS_94_NZ_CP014051 DNA-directed RNA polymerase subunit omega	Cytoplasmic	8.96
AL463_RS24160 Salmonella_enterica_strain_FDAARGOS_94_NZ_CP014051 translation initiation factor IF-1	Cytoplasmic	9.97
AL463_RS25000 Salmonella_enterica_strain_FDAARGOS_94_NZ_CP014051 UPF0104 family protein	CytoplasmicMembrane	10.00
AL463_RS24880 Salmonella_enterica_strain_FDAARGOS_94_NZ_CP014051 manganese-binding transcriptional regulator MntR	Cytoplasmic	8.96
AL463_RS16515 Salmonella_enterica_strain_FDAARGOS_94_NZ_CP014051 UbiX family flavin prenyltransferase	Cytoplasmic	9.26
AL463_RS08335 Salmonella_enterica_strain_FDAARGOS_94_NZ_CP014051 F0F1 ATP synthase subunit A	CytoplasmicMembrane	10.00
AL463_RS09340 Salmonella_enterica_strain_FDAARGOS_94_NZ_CP014051 PTS mannitol transporter subunit IICBA	CytoplasmicMembrane	10.00
AL463_RS10730 Salmonella_enterica_strain_FDAARGOS_94_NZ_CP014051 preprotein translocase subunit SecY	CytoplasmicMembrane	10.00
AL463_RS07165 Salmonella_enterica_strain_FDAARGOS_94_NZ_CP014051 50S ribosomal protein L31	Cytoplasmic	9.26
AL463_RS11420 Salmonella_enterica_strain_FDAARGOS_94_NZ_CP014051 ribosome maturation factor RimP	Cytoplasmic	9.97
AL463_RS21480 Salmonella_enterica_strain_FDAARGOS_94_NZ_CP014051 anhydro-N-acetylmuramic acid kinase	Unknown	2.00
AL463_RS18505 Salmonella_enterica_strain_FDAARGOS_94_NZ_CP014051 very short patch repair endonuclease	Cytoplasmic	8.96
AL463_RS06120 Salmonella_enterica_strain_FDAARGOS_94_NZ_CP014051 two-component system sensor histidine kinase PmrB	CytoplasmicMembrane	10.00
AL463_RS00715 Salmonella_enterica_strain_FDAARGOS_94_NZ_CP014051 biotin-dependent carboxyltransferase family protein	Cytoplasmic	9.97
AL463_RS08635 Salmonella_enterica_strain_FDAARGOS_94_NZ_CP014051 cytochrome c maturation protein CcmE	Unknown	2.50
AL463_RS14915 Salmonella_enterica_strain_FDAARGOS_94_NZ_CP014051 tRNA(1)(Val) (adenine(37)-N(6))-methyltransferase TrmN	CytoplasmicMembrane	9.82
AL463_RS17835 Salmonella_enterica_strain_FDAARGOS_94_NZ_CP014051 colanic acid biosynthesis glycosyltransferase WcaE	Unknown	2.00
AL463_RS19460 Salmonella_enterica_strain_FDAARGOS_94_NZ_CP014051 cell division topological specificity factor MinE	Cytoplasmic	9.26
AL463_RS01310 Salmonella_enterica_strain_FDAARGOS_94_NZ_CP014051 carbon starvation protein CstA	CytoplasmicMembrane	10.00
AL463_RS19875 Salmonella_enterica_strain_FDAARGOS_94_NZ_CP014051 cardiolipin synthase	CytoplasmicMembrane	10.00
AL463_RS05780 Salmonella_enterica_strain_FDAARGOS_94_NZ_CP014051 tRNA epoxyqueuosine(34) reductase QueG	Cytoplasmic	8.96
AL463_RS13060 Salmonella_enterica_strain_FDAARGOS_94_NZ_CP014051 exodeoxyribonuclease V subunit beta	Cytoplasmic	9.26
AL463_RS21880 Salmonella_enterica_strain_FDAARGOS_94_NZ_CP014051 Fe-S cluster assembly protein SufB	Cytoplasmic	8.96
AL463_RS20060 Salmonella_enterica_strain_FDAARGOS_94_NZ_CP014051 orotidine-5-phosphate decarboxylase	Cytoplasmic	9.26
AL463_RS01315 Salmonella_enterica_strain_FDAARGOS_94_NZ_CP014051 proofreading thioesterase EntH	Unknown	2.00
AL463_RS18070 Salmonella_enterica_strain_FDAARGOS_94_NZ_CP014051 exodeoxyribonuclease I	Cytoplasmic	9.97
AL463_RS11310 Salmonella_enterica_strain_FDAARGOS_94_NZ_CP014051 lipid asymmetry maintenance protein MlaB	Unknown	2.00
AL463_RS17305 Salmonella_enterica_strain_FDAARGOS_94_NZ_CP014051 elongation factor P-like protein YeiP	Cytoplasmic	9.97
AL463_RS06880 Salmonella_enterica_strain_FDAARGOS_94_NZ_CP014051 50S ribosomal protein L10	Cytoplasmic	9.26
AL463_RS12770 Salmonella_enterica_strain_FDAARGOS_94_NZ_CP014051 site-specific tyrosine recombinase XerD	Cytoplasmic	9.97
AL463_RS21575 Salmonella_enterica_strain_FDAARGOS_94_NZ_CP014051 HTH-type transcriptional repressor PurR	Cytoplasmic	9.97
AL463_RS19385 Salmonella_enterica_strain_FDAARGOS_94_NZ_CP014051 PTS mannose transporter subunit IIAB	Cytoplasmic	9.97
AL463_RS21175 Salmonella_enterica_strain_FDAARGOS_94_NZ_CP014051 YnfA family protein	CytoplasmicMembrane	10.00
AL463_RS21350 Salmonella_enterica_strain_FDAARGOS_94_NZ_CP014051 two-component system sensor histidine kinase RstB	CytoplasmicMembrane	10.00
AL463_RS25385 Salmonella_enterica_strain_FDAARGOS_94_NZ_CP014051 cytochrome d ubiquinol oxidase subunit II	CytoplasmicMembrane	10.00
AL463_RS18885 Salmonella_enterica_strain_FDAARGOS_94_NZ_CP014051 protein phosphatase CheZ	Cytoplasmic	10.00
AL463_RS14790 Salmonella_enterica_strain_FDAARGOS_94_NZ_CP014051 bifunctional chorismate mutase/prephenate dehydratase	Cytoplasmic	9.97
AL463_RS19600 Salmonella_enterica_strain_FDAARGOS_94_NZ_CP014051 Ni/Fe-hydrogenase b-type cytochrome subunit	CytoplasmicMembrane	10.00
AL463_RS00720 Salmonella_enterica_strain_FDAARGOS_94_NZ_CP014051 5-oxoprolinase subunit PxpB	Cytoplasmic	9.26
AL463_RS09505 Salmonella_enterica_strain_FDAARGOS_94_NZ_CP014051 glycine--tRNA ligase subunit beta	Cytoplasmic	10.00
AL463_RS19295 Salmonella_enterica_strain_FDAARGOS_94_NZ_CP014051 GAF domain-containing protein	Unknown	2.00
AL463_RS03840 Salmonella_enterica_strain_FDAARGOS_94_NZ_CP014051 UDP-N-acetylmuramoyl-L-alanyl-D-glutamate--2, 6-diaminopimelate ligase	Cytoplasmic	8.96
AL463_RS05125 Salmonella_enterica_strain_FDAARGOS_94_NZ_CP014051 LPS export ABC transporter permease LptF	CytoplasmicMembrane	10.00
AL463_RS09195 Salmonella_enterica_strain_FDAARGOS_94_NZ_CP014051 O-antigen ligase RfaL	CytoplasmicMembrane	10.00
AL463_RS11840 Salmonella_enterica_strain_FDAARGOS_94_NZ_CP014051 DNA primase	Cytoplasmic	9.97
AL463_RS19595 Salmonella_enterica_strain_FDAARGOS_94_NZ_CP014051 hydrogenase 1 maturation protease	Unknown	2.00
AL463_RS00775 Salmonella_enterica_strain_FDAARGOS_94_NZ_CP014051 two-component system response regulator KdpE	Cytoplasmic	9.97
AL463_RS02255 Salmonella_enterica_strain_FDAARGOS_94_NZ_CP014051 phosphatidylglycerophosphatase A	CytoplasmicMembrane	10.00
AL463_RS01660 Salmonella_enterica_strain_FDAARGOS_94_NZ_CP014051 5-(carboxyamino)imidazole ribonucleotide synthase	CytoplasmicMembrane	9.82
AL463_RS07205 Salmonella_enterica_strain_FDAARGOS_94_NZ_CP014051 septal ring assembly protein ZapB	Unknown	2.00
AL463_RS19975 Salmonella_enterica_strain_FDAARGOS_94_NZ_CP014051 23S rRNA pseudouridine(2605) synthase RluB	Cytoplasmic	9.97
AL463_RS17730 Salmonella_enterica_strain_FDAARGOS_94_NZ_CP014051 two-component system sensor histidine kinase BaeS	CytoplasmicMembrane	10.00
AL463_RS22165 Salmonella_enterica_strain_FDAARGOS_94_NZ_CP014051 transcriptional regulator ChbR	Cytoplasmic	8.96
AL463_RS10125 Salmonella_enterica_strain_FDAARGOS_94_NZ_CP014051 glycogen synthase GlgA	Cytoplasmic	9.97
AL463_RS06695 Salmonella_enterica_strain_FDAARGOS_94_NZ_CP014051 isocitrate lyase	Cytoplasmic	10.00
AL463_RS23135 Salmonella_enterica_strain_FDAARGOS_94_NZ_CP014051 phosphatase	Cytoplasmic	8.96
AL463_RS06475 Salmonella_enterica_strain_FDAARGOS_94_NZ_CP014051 phosphate-starvation-inducible protein PsiE	CytoplasmicMembrane	10.00
AL463_RS11265 Salmonella_enterica_strain_FDAARGOS_94_NZ_CP014051 lipopolysaccharide ABC transporter substrate-binding protein LptA	Unknown	2.50
AL463_RS07170 Salmonella_enterica_strain_FDAARGOS_94_NZ_CP014051 primosomal protein N	Cytoplasmic	8.96
AL463_RS13580 Salmonella_enterica_strain_FDAARGOS_94_NZ_CP014051 type III secretion system gatekeeper InvE	CytoplasmicMembrane	10.00
AL463_RS08345 Salmonella_enterica_strain_FDAARGOS_94_NZ_CP014051 F0F1 ATP synthase subunit B	CytoplasmicMembrane	9.82
AL463_RS12980 Salmonella_enterica_strain_FDAARGOS_94_NZ_CP014051 lysophospholipid transporter LplT	CytoplasmicMembrane	10.00
AL463_RS13765 Salmonella_enterica_strain_FDAARGOS_94_NZ_CP014051 iron/manganese ABC transporter substrate-binding protein SitA	Periplasmic	9.76
AL463_RS11435 Salmonella_enterica_strain_FDAARGOS_94_NZ_CP014051 30S ribosome-binding factor RbfA	Cytoplasmic	9.97
AL463_RS20140 Salmonella_enterica_strain_FDAARGOS_94_NZ_CP014051 peptide ABC transporter permease SapC	CytoplasmicMembrane	10.00
AL463_RS19840 Salmonella_enterica_strain_FDAARGOS_94_NZ_CP014051 oligopeptide ABC transporter substrate-binding protein OppA	Periplasmic	10.00
AL463_RS10330 Salmonella_enterica_strain_FDAARGOS_94_NZ_CP014051 intracellular growth attenuator protein IgaA	CytoplasmicMembrane	10.00
AL463_RS04160 Salmonella_enterica_strain_FDAARGOS_94_NZ_CP014051 4-hydroxy-tetrahydrodipicolinate reductase	Cytoplasmic	9.97
AL463_RS03780 Salmonella_enterica_strain_FDAARGOS_94_NZ_CP014051 secA regulator SecM	Unknown	6.49
AL463_RS24605 Salmonella_enterica_strain_FDAARGOS_94_NZ_CP014051 PTS sugar transporter subunit IIC	CytoplasmicMembrane	10.00
AL463_RS14700 Salmonella_enterica_strain_FDAARGOS_94_NZ_CP014051 DNA repair protein RecN	Cytoplasmic	9.97
AL463_RS21430 Salmonella_enterica_strain_FDAARGOS_94_NZ_CP014051 electron transport complex subunit RsxD	CytoplasmicMembrane	10.00
AL463_RS03810 Salmonella_enterica_strain_FDAARGOS_94_NZ_CP014051 UDP-N-acetylmuramate--L-alanine ligase	Cytoplasmic	9.97
AL463_RS11995 Salmonella_enterica_strain_FDAARGOS_94_NZ_CP014051 DUF1249 family protein	Unknown	2.00
AL463_RS15675 Salmonella_enterica_strain_FDAARGOS_94_NZ_CP014051 exodeoxyribonuclease VII large subunit	Cytoplasmic	9.97
AL463_RS16830 Salmonella_enterica_strain_FDAARGOS_94_NZ_CP014051 UDP-4-amino-4-deoxy-L-arabinose aminotransferase	Cytoplasmic	9.97
AL463_RS23480 Salmonella_enterica_strain_FDAARGOS_94_NZ_CP014051 CoA-binding protein	Unknown	2.00
AL463_RS19105 Salmonella_enterica_strain_FDAARGOS_94_NZ_CP014051 CopC domain-containing protein YobA	Periplasmic	9.76
AL463_RS24125 Salmonella_enterica_strain_FDAARGOS_94_NZ_CP014051 leucine-responsive transcriptional regulator Lrp	Cytoplasmic	9.97
AL463_RS13710 Salmonella_enterica_strain_FDAARGOS_94_NZ_CP014051 type III secretion system inner membrane ring lipoprotein PrgK	OuterMembrane	9.93
AL463_RS00975 Salmonella_enterica_strain_FDAARGOS_94_NZ_CP014051 glutamate/aspartate ABC transporter permease GltK	CytoplasmicMembrane	10.00
AL463_RS09305 Salmonella_enterica_strain_FDAARGOS_94_NZ_CP014051 L-lactate permease	CytoplasmicMembrane	10.00
AL463_RS22950 Salmonella_enterica_strain_FDAARGOS_94_NZ_CP014051 murein biosynthesis integral membrane protein MurJ	CytoplasmicMembrane	10.00
AL463_RS09605 Salmonella_enterica_strain_FDAARGOS_94_NZ_CP014051 kdo(2)-lipid A phosphoethanolamine 7-transferase	CytoplasmicMembrane	10.00
AL463_RS09955 Salmonella_enterica_strain_FDAARGOS_94_NZ_CP014051 cell division protein FtsX	CytoplasmicMembrane	10.00
AL463_RS03535 Salmonella_enterica_strain_FDAARGOS_94_NZ_CP014051 aspartate 1-decarboxylase	Unknown	2.00
AL463_RS10380 Salmonella_enterica_strain_FDAARGOS_94_NZ_CP014051 3-dehydroquinate synthase	Cytoplasmic	10.00
AL463_RS05890 Salmonella_enterica_strain_FDAARGOS_94_NZ_CP014051 elongation factor P	Cytoplasmic	9.97
AL463_RS07150 Salmonella_enterica_strain_FDAARGOS_94_NZ_CP014051 met regulon transcriptional regulator MetJ	Cytoplasmic	9.97
AL463_RS12215 Salmonella_enterica_strain_FDAARGOS_94_NZ_CP014051 hydrogenase maturation factor HybG	Unknown	2.00
AL463_RS00985 Salmonella_enterica_strain_FDAARGOS_94_NZ_CP014051 pyrimidine-specific ribonucleoside hydrolase RihA	Cytoplasmic	8.96
AL463_RS11040 Salmonella_enterica_strain_FDAARGOS_94_NZ_CP014051 transcriptional regulator ArgR	Cytoplasmic	9.97
AL463_RS11005 Salmonella_enterica_strain_FDAARGOS_94_NZ_CP014051 HTH-type transcriptional activator AaeR	Cytoplasmic	9.97
AL463_RS21900 Salmonella_enterica_strain_FDAARGOS_94_NZ_CP014051 1,4-dihydroxy-2-naphthoyl-CoA hydrolase	Cytoplasmic	8.96
AL463_RS06830 Salmonella_enterica_strain_FDAARGOS_94_NZ_CP014051 2-iminoacetate synthase ThiH	Cytoplasmic	8.96
AL463_RS07355 Salmonella_enterica_strain_FDAARGOS_94_NZ_CP014051 envelope stress sensor histidine kinase CpxA	CytoplasmicMembrane	10.00
AL463_RS08265 Salmonella_enterica_strain_FDAARGOS_94_NZ_CP014051 ribose ABC transporter substrate-binding protein RbsB	Periplasmic	10.00
AL463_RS13890 Salmonella_enterica_strain_FDAARGOS_94_NZ_CP014051 glucitol operon DNA-binding transcriptional repressor SrlR	Cytoplasmic	9.97
AL463_RS02260 Salmonella_enterica_strain_FDAARGOS_94_NZ_CP014051 thiamine-phosphate kinase	Cytoplasmic	8.96
AL463_RS13625 Salmonella_enterica_strain_FDAARGOS_94_NZ_CP014051 SPI-1 type III secretion system export apparatus protein SpaR	CytoplasmicMembrane	10.00
AL463_RS14750 Salmonella_enterica_strain_FDAARGOS_94_NZ_CP014051 ribosome maturation factor RimM	Cytoplasmic	9.97
AL463_RS18555 Salmonella_enterica_strain_FDAARGOS_94_NZ_CP014051 flagellar biosynthesis protein FliQ	CytoplasmicMembrane	10.00
AL463_RS06805 Salmonella_enterica_strain_FDAARGOS_94_NZ_CP014051 phosphomethylpyrimidine synthase ThiC	Cytoplasmic	9.97
AL463_RS05810 Salmonella_enterica_strain_FDAARGOS_94_NZ_CP014051 small ribosomal subunit biogenesis GTPase RsgA	Cytoplasmic	9.97
AL463_RS13250 Salmonella_enterica_strain_FDAARGOS_94_NZ_CP014051 two-component sensor histidine kinase BarA	CytoplasmicMembrane	10.00
AL463_RS08325 Salmonella_enterica_strain_FDAARGOS_94_NZ_CP014051 16S rRNA (guanine(527)-N(7))-methyltransferase RsmG	Cytoplasmic	8.96
AL463_RS22100 Salmonella_enterica_strain_FDAARGOS_94_NZ_CP014051 lipid A deacylase LpxR family protein	Unknown	2.50
AL463_RS18630 Salmonella_enterica_strain_FDAARGOS_94_NZ_CP014051 selenium metabolism membrane protein YedE/FdhT	CytoplasmicMembrane	10.00
AL463_RS04475 Salmonella_enterica_strain_FDAARGOS_94_NZ_CP014051 bifunctional aspartate kinase/homoserine dehydrogenase I	Cytoplasmic	9.97
AL463_RS10315 Salmonella_enterica_strain_FDAARGOS_94_NZ_CP014051 Hsp33 family molecular chaperone HslO	Cytoplasmic	9.97
AL463_RS12000 Salmonella_enterica_strain_FDAARGOS_94_NZ_CP014051 3,5-cyclic-AMP phosphodiesterase	Cytoplasmic	9.97
AL463_RS04495 Salmonella_enterica_strain_FDAARGOS_94_NZ_CP014051 two-component system response regulator ArcA	Cytoplasmic	9.97
AL463_RS10815 Salmonella_enterica_strain_FDAARGOS_94_NZ_CP014051 DNA topoisomerase	Cytoplasmic	8.96
AL463_RS17215 Salmonella_enterica_strain_FDAARGOS_94_NZ_CP014051 YejL family protein	Unknown	2.00
AL463_RS22795 Salmonella_enterica_strain_FDAARGOS_94_NZ_CP014051 cell division protein YceG	Cytoplasmic	9.26
AL463_RS13280 Salmonella_enterica_strain_FDAARGOS_94_NZ_CP014051 nucleoside triphosphate pyrophosphohydrolase	Cytoplasmic	8.96
AL463_RS01085 Salmonella_enterica_strain_FDAARGOS_94_NZ_CP014051 23S rRNA (pseudouridine(1915)-N(3))-methyltransferase RlmH	Unknown	2.00
AL463_RS07745 Salmonella_enterica_strain_FDAARGOS_94_NZ_CP014051 menaquinone-dependent protoporphyrinogen IX dehydrogenase	Unknown	2.00
AL463_RS23490 Salmonella_enterica_strain_FDAARGOS_94_NZ_CP014051 methylglyoxal synthase	Cytoplasmic	9.26
AL463_RS02320 Salmonella_enterica_strain_FDAARGOS_94_NZ_CP014051 protein translocase subunit SecF	CytoplasmicMembrane	10.00
AL463_RS18110 Salmonella_enterica_strain_FDAARGOS_94_NZ_CP014051 DNA gyrase inhibitor SbmC	Cytoplasmic	9.97
AL463_RS07185 Salmonella_enterica_strain_FDAARGOS_94_NZ_CP014051 ATP-dependent protease subunit HslV	Cytoplasmic	9.97
AL463_RS21085 Salmonella_enterica_strain_FDAARGOS_94_NZ_CP014051 MDR efflux pump AcrAB transcriptional activator MarA	Cytoplasmic	9.97
AL463_RS01965 Salmonella_enterica_strain_FDAARGOS_94_NZ_CP014051 Hha toxicity modulator TomB	Unknown	2.00
AL463_RS07030 Salmonella_enterica_strain_FDAARGOS_94_NZ_CP014051 acetylglutamate kinase	Cytoplasmic	9.26
AL463_RS21425 Salmonella_enterica_strain_FDAARGOS_94_NZ_CP014051 electron transport complex subunit RsxC	Cytoplasmic	8.96
AL463_RS04380 Salmonella_enterica_strain_FDAARGOS_94_NZ_CP014051 fimbrial protein BcfA	Extracellular	10.00
AL463_RS07830 Salmonella_enterica_strain_FDAARGOS_94_NZ_CP014051 DNA recombination protein RmuC	Unknown	4.90
AL463_RS22665 Salmonella_enterica_strain_FDAARGOS_94_NZ_CP014051 spermidine/putrescine ABC transporter permease PotB	CytoplasmicMembrane	10.00
AL463_RS07800 Salmonella_enterica_strain_FDAARGOS_94_NZ_CP014051 Sec-independent protein translocase subunit TatC	CytoplasmicMembrane	10.00
AL463_RS01110 Salmonella_enterica_strain_FDAARGOS_94_NZ_CP014051 YbeD family protein	Unknown	2.00
AL463_RS12470 Salmonella_enterica_strain_FDAARGOS_94_NZ_CP014051 glutathione synthase	Cytoplasmic	9.97
AL463_RS22705 Salmonella_enterica_strain_FDAARGOS_94_NZ_CP014051 lipoprotein-releasing ABC transporter permease subunit LolC	CytoplasmicMembrane	10.00
AL463_RS19485 Salmonella_enterica_strain_FDAARGOS_94_NZ_CP014051 YcgN family cysteine cluster protein	Cytoplasmic	9.97
AL463_RS15320 Salmonella_enterica_strain_FDAARGOS_94_NZ_CP014051 holo-ACP synthase	Cytoplasmic	8.96
AL463_RS24795 Salmonella_enterica_strain_FDAARGOS_94_NZ_CP014051 glutathione ABC transporter substrate-binding protein GsiB	Periplasmic	9.76
AL463_RS12515 Salmonella_enterica_strain_FDAARGOS_94_NZ_CP014051 biosynthetic arginine decarboxylase	Periplasmic	10.00
AL463_RS23030 Salmonella_enterica_strain_FDAARGOS_94_NZ_CP014051 LpxL/LpxP family Kdo(2)-lipid IV(A) lauroyl/palmitoleoyl acyltransferasee	CytoplasmicMembrane	10.00
AL463_RS19805 Salmonella_enterica_strain_FDAARGOS_94_NZ_CP014051 two-component system response regulator RssB	Cytoplasmic	9.26
AL463_RS03800 Salmonella_enterica_strain_FDAARGOS_94_NZ_CP014051 cell division protein FtsQ	Unknown	2.00
AL463_RS19990 Salmonella_enterica_strain_FDAARGOS_94_NZ_CP014051 protease SohB	CytoplasmicMembrane	9.99
AL463_RS07690 Salmonella_enterica_strain_FDAARGOS_94_NZ_CP014051 thiol:disulfide interchange protein DsbA	Periplasmic	10.00
AL463_RS03590 Salmonella_enterica_strain_FDAARGOS_94_NZ_CP014051 pyrroloquinoline quinone-dependent dehydrogenase	CytoplasmicMembrane	9.86
AL463_RS21330 Salmonella_enterica_strain_FDAARGOS_94_NZ_CP014051 two-component system response regulator RstA	Cytoplasmic	9.97
AL463_RS09150 Salmonella_enterica_strain_FDAARGOS_94_NZ_CP014051 lipopolysaccharide core heptose(I) kinase RfaP	Cytoplasmic	9.97
AL463_RS11105 Salmonella_enterica_strain_FDAARGOS_94_NZ_CP014051 DUF1043 family protein	CytoplasmicMembrane	9.82
AL463_RS19935 Salmonella_enterica_strain_FDAARGOS_94_NZ_CP014051 tryptophan synthase subunit alpha	Cytoplasmic	9.97
AL463_RS10975 Salmonella_enterica_strain_FDAARGOS_94_NZ_CP014051 rod shape-determining protein MreC	Unknown	2.00
AL463_RS07790 Salmonella_enterica_strain_FDAARGOS_94_NZ_CP014051 transcription/translation regulatory transformer protein RfaH	Unknown	2.00
AL463_RS13075 Salmonella_enterica_strain_FDAARGOS_94_NZ_CP014051 N-acetylmuramoyl-L-alanine amidase AmiC	Unknown	2.00
AL463_RS16765 Salmonella_enterica_strain_FDAARGOS_94_NZ_CP014051 isochorismate synthase MenF	Cytoplasmic	9.26
AL463_RS01955 Salmonella_enterica_strain_FDAARGOS_94_NZ_CP014051 multidrug efflux RND transporter periplasmic adaptor subunit AcrA	CytoplasmicMembrane	9.97
AL463_RS21250 Salmonella_enterica_strain_FDAARGOS_94_NZ_CP014051 ATP-dependent dethiobiotin synthetase BioD	Cytoplasmic	9.26
AL463_RS19940 Salmonella_enterica_strain_FDAARGOS_94_NZ_CP014051 tryptophan synthase subunit beta	Cytoplasmic	9.97
AL463_RS04595 Salmonella_enterica_strain_FDAARGOS_94_NZ_CP014051 DNA repair protein RadA	CytoplasmicMembrane	9.82
AL463_RS19815 Salmonella_enterica_strain_FDAARGOS_94_NZ_CP014051 DNA-binding transcriptional regulator H-NS	Cytoplasmic	9.97
AL463_RS16045 Salmonella_enterica_strain_FDAARGOS_94_NZ_CP014051 thiosulfate/sulfate ABC transporter substrate-binding protein CysP	Periplasmic	10.00
AL463_RS20600 Salmonella_enterica_strain_FDAARGOS_94_NZ_CP014051 tellurite resistance methyltransferase TehB	Cytoplasmic	8.96
AL463_RS15615 Salmonella_enterica_strain_FDAARGOS_94_NZ_CP014051 flavodoxin-dependent (E)-4-hydroxy-3-methylbut-2-enyl-diphosphate synthase	Cytoplasmic	9.97
AL463_RS22985 Salmonella_enterica_strain_FDAARGOS_94_NZ_CP014051 dihydroorotase	Cytoplasmic	9.97
AL463_RS04375 Salmonella_enterica_strain_FDAARGOS_94_NZ_CP014051 fimbrial biogenesis chaperone BcfB	Periplasmic	9.76
AL463_RS13585 Salmonella_enterica_strain_FDAARGOS_94_NZ_CP014051 type III secretion system export apparatus protein InvA	CytoplasmicMembrane	10.00
AL463_RS07415 Salmonella_enterica_strain_FDAARGOS_94_NZ_CP014051 rhamnulokinase	Cytoplasmic	8.96
AL463_RS07880 Salmonella_enterica_strain_FDAARGOS_94_NZ_CP014051 threonine export protein RhtC	CytoplasmicMembrane	10.00
AL463_RS13880 Salmonella_enterica_strain_FDAARGOS_94_NZ_CP014051 nitric oxide reductase transcriptional regulator NorR	Cytoplasmic	9.97
AL463_RS19645 Salmonella_enterica_strain_FDAARGOS_94_NZ_CP014051 4-(cytidine 5-diphospho)-2-C-methyl-D-erythritol kinase	Cytoplasmic	8.96
AL463_RS13320 Salmonella_enterica_strain_FDAARGOS_94_NZ_CP014051 assimilatory sulfite reductase (NADPH) hemoprotein subunit	Cytoplasmic	9.97
AL463_RS17030 Salmonella_enterica_strain_FDAARGOS_94_NZ_CP014051 nitrate reductase catalytic subunit NapA	Periplasmic	10.00
AL463_RS02265 Salmonella_enterica_strain_FDAARGOS_94_NZ_CP014051 transcription antitermination factor NusB	Cytoplasmic	8.96
AL463_RS05350 Salmonella_enterica_strain_FDAARGOS_94_NZ_CP014051 ribosome-associated protein	Cytoplasmic	9.97
AL463_RS19380 Salmonella_enterica_strain_FDAARGOS_94_NZ_CP014051 PTS mannose transporter subunit IIC	CytoplasmicMembrane	10.00
AL463_RS06505 Salmonella_enterica_strain_FDAARGOS_94_NZ_CP014051 lysine-sensitive aspartokinase 3	Cytoplasmic	8.96
AL463_RS11870 Salmonella_enterica_strain_FDAARGOS_94_NZ_CP014051 bifunctional dihydroneopterin aldolase/7,8-dihydroneopterin epimerase	Cytoplasmic	9.26
AL463_RS11500 Salmonella_enterica_strain_FDAARGOS_94_NZ_CP014051 N-acetyltransferase	Cytoplasmic	8.96
AL463_RS12680 Salmonella_enterica_strain_FDAARGOS_94_NZ_CP014051 YecA family protein	Cytoplasmic	8.96
AL463_RS04085 Salmonella_enterica_strain_FDAARGOS_94_NZ_CP014051 ferredoxin-like protein FixX	Unknown	2.00
AL463_RS06355 Salmonella_enterica_strain_FDAARGOS_94_NZ_CP014051 acid phosphatase AphA	Periplasmic	9.84
AL463_RS11025 Salmonella_enterica_strain_FDAARGOS_94_NZ_CP014051 hypothetical protein	Unknown	2.00
AL463_RS17040 Salmonella_enterica_strain_FDAARGOS_94_NZ_CP014051 quinol dehydrogenase ferredoxin subunit NapH	CytoplasmicMembrane	10.00
AL463_RS04455 Salmonella_enterica_strain_FDAARGOS_94_NZ_CP014051 sodium:alanine symporter family protein	CytoplasmicMembrane	10.00
AL463_RS22215 Salmonella_enterica_strain_FDAARGOS_94_NZ_CP014051 succinylglutamate desuccinylase	Cytoplasmic	9.26
AL463_RS06810 Salmonella_enterica_strain_FDAARGOS_94_NZ_CP014051 thiamine phosphate synthase	Cytoplasmic	8.96
AL463_RS24090 Salmonella_enterica_strain_FDAARGOS_94_NZ_CP014051 dimethyl sulfoxide reductase anchor subunit	CytoplasmicMembrane	10.00
AL463_RS22015 Salmonella_enterica_strain_FDAARGOS_94_NZ_CP014051 lipoprotein	Unknown	2.50
AL463_RS07015 Salmonella_enterica_strain_FDAARGOS_94_NZ_CP014051 DNA-binding transcriptional regulator OxyR	Cytoplasmic	9.97
AL463_RS13245 Salmonella_enterica_strain_FDAARGOS_94_NZ_CP014051 glycerate kinase	Cytoplasmic	9.97
AL463_RS11625 Salmonella_enterica_strain_FDAARGOS_94_NZ_CP014051 glycerate 2-kinase	Cytoplasmic	9.97
AL463_RS17345 Salmonella_enterica_strain_FDAARGOS_94_NZ_CP014051 deoxyribonuclease IV	Unknown	4.90
AL463_RS24915 Salmonella_enterica_strain_FDAARGOS_94_NZ_CP014051 glutamine ABC transporter permease GlnP	CytoplasmicMembrane	10.00
AL463_RS04645 Salmonella_enterica_strain_FDAARGOS_94_NZ_CP014051 purine-nucleoside phosphorylase	Cytoplasmic	9.97
AL463_RS10085 Salmonella_enterica_strain_FDAARGOS_94_NZ_CP014051 gluconate operon transcriptional repressor GntR	Cytoplasmic	9.97
AL463_RS01645 Salmonella_enterica_strain_FDAARGOS_94_NZ_CP014051 UDP-2,3-diacylglucosamine diphosphatase	Cytoplasmic	9.97
AL463_RS10670 Salmonella_enterica_strain_FDAARGOS_94_NZ_CP014051 50S ribosomal protein L29	Cytoplasmic	9.26
AL463_RS24790 Salmonella_enterica_strain_FDAARGOS_94_NZ_CP014051 glutathione ABC transporter permease GsiC	CytoplasmicMembrane	10.00
AL463_RS02105 Salmonella_enterica_strain_FDAARGOS_94_NZ_CP014051 trigger factor	Cytoplasmic	8.96
AL463_RS19980 Salmonella_enterica_strain_FDAARGOS_94_NZ_CP014051 cob(I)yrinic acid a,c-diamide adenosyltransferase	Cytoplasmic	10.00
AL463_RS08125 Salmonella_enterica_strain_FDAARGOS_94_NZ_CP014051 guanosine-5-triphosphate,3-diphosphate diphosphatase	Cytoplasmic	9.97
AL463_RS19415 Salmonella_enterica_strain_FDAARGOS_94_NZ_CP014051 aminodeoxychorismate synthase component 1	Cytoplasmic	9.97
AL463_RS06765 Salmonella_enterica_strain_FDAARGOS_94_NZ_CP014051 zinc resistance sensor/chaperone ZraP	Periplasmic	10.00
AL463_RS19650 Salmonella_enterica_strain_FDAARGOS_94_NZ_CP014051 lipoprotein localization protein LolB	Unknown	2.00
AL463_RS19725 Salmonella_enterica_strain_FDAARGOS_94_NZ_CP014051 nitrate reductase subunit alpha	CytoplasmicMembrane	10.00
AL463_RS09165 Salmonella_enterica_strain_FDAARGOS_94_NZ_CP014051 lipopolysaccharide 1,6-galactosyltransferase	Cytoplasmic	8.96
AL463_RS18880 Salmonella_enterica_strain_FDAARGOS_94_NZ_CP014051 chemotaxis protein CheY	Cytoplasmic	10.00
AL463_RS13930 Salmonella_enterica_strain_FDAARGOS_94_NZ_CP014051 nicotinamide-nucleotide amidase	Unknown	2.00
AL463_RS11595 Salmonella_enterica_strain_FDAARGOS_94_NZ_CP014051 tagatose bisphosphate family class II aldolase	Cytoplasmic	9.97
AL463_RS02565 Salmonella_enterica_strain_FDAARGOS_94_NZ_CP014051 cytochrome d ubiquinol oxidase subunit II	CytoplasmicMembrane	10.00
AL463_RS08415 Salmonella_enterica_strain_FDAARGOS_94_NZ_CP014051 phosphate ABC transporter permease PstC	CytoplasmicMembrane	10.00
AL463_RS11255 Salmonella_enterica_strain_FDAARGOS_94_NZ_CP014051 RNA polymerase factor sigma-54	Cytoplasmic	9.97
AL463_RS08100 Salmonella_enterica_strain_FDAARGOS_94_NZ_CP014051 transcription termination factor Rho	Cytoplasmic	9.97
AL463_RS11245 Salmonella_enterica_strain_FDAARGOS_94_NZ_CP014051 PTS IIA-like nitrogen regulatory protein PtsN	Cytoplasmic	9.97
AL463_RS11985 Salmonella_enterica_strain_FDAARGOS_94_NZ_CP014051 outer membrane channel protein TolC	OuterMembrane	10.00
AL463_RS07875 Salmonella_enterica_strain_FDAARGOS_94_NZ_CP014051 homoserine/homoserine lactone efflux protein	CytoplasmicMembrane	10.00
AL463_RS09135 Salmonella_enterica_strain_FDAARGOS_94_NZ_CP014051 3-deoxy-D-manno-octulosonic acid transferase	Unknown	2.00
AL463_RS16625 Salmonella_enterica_strain_FDAARGOS_94_NZ_CP014051 DUF412 domain-containing protein	CytoplasmicMembrane	10.00
AL463_RS23055 Salmonella_enterica_strain_FDAARGOS_94_NZ_CP014051 glucans biosynthesis glucosyltransferase MdoH	CytoplasmicMembrane	10.00
AL463_RS11395 Salmonella_enterica_strain_FDAARGOS_94_NZ_CP014051 preprotein translocase subunit SecG	CytoplasmicMembrane	10.00
AL463_RS10755 Salmonella_enterica_strain_FDAARGOS_94_NZ_CP014051 DNA-directed RNA polymerase subunit alpha	Cytoplasmic	9.97
AL463_RS08045 Salmonella_enterica_strain_FDAARGOS_94_NZ_CP014051 O-antigen assembly polymerase	CytoplasmicMembrane	10.00
AL463_RS08620 Salmonella_enterica_strain_FDAARGOS_94_NZ_CP014051 heme exporter protein CcmB	CytoplasmicMembrane	10.00
AL463_RS09240 Salmonella_enterica_strain_FDAARGOS_94_NZ_CP014051 2,3-bisphosphoglycerate-independent phosphoglycerate mutase	Cytoplasmic	9.97
AL463_RS12125 Salmonella_enterica_strain_FDAARGOS_94_NZ_CP014051 tol-pal system-associated acyl-CoA thioesterase	CytoplasmicMembrane	10.00
AL463_RS18845 Salmonella_enterica_strain_FDAARGOS_94_NZ_CP014051 flagellar motor stator protein MotA	CytoplasmicMembrane	10.00
AL463_RS17285 Salmonella_enterica_strain_FDAARGOS_94_NZ_CP014051 bifunctional murein DD-endopeptidase/murein LD-carboxypeptidase	Unknown	2.50
AL463_RS03860 Salmonella_enterica_strain_FDAARGOS_94_NZ_CP014051 division/cell wall cluster transcriptional repressor MraZ	Cytoplasmic	9.97
AL463_RS09235 Salmonella_enterica_strain_FDAARGOS_94_NZ_CP014051 murein hydrolase activator EnvC	OuterMembrane	9.93
AL463_RS02180 Salmonella_enterica_strain_FDAARGOS_94_NZ_CP014051 YajQ family cyclic di-GMP-binding protein	Cytoplasmic	9.97
AL463_RS08500 Salmonella_enterica_strain_FDAARGOS_94_NZ_CP014051 membrane protein insertion efficiency factor YidD	Unknown	2.00
AL463_RS16480 Salmonella_enterica_strain_FDAARGOS_94_NZ_CP014051 colicin V production protein	CytoplasmicMembrane	10.00
AL463_RS18820 Salmonella_enterica_strain_FDAARGOS_94_NZ_CP014051 alpha,alpha-trehalose-phosphate synthase	Unknown	4.99
AL463_RS25095 Salmonella_enterica_strain_FDAARGOS_94_NZ_CP014051 biotin synthase BioB	Cytoplasmic	9.97
AL463_RS13050 Salmonella_enterica_strain_FDAARGOS_94_NZ_CP014051 exodeoxyribonuclease V subunit gamma	Cytoplasmic	9.97
AL463_RS11175 Salmonella_enterica_strain_FDAARGOS_94_NZ_CP014051 cytosine deaminase	Cytoplasmic	9.97
AL463_RS14895 Salmonella_enterica_strain_FDAARGOS_94_NZ_CP014051 autonomous glycyl radical cofactor GrcA	Cytoplasmic	9.97
AL463_RS02235 Salmonella_enterica_strain_FDAARGOS_94_NZ_CP014051 exodeoxyribonuclease VII small subunit	Cytoplasmic	9.26
AL463_RS23960 Salmonella_enterica_strain_FDAARGOS_94_NZ_CP014051 chromosome partition protein MukE	Cytoplasmic	9.97
AL463_RS16975 Salmonella_enterica_strain_FDAARGOS_94_NZ_CP014051 transcriptional regulator RcsB	Cytoplasmic	9.97
AL463_RS21440 Salmonella_enterica_strain_FDAARGOS_94_NZ_CP014051 electron transport complex subunit E	CytoplasmicMembrane	10.00
AL463_RS01185 Salmonella_enterica_strain_FDAARGOS_94_NZ_CP014051 citrate lyase acyl carrier protein	Cytoplasmic	9.97
AL463_RS03090 Salmonella_enterica_strain_FDAARGOS_94_NZ_CP014051 DNA polymerase III subunit epsilon	Cytoplasmic	9.97
AL463_RS07480 Salmonella_enterica_strain_FDAARGOS_94_NZ_CP014051 formate dehydrogenase subunit beta	CytoplasmicMembrane	9.82
AL463_RS22825 Salmonella_enterica_strain_FDAARGOS_94_NZ_CP014051 beta-ketoacyl-ACP synthase III	Cytoplasmic	9.97
AL463_RS06650 Salmonella_enterica_strain_FDAARGOS_94_NZ_CP014051 23S rRNA pseudouridine(2604) synthase RluF	Cytoplasmic	9.97
AL463_RS18010 Salmonella_enterica_strain_FDAARGOS_94_NZ_CP014051 imidazole glycerol phosphate synthase subunit HisF	Cytoplasmic	10.00
AL463_RS06145 Salmonella_enterica_strain_FDAARGOS_94_NZ_CP014051 aminoalkylphosphonate N-acetyltransferase	Unknown	2.00
AL463_RS11000 Salmonella_enterica_strain_FDAARGOS_94_NZ_CP014051 metalloprotease TldD	Cytoplasmic	9.26
AL463_RS08090 Salmonella_enterica_strain_FDAARGOS_94_NZ_CP014051 ECA polysaccharide chain length modulation protein	CytoplasmicMembrane	10.00
AL463_RS08410 Salmonella_enterica_strain_FDAARGOS_94_NZ_CP014051 phosphate ABC transporter substrate-binding protein PstS	Periplasmic	10.00
AL463_RS18340 Salmonella_enterica_strain_FDAARGOS_94_NZ_CP014051 L,D-transpeptidase	Unknown	2.00
AL463_RS05935 Salmonella_enterica_strain_FDAARGOS_94_NZ_CP014051 anaerobic C4-dicarboxylate transporter DcuA	CytoplasmicMembrane	10.00
AL463_RS03870 Salmonella_enterica_strain_FDAARGOS_94_NZ_CP014051 acetolactate synthase small subunit	Cytoplasmic	9.97
AL463_RS22995 Salmonella_enterica_strain_FDAARGOS_94_NZ_CP014051 biofilm formation regulator BssS	Unknown	2.00
AL463_RS05500 Salmonella_enterica_strain_FDAARGOS_94_NZ_CP014051 HlyC/CorC family transporter	CytoplasmicMembrane	10.00
AL463_RS15315 Salmonella_enterica_strain_FDAARGOS_94_NZ_CP014051 pyridoxine 5-phosphate synthase	Cytoplasmic	9.97
AL463_RS15395 Salmonella_enterica_strain_FDAARGOS_94_NZ_CP014051 two-component system response regulator GlrR	Cytoplasmic	9.97
AL463_RS19655 Salmonella_enterica_strain_FDAARGOS_94_NZ_CP014051 glutamyl-tRNA reductase	Cytoplasmic	9.97
AL463_RS07350 Salmonella_enterica_strain_FDAARGOS_94_NZ_CP014051 envelope stress response regulator transcription factor CpxR	Cytoplasmic	9.97
AL463_RS19955 Salmonella_enterica_strain_FDAARGOS_94_NZ_CP014051 anthranilate synthase component 1	Cytoplasmic	9.97
AL463_RS22315 Salmonella_enterica_strain_FDAARGOS_94_NZ_CP014051 D-hexose-6-phosphate mutarotase	Cytoplasmic	8.96
AL463_RS06905 Salmonella_enterica_strain_FDAARGOS_94_NZ_CP014051 preprotein translocase subunit SecE	CytoplasmicMembrane	10.00
AL463_RS19060 Salmonella_enterica_strain_FDAARGOS_94_NZ_CP014051 bifunctional 4-hydroxy-2-oxoglutarate aldolase/2-dehydro-3-deoxy-phosphogluconate aldolase	Cytoplasmic	9.97
AL463_RS04300 Salmonella_enterica_strain_FDAARGOS_94_NZ_CP014051 anaerobic sulfatase maturase	Cytoplasmic	9.97
AL463_RS07390 Salmonella_enterica_strain_FDAARGOS_94_NZ_CP014051 hypothetical protein	OuterMembrane	9.93
AL463_RS02330 Salmonella_enterica_strain_FDAARGOS_94_NZ_CP014051 preprotein translocase subunit YajC	CytoplasmicMembrane	10.00
AL463_RS11485 Salmonella_enterica_strain_FDAARGOS_94_NZ_CP014051 U32 family peptidase	Cytoplasmic	8.96
AL463_RS03330 Salmonella_enterica_strain_FDAARGOS_94_NZ_CP014051 UMP kinase	Cytoplasmic	9.26
AL463_RS17840 Salmonella_enterica_strain_FDAARGOS_94_NZ_CP014051 colanic acid biosynthesis acetyltransferase WcaF	Cytoplasmic	9.26
AL463_RS19870 Salmonella_enterica_strain_FDAARGOS_94_NZ_CP014051 YciU family protein	Cytoplasmic	8.96
AL463_RS08065 Salmonella_enterica_strain_FDAARGOS_94_NZ_CP014051 dTDP-4-amino-4,6-dideoxy-D-galactose acyltransferase	Unknown	2.00
AL463_RS20395 Salmonella_enterica_strain_FDAARGOS_94_NZ_CP014051 heat shock protein HslJ	Unknown	2.00
AL463_RS24685 Salmonella_enterica_strain_FDAARGOS_94_NZ_CP014051 TetR/AcrR family transcriptional regulator	Cytoplasmic	9.26
AL463_RS25080 Salmonella_enterica_strain_FDAARGOS_94_NZ_CP014051 ATP-dependent dethiobiotin synthetase BioD	Cytoplasmic	9.26
AL463_RS11675 Salmonella_enterica_strain_FDAARGOS_94_NZ_CP014051 formate C-acetyltransferase	Cytoplasmic	9.97
AL463_RS17100 Salmonella_enterica_strain_FDAARGOS_94_NZ_CP014051 nitrate/nitrite response regulator protein NarP	Cytoplasmic	9.97
AL463_RS21355 Salmonella_enterica_strain_FDAARGOS_94_NZ_CP014051 DNA replication terminus site-binding protein	Cytoplasmic	9.97
AL463_RS24035 Salmonella_enterica_strain_FDAARGOS_94_NZ_CP014051 3-phosphoshikimate 1-carboxyvinyltransferase	Cytoplasmic	8.96
AL463_RS10295 Salmonella_enterica_strain_FDAARGOS_94_NZ_CP014051 two-component system response regulator OmpR	Cytoplasmic	10.00
AL463_RS14805 Salmonella_enterica_strain_FDAARGOS_94_NZ_CP014051 outer membrane protein assembly factor BamD	OuterMembrane	9.92
AL463_RS19895 Salmonella_enterica_strain_FDAARGOS_94_NZ_CP014051 septation protein A	CytoplasmicMembrane	10.00
AL463_RS15760 Salmonella_enterica_strain_FDAARGOS_94_NZ_CP014051 DnaA inactivator Hda	Cytoplasmic	9.97
AL463_RS02085 Salmonella_enterica_strain_FDAARGOS_94_NZ_CP014051 DNA-binding protein HU-beta	Cytoplasmic	9.26
AL463_RS12180 Salmonella_enterica_strain_FDAARGOS_94_NZ_CP014051 hydrogenase 2 small subunit	CytoplasmicMembrane	10.00
AL463_RS11885 Salmonella_enterica_strain_FDAARGOS_94_NZ_CP014051 SH3 domain-containing protein	Unknown	2.50
AL463_RS17275 Salmonella_enterica_strain_FDAARGOS_94_NZ_CP014051 cyclic di-GMP phosphodiesterase	CytoplasmicMembrane	10.00
AL463_RS19375 Salmonella_enterica_strain_FDAARGOS_94_NZ_CP014051 PTS mannose transporter subunit IID	CytoplasmicMembrane	10.00
AL463_RS07640 Salmonella_enterica_strain_FDAARGOS_94_NZ_CP014051 nitrogen regulation protein NR(II)	CytoplasmicMembrane	7.88
AL463_RS21790 Salmonella_enterica_strain_FDAARGOS_94_NZ_CP014051 two-component system response regulator TtrR	Cytoplasmic	9.97
AL463_RS19885 Salmonella_enterica_strain_FDAARGOS_94_NZ_CP014051 TonB system transport protein TonB	Unknown	2.00
AL463_RS06135 Salmonella_enterica_strain_FDAARGOS_94_NZ_CP014051 phnA family protein	Unknown	2.00
AL463_RS13435 Salmonella_enterica_strain_FDAARGOS_94_NZ_CP014051 murein hydrolase activator NlpD	OuterMembrane	8.86
AL463_RS02570 Salmonella_enterica_strain_FDAARGOS_94_NZ_CP014051 cytochrome ubiquinol oxidase subunit I	CytoplasmicMembrane	10.00
AL463_RS11900 Salmonella_enterica_strain_FDAARGOS_94_NZ_CP014051 bifunctional [glutamate--ammonia ligase]-adenylyl-L-tyrosine phosphorylase/[glutamate--ammonia-ligase] adenylyltransferase	CytoplasmicMembrane	9.27
AL463_RS03785 Salmonella_enterica_strain_FDAARGOS_94_NZ_CP014051 UDP-3-O-acyl-N-acetylglucosamine deacetylase	Cytoplasmic	9.97
AL463_RS22625 Salmonella_enterica_strain_FDAARGOS_94_NZ_CP014051 high frequency lysogenization protein HflD	Unknown	2.00
AL463_RS11320 Salmonella_enterica_strain_FDAARGOS_94_NZ_CP014051 UDP-N-acetylglucosamine 1-carboxyvinyltransferase	Cytoplasmic	9.97
AL463_RS05120 Salmonella_enterica_strain_FDAARGOS_94_NZ_CP014051 LPS export ABC transporter permease LptG	CytoplasmicMembrane	10.00
AL463_RS07915 Salmonella_enterica_strain_FDAARGOS_94_NZ_CP014051 magnesium/cobalt transporter CorA	CytoplasmicMembrane	10.00
